# Supplementary material for: Reproduction of bacterial chemotaxis by a non-living self-propelled object
Source: Sci Rep. 2023 May 20;13:8173. doi: 10.1038/s41598-023-34788-3 (PMC10199926; doi:10.1038/s41598-023-34788-3)
Supplement: Supplementary file 3 — Supplementary Information 3. [file 41598_2023_34788_MOESM3_ESM.xlsx]

## Sheet: PositionData
	Time (s)	Jump length (mm)	Direction	X1	Y1	X2	Y2	Position			Time (s)	Jump length (mm)	Direction	X1	Y1	X2	Y2	Position
No.1	18.8	18.8861	-2.52276	58.094	86.673	43.013	75.933	76.6665	-2.18963	No.1	18.8	18.8861	-2.52276	58.094	86.673	43.013	75.933	76.6665				Direction		Direction 90	Count	Population	Direction 90	Count	Population	Lower Direction	0.359281
	24.3667	18.4814	-2.42096	62.146	66.308	49.266	54.997	56.3015	-2.29143		24.3667	18.4814	-2.42096	62.146	66.308	49.266	54.997	56.3015		1	-4	-2.74889	12	-3.14159	16	0.0958084	1.5708	21	0.125749	Higher Direction	0.389222
	9.93333	22.6637	-2.24494	64.779	104.22	51.202	87.228	94.2135			9.93333	22.6637	-2.24494	64.779	104.22	51.202	87.228	94.2135		2	-3	-1.9635	26	-2.35619	23	0.137725	0.785398	17	0.101796
	17.1333	20.4374	-2.2308	72.696	104.261	60.47	88.508	94.2545			17.1333	20.4374	-2.2308	72.696	104.261	60.47	88.508	94.2545		3	-2	-1.1781	16	-1.5708	21	0.125749	0	20	0.11976
	36.0667	16.8558	-2.12198	71.505	103.112	62.758	88.883	93.1055			36.0667	16.8558	-2.12198	71.505	103.112	62.758	88.883	93.1055		4	-1	-0.392699	23	-0.785398	23	0.137725	-0.785398	23	0.137725
	44.0333	16.1266	-1.95355	62.662	68.587	56.68	53.729	58.5805			44.0333	16.1266	-1.95355	62.662	68.587	56.68	53.729	58.5805		5	0	0.392699	21	0	20	0.11976	-1.5708	21	0.125749
	48.1333	16.451	-1.87589	52.165	31.358	47.307	15.932	21.3515			48.1333	16.451	-1.87589	52.165	31.358	47.307	15.932	21.3515		6	1	1.1781	23	0.785398	17	0.101796	-2.35619	23	0.137725
	46	16.9063	-1.78244	56.214	50.812	52.723	34.564	40.8055			46	16.9063	-1.78244	56.214	50.812	52.723	34.564	40.8055		7	2	1.9635	20	1.5708	21	0.125749	-3.14159	16	0.0958084
	42.1	15.1686	-1.7794	66.033	85.717	62.921	71.016	75.7105			42.1	15.1686	-1.7794	66.033	85.717	62.921	71.016	75.7105		8	3	2.74889	17	2.35619	26	0.155689	2.35619	26	0.155689
	40.4667	14.9235	-1.62939	66.81	102.722	65.945	87.977	92.7155			40.4667	14.9235	-1.62939	66.81	102.722	65.945	87.977	92.7155		9	4	3.53429	9	3.14159
	54.6333	14.7324	-0.75374	55.58	34.574	65.581	25.187	24.5675			54.6333	14.7324	-0.75374	55.58	34.574	65.581	25.187	24.5675							167	1			1
	21.8	18.8323	-0.312766	41.304	75.92	59.088	70.169	65.9135			21.8	18.8323	-0.312766	41.304	75.92	59.088	70.169	65.9135
	30.4	17.3826	-0.0246192	43.04	77.328	60.137	76.907	67.3215			30.4	17.3826	-0.0246192	43.04	77.328	60.137	76.907	67.3215
	12.3	20.71	-0.0186115	49.022	92.952	66.536	92.626	82.9455			12.3	20.71	-0.0186115	49.022	92.952	66.536	92.626	82.9455
	3.7	22.3751	0.227097	40.862	71.671	61.426	76.423	61.6645			3.7	22.3751	0.227097	40.862	71.671	61.426	76.423	61.6645
	31.8	16.1909	0.906536	61.844	78.018	71.71	90.619	68.0115			31.8	16.1909	0.906536	61.844	78.018	71.71	90.619	68.0115
	39	17.4717	1.05908	57.171	89.417	65.055	103.455	79.4105			39	17.4717	1.05908	57.171	89.417	65.055	103.455	79.4105
	13.8	20.1266	1.18333	64.488	90.606	68.664	100.839	80.5995			13.8	20.1266	1.18333	64.488	90.606	68.664	100.839	80.5995
	5.16667	22.4754	1.29109	61.931	78.425	68.094	99.881	68.4185			5.16667	22.4754	1.29109	61.931	78.425	68.094	99.881	68.4185
	52.0667	17.5439	1.32021	48.793	15.454	53.096	32.265	5.4475			52.0667	17.5439	1.32021	48.793	15.454	53.096	32.265	5.4475
	56.7333	14.0248	1.33797	65.052	23.547	68.189	36.776	13.5405			56.7333	14.0248	1.33797	65.052	23.547	68.189	36.776	13.5405
	33.6333	13.4363	1.56389	72.132	93.137	72.222	106.164	83.1305			33.6333	13.4363	1.56389	72.132	93.137	72.222	106.164	83.1305
	2.36667	21.6901	1.58293	41.285	58.512	41.125	71.699	48.5055			2.36667	21.6901	1.58293	41.285	58.512	41.125	71.699	48.5055
	26.1	16.0166	1.60629	46.619	56.588	46.082	71.711	46.5815			26.1	16.0166	1.60629	46.619	56.588	46.082	71.711	46.5815
	28.8333	13.3534	2.10883	46.383	65.89	39.83	76.871	55.8835			28.8333	13.3534	2.10883	46.383	65.89	39.83	76.871	55.8835
	58.8667	15.9148	2.16421	67.198	39.706	58.399	52.751	29.6995			58.8667	15.9148	2.16421	67.198	39.706	58.399	52.751	29.6995
No. 2	19.7667	28.8449	-3.01455	86.738	100.539	65.569	97.835	90.3375		No. 2	19.7667	28.8449	-3.01455	86.738	100.539	65.569	97.835	90.3375
	50.4333	23.3299	-2.6923	60.292	101.423	39.775	91.53	91.2215			50.4333	23.3299	-2.6923	60.292	101.423	39.775	91.53	91.2215
	23.7667	23.9666	-2.24506	68.677	96.869	53.814	78.272	86.6675			23.7667	23.9666	-2.24506	68.677	96.869	53.814	78.272	86.6675
	54.5667	14.8579	-0.527897	49.576	89.96	61.466	83.027	79.7585			54.5667	14.8579	-0.527897	49.576	89.96	61.466	83.027	79.7585
	26.8333	18.0668	-0.492235	52.062	72.268	60.142	67.935	62.0665			26.8333	18.0668	-0.492235	52.062	72.268	60.142	67.935	62.0665
	7.53333	20.7941	0.106471	77.163	84.474	97.439	86.641	74.2725			7.53333	20.7941	0.106471	77.163	84.474	97.439	86.641	74.2725
	2.83333	24.8108	1.64842	97.432	64.236	95.786	85.398	54.0345			2.83333	24.8108	1.64842	97.432	64.236	95.786	85.398	54.0345
	29.8	18.9252	1.88353	63.814	67.32	60.772	76.728	57.1185			29.8	18.9252	1.88353	63.814	67.32	60.772	76.728	57.1185
	35.4	15.8708	2.60469	51.886	87.953	45.018	92.041	77.7515			35.4	15.8708	2.60469	51.886	87.953	45.018	92.041	77.7515
	33.0333	20.1802	2.67746	62.96	80.622	48.981	87.62	70.4205			33.0333	20.1802	2.67746	62.96	80.622	48.981	87.62	70.4205
	5.46667	27.9295	3.07331	95.996	85.362	74.487	86.833	75.1605			5.46667	27.9295	3.07331	95.996	85.362	74.487	86.833	75.1605
No. 3	38.3	19.9482	-2.98434	165.254	98.999	151.392	96.801	92.6808		No. 4	0.2	24.2182	-3.1197	65.876	54.408	43.177	53.911	53.0135
	26.0333	15.8561	-2.90221	165.75	92.184	152.577	88.969	85.8658			16.9333	14.8444	-2.69231	64.286	59.903	51.612	53.792	58.5085				Direction	Count	Direction90		Population	Direction 90	Count	Population
	49.2	15.5992	-2.83325	164.952	93.492	151.247	89.127	87.1738			55.6	10.4619	-2.65816	70.654	27.991	61.526	23.199	26.5965			-4	-3.14159	0	-3.14159	24	0.143713	1.5708	23	0.137725
	13.4667	18.216	-2.50373	152.117	101.317	140.269	92.535	94.9988			31.3667	11.4518	-2.63973	90.203	50.165	80.486	44.833	48.7705			-3	-2.35619	24	-2.35619	14	0.0838323	0.785398	11	0.0658683	Lower Direction	0.227545
	2.46667	14.7035	-2.22092	143.416	101.955	135.485	91.525	95.6368			11.8667	13.7276	-2.35015	68.557	54.519	59.27	45.119	53.1245			-2	-1.5708	27	-1.5708	21	0.125749	0	27	0.161677	Higher Direction	0.227545
	18.6333	12.6925	-0.515843	152.292	101.887	162.06	96.348	95.5688			7.26667	13.788	-2.22063	72.259	53.955	64.139	43.27	52.5605			-1	-0.785398	11	-0.785398	24	0.143713	-0.785398	24	0.143713
	6.5	19.7382	-0.0600294	138.78	88.168	156.683	87.092	81.8498			53.6333	9.39369	-2.01024	77.097	39.313	73.213	31.051	37.9185			0	0	23	0	27	0.161677	-1.5708	21	0.125749
	15.8333	11.6937	0.230549	139.11	95.361	150.221	97.969	89.0428			20.8667	14.0748	-1.79041	67.291	71.177	64.445	58.427	69.7825			1	0.785398	23	0.785398	11	0.0658683	-2.35619	14	0.0838323
No. 4	16.9333	14.8444	-2.69231	64.286	59.903	51.612	53.792	58.5085			30.1	10.3361	-1.64095	92.477	62.837	91.784	52.975	61.4425			2	1.5708	24	1.5708	23	0.137725	-3.14159	24	0.143713
	55.6	10.4619	-2.65816	70.654	27.991	61.526	23.199	26.5965			2.76667	22.4737	-1.55375	68.779	61.678	69.138	40.625	60.2835			3	2.35619	14	2.35619	23	0.137725	2.35619	23	0.137725
	31.3667	11.4518	-2.63973	90.203	50.165	80.486	44.833	48.7705			51.7667	9.0205	-1.29848	75.752	51.697	78.103	43.278	50.3025			4	3.14159	21
	11.8667	13.7276	-2.35015	68.557	54.519	59.27	45.119	53.1245			40.2	7.61503	-1.04565	44.121	90.162	47.791	83.828	88.7675							167	1
	7.26667	13.788	-2.22063	72.259	53.955	64.139	43.27	52.5605			28.8333	11.4578	-1.0393	87.076	76.27	92.619	66.842	74.8755
	53.6333	9.39369	-2.01024	77.097	39.313	73.213	31.051	37.9185			50.0333	7.9058	-0.945028	69.75	62.389	74.13	56.328	60.9945
	20.8667	14.0748	-1.79041	67.291	71.177	64.445	58.427	69.7825			15.6667	15.4409	-0.772476	53.403	72.757	63.867	62.56	71.3625
	30.1	10.3361	-1.64095	92.477	62.837	91.784	52.975	61.4425			10.7333	15.0771	-0.70628	57.326	67.023	68.475	57.512	65.6285
	2.76667	22.4737	-1.55375	68.779	61.678	69.138	40.625	60.2835			27.5333	13.3311	-0.618648	73.682	86.133	84.382	78.516	84.7385
	51.7667	9.0205	-1.29848	75.752	51.697	78.103	43.278	50.3025			6.26667	17.2523	-0.513936	57.396	64.373	71.992	56.133	62.9785
	40.2	7.61503	-1.04565	44.121	90.162	47.791	83.828	88.7675			48.4	11.7428	-0.424776	56.622	69.19	66.845	64.566	67.7955						0	21
	28.8333	11.4578	-1.0393	87.076	76.27	92.619	66.842	74.8755			26.1667	13.2001	0.0262932	58.325	87.423	71.063	87.758	86.0285						0.785398	23
	50.0333	7.9058	-0.945028	69.75	62.389	74.13	56.328	60.9945			19.5333	15.6151	0.190204	50.877	70.842	64.802	73.523	69.4475						1.5708	20
	15.6667	15.4409	-0.772476	53.403	72.757	63.867	62.56	71.3625			1.4	28.4008	0.329429	43.659	55.9	66.69	63.774	54.5055						2.35619	17
	10.7333	15.0771	-0.70628	57.326	67.023	68.475	57.512	65.6285			46.4333	12.3283	0.588343	43.903	64.23	52.721	70.113	62.8355						-3.14159	21
	27.5333	13.3311	-0.618648	73.682	86.133	84.382	78.516	84.7385			9.53333	15.656	1.04616	47.122	52.806	54.778	66.035	51.4115						-2.35619	26
	6.26667	17.2523	-0.513936	57.396	64.373	71.992	56.133	62.9785			5.1	18.283	1.10763	47.105	47.561	55.065	63.5	46.1665						-1.5708	16
	48.4	11.7428	-0.424776	56.622	69.19	66.845	64.566	67.7955			24.8	14.4635	1.13483	49.021	73.612	54.89	86.21	72.2175						-0.785398	23
	26.1667	13.2001	0.0262932	58.325	87.423	71.063	87.758	86.0285			14.3667	15.5063	1.21976	45.346	57.912	50.49	71.959	56.5175
	19.5333	15.6151	0.190204	50.877	70.842	64.802	73.523	69.4475			23.3667	12.5672	1.37395	45.386	59.368	47.7	70.971	57.9735
	1.4	28.4008	0.329429	43.659	55.9	66.69	63.774	54.5055			18.1333	14.2109	1.59652	48.763	54.703	48.423	67.915	53.3085
	46.4333	12.3283	0.588343	43.903	64.23	52.721	70.113	62.8355			37.3	11.4439	1.62299	45.232	70.395	44.65	81.535	69.0005
	9.53333	15.656	1.04616	47.122	52.806	54.778	66.035	51.4115			38.9667	4.83552	1.70154	44.487	85.278	43.93	89.514	83.8835
	5.1	18.283	1.10763	47.105	47.561	55.065	63.5	46.1665			34.2667	12.7965	2.41146	64.54	47.915	55.326	56.163	46.5205
	24.8	14.4635	1.13483	49.021	73.612	54.89	86.21	72.2175			8.4	16.3618	2.62893	61.435	42.781	47.817	50.446	41.3865
	14.3667	15.5063	1.21976	45.346	57.912	50.49	71.959	56.5175			4.03333	20.9929	2.82196	66.712	39.228	47.726	45.512	37.8335
	23.3667	12.5672	1.37395	45.386	59.368	47.7	70.971	57.9735			32.6667	10.2364	3.04148	77.315	43.939	67.489	44.926	42.5445
	18.1333	14.2109	1.59652	48.763	54.703	48.423	67.915	53.3085			22.1667	14.2072	3.08826	61.93	56.665	48.124	57.402	55.2705
	37.3	11.4439	1.62299	45.232	70.395	44.65	81.535	69.0005			57.5	9.7011	3.13896	57.838	21.687	48.339	21.712	20.2925
	38.9667	4.83552	1.70154	44.487	85.278	43.93	89.514	83.8835		No. 7	50.7667	21.7965	-3.08205	73.978	74.714	53.697	73.505	66.2535
	34.2667	12.7965	2.41146	64.54	47.915	55.326	56.163	46.5205			2.23333	27.8933	-2.13097	60.928	95.567	46.413	72.424	87.1065
	8.4	16.3618	2.62893	61.435	42.781	47.817	50.446	41.3865			57.0667	22.6196	-2.05306	54.867	75.535	45.072	56.824	67.0745
	4.03333	20.9929	2.82196	66.712	39.228	47.726	45.512	37.8335			45.6333	16.4074	-2.01516	81.349	93.971	74.49	79.565	85.5105
	32.6667	10.2364	3.04148	77.315	43.939	67.489	44.926	42.5445			11.6	26.458	-1.79228	51.769	60.691	46.125	35.626	52.2305
	22.1667	14.2072	3.08826	61.93	56.665	48.124	57.402	55.2705			5.23333	26.1125	-1.35385	48.606	67.435	54.186	42.119	58.9745
	57.5	9.7011	3.13896	57.838	21.687	48.339	21.712	20.2925			38.2333	17.9143	-0.8861	66.814	100.388	77.499	87.301	91.9275
No. 5	47.9667	7.94553	-3.0417	139.012	89.134	131.599	88.391	76.2315			30.0333	20.0334	-0.775559	61.529	97.835	74.307	85.306	89.3745
	0.6	7.37476	-2.88193	140.352	63.286	133.426	61.446	50.3835			23.5	19.7343	-0.652418	38.613	98.982	54.047	87.19	90.5215
	15.0333	11.0038	-2.81363	132.758	67.076	123.362	63.879	54.1735			18.0333	23.0481	1.16455	46.025	62.841	55.073	83.874	54.3805
	11.5667	10.0676	-2.44976	135.227	65.799	127.738	59.595	52.8965			42.3333	15.385	1.36494	81.655	88.015	84.692	102.559	79.5545
	29.1333	13.0469	-2.40588	135.233	91.546	127.063	84.15	78.6435			0.0333333	7.26515	2.50413	71.485	92.227	66.192	96.147	83.7665
	32.6667	11.1244	-2.2026	131.63	92.415	125.6	84.176	79.5125			21.2	20.1946	2.63589	54.177	90.627	37.463	99.882	82.1665
	42.5	6.20211	-2.17954	127.346	100.222	123.973	95.383	87.3195
	6.7	8.32996	-2.12292	139.961	70.401	135.658	63.416	57.4985
	51.1333	17.0087	-1.58227	129.256	85.52	129.072	69.485	72.6175
	5.16667	7.79467	-0.574979	132.465	76.934	138.863	72.788	64.0315
	45.7667	18.2314	-0.384841	124.563	92.333	139.253	86.383	79.4305
	38.5	11.1924	-0.383208	123.826	92.878	133.644	88.92	79.9755
	10.0667	9.20178	-0.330661	125.948	71.097	134.306	68.228	58.1945
	23.7333	10.6628	-0.298088	131.018	84.77	139.565	82.144	71.8675
	34.3	8.69766	0.247888	127.483	81.453	135.081	83.376	68.5505
	16.6667	12.9849	0.321721	122.032	65.628	132.149	69	52.7255
	3.7	7.41846	0.606192	123.915	72.237	129.855	76.355	59.3345
	27.3333	10.8604	0.760568	130.198	83.142	137.048	89.66	70.2395
	21.9333	17.8705	0.799613	124.494	79.727	131.671	87.111	66.8245
	13.4333	12.6894	0.877553	124.965	60.906	131.805	69.139	48.0035
	54.0333	11.5723	0.899915	132.038	68.076	138.905	76.728	55.1735
	30.9667	12.0025	1.08463	128.883	82.012	133.773	91.265	69.1095
	19.4	7.58176	1.61836	124.639	69.494	124.287	76.889	56.5915
	2.23333	10.6284	2.19872	130.031	61.438	124.042	69.688	48.5355
	8.43333	10.8857	2.41018	132.612	62.019	124.946	68.899	49.1165
	36.5333	15.7284	2.48895	135.85	86.913	124.896	95.286	74.0105
	57.5667	14.8079	2.57996	137.539	80.781	125.219	88.533	67.8785
	17.9	4.71862	3.02606	131.652	67.292	127.111	67.819	54.3895
	25.6667	14.4082	3.12096	140.186	84.894	128.943	85.126	71.9915
No. 6	54.8333	14.8601	-2.93624	170.671	84.397	158.035	81.765	75.8395
	50.1667	20.7922	-2.75355	172.487	92.687	156.982	86.349	84.1295
	15.7	24.2083	-1.95615	147.06	101.732	143.002	91.728	93.1745
	34	21.173	-1.94702	143.665	93.895	137.216	77.57	85.3375
	5.9	23.1107	-1.80563	168.611	100.139	166.898	92.979	91.5815
	25.8667	25.7997	-1.79825	167.239	84.807	165.304	76.447	76.2495
	20.5	17.725	-1.07661	155.188	100.192	163.038	85.622	91.6345
	53.2667	10.062	-0.955755	167.332	93.786	172.458	86.53	85.2285
	27.5667	6.52743	-0.638179	168.011	76.544	173.052	72.805	67.9865
	22.2667	7.81926	0.419812	166.061	85.136	172.892	88.185	76.5785
	35.9	5.96562	0.495755	143.258	77.27	148.184	79.934	68.7125
	1.93333	27.9538	0.553473	145.464	77.629	165.605	90.074	69.0715
	37.3	16.3876	0.62139	153.474	83.827	166.485	93.143	75.2695
	18.8333	22.7765	0.730909	150.197	95.92	157.196	102.195	87.3625
	51.6667	7.74866	0.853475	156.12	89.247	160.712	94.511	80.6895
	7.56667	7.9958	0.890518	168.557	94.127	173.347	100.047	85.5695
	4.26667	10.6899	1.11327	168.645	90.84	173.193	100.077	82.2825
	56.7	12.9283	1.50548	156.142	84.784	156.958	97.26	76.2265
	30.5667	21.459	2.34364	167.507	79.001	153.033	93.843	70.4435
	0.0333333	22.0777	2.63241	160.386	65.609	144.482	74.488	57.0515
	10.4667	5.62389	2.64382	171.643	101.128	166.956	103.675	92.5705
	12.6	22.5555	3.05107	166.552	101.92	150.325	103.393	93.3625
No. 7	50.7667	21.7965	-3.08205	73.978	74.714	53.697	73.505	66.2535
	2.23333	27.8933	-2.13097	60.928	95.567	46.413	72.424	87.1065
	57.0667	22.6196	-2.05306	54.867	75.535	45.072	56.824	67.0745
	45.6333	16.4074	-2.01516	81.349	93.971	74.49	79.565	85.5105
	11.6	26.458	-1.79228	51.769	60.691	46.125	35.626	52.2305
	5.23333	26.1125	-1.35385	48.606	67.435	54.186	42.119	58.9745
	38.2333	17.9143	-0.8861	66.814	100.388	77.499	87.301	91.9275
	30.0333	20.0334	-0.775559	61.529	97.835	74.307	85.306	89.3745
	23.5	19.7343	-0.652418	38.613	98.982	54.047	87.19	90.5215
	18.0333	23.0481	1.16455	46.025	62.841	55.073	83.874	54.3805
	42.3333	15.385	1.36494	81.655	88.015	84.692	102.559	79.5545
	0.0333333	7.26515	2.50413	71.485	92.227	66.192	96.147	83.7665
	21.2	20.1946	2.63589	54.177	90.627	37.463	99.882	82.1665
No. 8	57.5	8.32023	-3.1336	130.04	100.066	122.162	100.003	94.0385
	30.7	13.4328	-3.08417	124.055	100.346	111.095	99.601	94.3185
	0.866667	26.228	-2.5009	161.924	76.685	143.011	62.583	70.6575
	17.1333	20.3691	-2.39852	126.18	99.737	111.302	86.068	93.7095
	51.7333	11.4614	-2.38951	135.499	99.326	127.392	91.742	93.2985
	46.3667	16.6817	-1.17071	127.526	101.398	132.443	89.771	95.3705
	41.1	17.3384	-0.933765	126.442	101.594	135.029	89.989	95.5665
	36.7	16.4119	-0.63161	119.005	98.683	127.082	92.774	92.6555
	11.3	19.4556	-0.442536	121.207	97.1	128.118	93.825	91.0725
	55.8	11.5952	0.0847826	117.507	100.051	128.85	101.015	94.0235
	14.5	15.7788	0.0944561	121.25	101.808	130.486	102.683	95.7805
	27.9667	13.3824	0.146359	120.318	101.67	127.217	102.687	95.6425
	23.1667	19.0969	0.154723	112.277	86.464	120.426	87.735	80.4365
	32.3667	11.2033	0.364132	113.646	98.672	122.887	102.194	92.6445
	19.5	20.2208	0.535503	112.834	86.87	124.384	93.723	80.8425
	5.7	24.4726	0.69509	112.719	80.133	122.221	88.057	74.1055
	49.9333	14.5472	1.2003	132.288	91.091	136.767	102.622	85.0635
	39.3333	5.81421	1.36921	124.662	96.899	125.748	102.213	90.8715
	26.4333	8.5641	1.6344	119.199	94.423	118.703	102.211	88.3955
	13.1	10.439	2.18783	125.113	94.274	119.419	102.3	88.2465
	7.2	12.6739	2.73289	120.648	85.334	111.151	89.447	79.3065
	2.66667	24.7005	2.79439	139.021	64.782	116.012	73.108	58.7545

## Sheet: Direction
壁付削除データ		87データ																																		30～50
Time (s)	Jump length (mm)	Direction	Position	θ	cos θ	Normalized jump length		-π	Time (s)	Jump length (mm)	Direction	Position	θ							-π/2	π/2							SD								Time (s)	Jump length (mm)	Direction	Position	θ	cos θ
52.0667	17.5439	1.32021	5.4475	-0.250583	0.968768	1.30728			2.76667	22.4737	-1.55375	60.2835	-3.12454		-3.14159					Time (s)	Jump length (mm)	Direction	Position	θ		Position	Jamp length	Position	Jamp length							58.8667	15.9148	2.16421	29.6995	0.593414	0.829037
56.7333	14.0248	1.33797	13.5405	-0.23283	0.973017	1.00888			5.23333	26.1125	-1.35385	58.9745	-2.92465		-2.74889					57.5	9.7011	3.13896	20.2925	1.56816		20.2925	9.7011	0	0							4.03333	20.9929	2.82196	37.8335	1.25116	0.314217
57.5	9.7011	3.13896	20.2925	1.56816	0.00263185	0.677434			51.7667	9.0205	-1.29848	50.3025	-2.86928		-1.9635					4.03333	20.9929	2.82196	37.8335	1.25116		40.189	15.6147	3.33118	7.60604							53.6333	9.39369	-2.01024	37.9185	2.70215	-0.904987
48.1333	16.451	-1.87589	21.3515	2.8365	-0.95382	1.14342			44.0333	16.1266	-1.95355	58.5805	2.75884		-1.1781					32.6667	10.2364	3.04148	42.5445	1.47068		61.6737	20.3535	6.53194	4.73941							46	16.9063	-1.78244	40.8055	2.92995	-0.977688
54.6333	14.7324	-0.75374	24.5675	-2.32454	-0.68437	1.00948			48.1333	16.451	-1.87589	21.3515	2.8365		-0.392699					0.2	24.2182	-3.1197	53.0135	1.59269		81.7489	22.2957	6.94288	6.36654							8.4	16.3618	2.62893	41.3865	1.05813	0.490498
55.6	10.4619	-2.65816	26.5965	2.05423	-0.464819	0.710437			11.6	26.458	-1.79228	52.2305	2.92011		0.392699					1.4	28.4008	0.329429	54.5055	-1.24137												32.6667	10.2364	3.04148	42.5445	1.47068	0.0999448
58.8667	15.9148	2.16421	29.6995	0.593414	0.829037	1.06592			20.8667	14.0748	-1.79041	69.7825	2.92198		1.1781					22.1667	14.2072	3.08826	55.2705	1.51746												5.1	18.283	1.10763	46.1665	-0.463171	0.89464
4.03333	20.9929	2.82196	37.8335	1.25116	0.314217	1.35608			46	16.9063	-1.78244	40.8055	2.92995		1.9635					3.7	22.3751	0.227097	61.6645	-1.3437												34.2667	12.7965	2.41146	46.5205	0.840662	0.66697
53.6333	9.39369	-2.01024	37.9185	2.70215	-0.904987	0.606574			42.1	15.1686	-1.7794	75.7105	2.93299		2.74889					21.8	18.8323	-0.312766	65.9135	-1.88356												26.1	16.0166	1.60629	46.5815	0.0354939	0.99937
46	16.9063	-1.78244	40.8055	2.92995	-0.977688	1.0778			30.1	10.3361	-1.64095	61.4425	3.07144							50.7667	21.7965	-3.08205	66.2535	1.63034												2.36667	21.6901	1.58293	48.5055	0.0121326	0.999926
8.4	16.3618	2.62893	41.3865	1.05813	0.490498	1.04041			40.4667	14.9235	-1.62939	92.7155	3.083							30.4	17.3826	-0.0246192	67.3215	-1.59542												31.3667	11.4518	-2.63973	48.7705	2.07266	-0.481063
32.6667	10.2364	3.04148	42.5445	1.47068	0.0999448	0.647589														19.5333	15.6151	0.190204	69.4475	-1.38059
5.1	18.283	1.10763	46.1665	-0.463171	0.89464	1.13839		-3π/4	Time (s)	Jump length (mm)	Direction	Position	θ							7.53333	20.7941	0.106471	74.2725	-1.46433
34.2667	12.7965	2.41146	46.5205	0.840662	0.66697	0.795536			40.2	7.61503	-1.04565	88.7675	-2.61645							5.46667	27.9295	3.07331	75.1605	1.50251
26.1	16.0166	1.60629	46.5815	0.0354939	0.99937	0.995462			28.8333	11.4578	-1.0393	74.8755	-2.6101							12.3	20.71	-0.0186115	82.9455	-1.58941												20～30
2.36667	21.6901	1.58293	48.5055	0.0121326	0.999926	1.33683			50.0333	7.9058	-0.945028	60.9945	-2.51582							26.1667	13.2001	0.0262932	86.0285	-1.5445												Time (s)	Jump length (mm)	Direction	Position	θ	cos θ
31.3667	11.4518	-2.63973	48.7705	2.07266	-0.481063	0.705002			38.2333	17.9143	-0.8861	91.9275	-2.4569							19.7667	28.8449	-3.01455	90.3375	1.69784												57.5	9.7011	3.13896	20.2925	1.56816	0.00263185
51.7667	9.0205	-1.29848	50.3025	-2.86928	-0.963152	0.551658			30.0333	20.0334	-0.775559	89.3745	-2.34636																							48.1333	16.451	-1.87589	21.3515	2.8365	-0.95382
9.53333	15.656	1.04616	51.4115	-0.524632	0.865508	0.952905			15.6667	15.4409	-0.772476	71.3625	-2.34327																							54.6333	14.7324	-0.75374	24.5675	-2.32454	-0.68437
11.6	26.458	-1.79228	52.2305	2.92011	-0.975573	1.60474			54.6333	14.7324	-0.75374	24.5675	-2.32454							-3π/4	3π/4							SD								55.6	10.4619	-2.65816	26.5965	2.05423	-0.464819
7.26667	13.788	-2.22063	52.5605	2.49176	-0.796184	0.835096			10.7333	15.0771	-0.70628	65.6285	-2.27708							Time (s)	Jump length (mm)	Direction	Position	θ		Position	Jamp length	Position	Jamp length							58.8667	15.9148	2.16421	29.6995	0.593414	0.829037
0.2	24.2182	-3.1197	53.0135	1.59269	-0.02189	1.46399			23.5	19.7343	-0.652418	90.5215	-2.22321							54.6333	14.7324	-0.75374	24.5675	-2.32454		25.582	12.5971	1.43472	3.01968
11.8667	13.7276	-2.35015	53.1245	2.36224	-0.71137	0.829443			27.5333	13.3311	-0.618648	84.7385	-2.18944							55.6	10.4619	-2.65816	26.5965	2.05423		43.3445	10.4228	7.67352	1.45531
18.1333	14.2109	1.59652	53.3085	0.0257285	0.999669	0.857976			54.5667	14.8579	-0.527897	79.7585	-2.09869							53.6333	9.39369	-2.01024	37.9185	2.70215		60.7033	15.3506	5.47931	4.04808							35～45
2.83333	24.8108	1.64842	54.0345	0.0776246	0.996989	1.49333			6.26667	17.2523	-0.513936	62.9785	-2.08473							31.3667	11.4518	-2.63973	48.7705	2.07266		82.4828	16.9889	6.35017	5.95893							Time (s)	Jump length (mm)	Direction	Position	θ	cos θ
18.0333	23.0481	1.16455	54.3805	-0.406251	0.918609	1.38522			26.8333	18.0668	-0.492235	62.0665	-2.06303							7.26667	13.788	-2.22063	52.5605	2.49176		92.5407	20.1559	1.56511	2.55093							4.03333	20.9929	2.82196	37.8335	1.25116	0.314217
1.4	28.4008	0.329429	54.5055	-1.24137	0.323503	1.70602			48.4	11.7428	-0.424776	67.7955	-1.99557							11.8667	13.7276	-2.35015	53.1245	2.36224												53.6333	9.39369	-2.01024	37.9185	2.70215	-0.904987
22.1667	14.2072	3.08826	55.2705	1.51746	0.0533067	0.850672														24.3667	18.4814	-2.42096	56.3015	2.29143												46	16.9063	-1.78244	40.8055	2.92995	-0.977688
28.8333	13.3534	2.10883	55.8835	0.538032	0.858719	0.797501		-π/2	Time (s)	Jump length (mm)	Direction	Position	θ							16.9333	14.8444	-2.69231	58.5085	2.02008												8.4	16.3618	2.62893	41.3865	1.05813	0.490498
24.3667	18.4814	-2.42096	56.3015	2.29143	-0.659858	1.10183			21.8	18.8323	-0.312766	65.9135	-1.88356							50.0333	7.9058	-0.945028	60.9945	-2.51582												32.6667	10.2364	3.04148	42.5445	1.47068	0.0999448
14.3667	15.5063	1.21976	56.5175	-0.351033	0.939018	0.923633			30.4	17.3826	-0.0246192	67.3215	-1.59542							26.8333	18.0668	-0.492235	62.0665	-2.06303
29.8	18.9252	1.88353	57.1185	0.312731	0.951497	1.12447			12.3	20.71	-0.0186115	82.9455	-1.58941							6.26667	17.2523	-0.513936	62.9785	-2.08473
23.3667	12.5672	1.37395	57.9735	-0.196849	0.980688	0.744068			26.1667	13.2001	0.0262932	86.0285	-1.5445							10.7333	15.0771	-0.70628	65.6285	-2.27708												45～55
16.9333	14.8444	-2.69231	58.5085	2.02008	-0.434318	0.876969			7.53333	20.7941	0.106471	74.2725	-1.46433							57.0667	22.6196	-2.05306	67.0745	2.65933												Time (s)	Jump length (mm)	Direction	Position	θ	cos θ
44.0333	16.1266	-1.95355	58.5805	2.75884	-0.927639	0.952435			19.5333	15.6151	0.190204	69.4475	-1.38059							48.4	11.7428	-0.424776	67.7955	-1.99557												5.1	18.283	1.10763	46.1665	-0.463171	0.89464
5.23333	26.1125	-1.35385	58.9745	-2.92465	-0.97656	1.53972			3.7	22.3751	0.227097	61.6645	-1.3437							15.6667	15.4409	-0.772476	71.3625	-2.34327												34.2667	12.7965	2.41146	46.5205	0.840662	0.66697
2.76667	22.4737	-1.55375	60.2835	-3.12454	-0.999855	1.31814			1.4	28.4008	0.329429	54.5055	-1.24137							28.8333	11.4578	-1.0393	74.8755	-2.6101												26.1	16.0166	1.60629	46.5815	0.0354939	0.99937
50.0333	7.9058	-0.945028	60.9945	-2.51582	-0.810513	0.462373														18.8	18.8861	-2.52276	76.6665	2.18963												2.36667	21.6901	1.58293	48.5055	0.0121326	0.999926
30.1	10.3361	-1.64095	61.4425	3.07144	-0.99754	0.603427		-π/4	Time (s)	Jump length (mm)	Direction	Position	θ							54.5667	14.8579	-0.527897	79.7585	-2.09869												31.3667	11.4518	-2.63973	48.7705	2.07266	-0.481063
3.7	22.3751	0.227097	61.6645	-1.3437	0.22515	1.30512			46.4333	12.3283	0.588343	62.8355	-0.982454							27.5333	13.3311	-0.618648	84.7385	-2.18944												51.7667	9.0205	-1.29848	50.3025	-2.86928	-0.963152
26.8333	18.0668	-0.492235	62.0665	-2.06303	-0.472597	1.05214			31.8	16.1909	0.906536	68.0115	-0.66426							45.6333	16.4074	-2.01516	85.5105	2.69723												9.53333	15.656	1.04616	51.4115	-0.524632	0.865508
46.4333	12.3283	0.588343	62.8355	-0.982454	0.554983	0.715777			9.53333	15.656	1.04616	51.4115	-0.524632							23.7667	23.9666	-2.24506	86.6675	2.46733												11.6	26.458	-1.79228	52.2305	2.92011	-0.975573
6.26667	17.2523	-0.513936	62.9785	-2.08473	-0.491609	1.0011			39	17.4717	1.05908	79.4105	-0.51172							2.23333	27.8933	-2.13097	87.1065	2.58142												7.26667	13.788	-2.22063	52.5605	2.49176	-0.796184
10.7333	15.0771	-0.70628	65.6285	-2.27708	-0.649008	0.865989			5.1	18.283	1.10763	46.1665	-0.463171							40.2	7.61503	-1.04565	88.7675	-2.61645												0.2	24.2182	-3.1197	53.0135	1.59269	-0.02189
21.8	18.8323	-0.312766	65.9135	-1.88356	-0.307692	1.08052			24.8	14.4635	1.13483	72.2175	-0.435971							30.0333	20.0334	-0.775559	89.3745	-2.34636												11.8667	13.7276	-2.35015	53.1245	2.36224	-0.71137
50.7667	21.7965	-3.08205	66.2535	1.63034	-0.0595068	1.24899			18.0333	23.0481	1.16455	54.3805	-0.406251							23.5	19.7343	-0.652418	90.5215	-2.22321												18.1333	14.2109	1.59652	53.3085	0.0257285	0.999669
57.0667	22.6196	-2.05306	67.0745	2.65933	-0.885948	1.29219			13.8	20.1266	1.18333	80.5995	-0.387462							50.4333	23.3299	-2.6923	91.2215	2.02009												2.83333	24.8108	1.64842	54.0345	0.0776246	0.996989
30.4	17.3826	-0.0246192	67.3215	-1.59542	-0.0246167	0.992111														38.2333	17.9143	-0.8861	91.9275	-2.4569												18.0333	23.0481	1.16455	54.3805	-0.406251	0.918609
48.4	11.7428	-0.424776	67.7955	-1.99557	-0.412117	0.669047		0	Time (s)	Jump length (mm)	Direction	Position	θ							36.0667	16.8558	-2.12198	93.1055	2.59041												1.4	28.4008	0.329429	54.5055	-1.24137	0.323503
31.8	16.1909	0.906536	68.0115	-0.66426	0.787373	0.921753			14.3667	15.5063	1.21976	56.5175	-0.351033							9.93333	22.6637	-2.24494	94.2135	2.46745
5.16667	22.4754	1.29109	68.4185	-0.279709	0.961136	1.27764			5.16667	22.4754	1.29109	68.4185	-0.279709							17.1333	20.4374	-2.2308	94.2545	2.48159
37.3	11.4439	1.62299	69.0005	0.0521967	0.998638	0.649174			52.0667	17.5439	1.32021	5.4475	-0.250583																							55～65
19.5333	15.6151	0.190204	69.4475	-1.38059	0.189059	0.884377			56.7333	14.0248	1.33797	13.5405	-0.23283																							Time (s)	Jump length (mm)	Direction	Position	θ	cos θ
20.8667	14.0748	-1.79041	69.7825	2.92198	-0.975981	0.796196			42.3333	15.385	1.36494	79.5545	-0.205857							-π/4	π/4															22.1667	14.2072	3.08826	55.2705	1.51746	0.0533067
33.0333	20.1802	2.67746	70.4205	1.10666	0.447649	1.13901			23.3667	12.5672	1.37395	57.9735	-0.196849							Time (s)	Jump length (mm)	Direction	Position	θ		Position	Jamp length	Position	Jamp length							28.8333	13.3534	2.10883	55.8835	0.538032	0.858719
15.6667	15.4409	-0.772476	71.3625	-2.34327	-0.697911	0.868672			33.6333	13.4363	1.56389	83.1305	-0.00690862							58.8667	15.9148	2.16421	29.6995	0.593414		40.9432	15.839	7.85295	2.27372							24.3667	18.4814	-2.42096	56.3015	2.29143	-0.659858
24.8	14.4635	1.13483	72.2175	-0.435971	0.906461	0.811326			2.36667	21.6901	1.58293	48.5055	0.0121326							8.4	16.3618	2.62893	41.3865	1.05813		58.5045	16.1153	6.76994	4.19079							14.3667	15.5063	1.21976	56.5175	-0.351033	0.939018
7.53333	20.7941	0.106471	74.2725	-1.46433	0.10627	1.15858			18.1333	14.2109	1.59652	53.3085	0.0257285							5.1	18.283	1.10763	46.1665	-0.463171		78.0475	16.5104	5.00485	4.67468							29.8	18.9252	1.88353	57.1185	0.312731	0.951497
28.8333	11.4578	-1.0393	74.8755	-2.6101	-0.862049	0.637168			26.1	16.0166	1.60629	46.5815	0.0354939							34.2667	12.7965	2.41146	46.5205	0.840662												23.3667	12.5672	1.37395	57.9735	-0.196849	0.980688
5.46667	27.9295	3.07331	75.1605	1.50251	0.0682306	1.55177			37.3	11.4439	1.62299	69.0005	0.0521967							9.53333	15.656	1.04616	51.4115	-0.524632												16.9333	14.8444	-2.69231	58.5085	2.02008	-0.434318
42.1	15.1686	-1.7794	75.7105	2.93299	-0.97832	0.84133			2.83333	24.8108	1.64842	54.0345	0.0776246							18.0333	23.0481	1.16455	54.3805	-0.406251												44.0333	16.1266	-1.95355	58.5805	2.75884	-0.927639
18.8	18.8861	-2.52276	76.6665	2.18963	-0.580088	1.04448			38.9667	4.83552	1.70154	83.8835	0.130742							28.8333	13.3534	2.10883	55.8835	0.538032												5.23333	26.1125	-1.35385	58.9745	-2.92465	-0.97656
35.4	15.8708	2.60469	77.7515	1.0339	0.511475	0.874916			29.8	18.9252	1.88353	57.1185	0.312731							46.4333	12.3283	0.588343	62.8355	-0.982454												2.76667	22.4737	-1.55375	60.2835	-3.12454	-0.999855
39	17.4717	1.05908	79.4105	-0.51172	0.871904	0.958678														31.8	16.1909	0.906536	68.0115	-0.66426												50.0333	7.9058	-0.945028	60.9945	-2.51582	-0.810513
42.3333	15.385	1.36494	79.5545	-0.205857	0.978886	0.843846		π/4	Time (s)	Jump length (mm)	Direction	Position	θ							33.0333	20.1802	2.67746	70.4205	1.10666												30.1	10.3361	-1.64095	61.4425	3.07144	-0.99754
54.5667	14.8579	-0.527897	79.7585	-2.09869	-0.503717	0.814484			28.8333	13.3534	2.10883	55.8835	0.538032							24.8	14.4635	1.13483	72.2175	-0.435971												3.7	22.3751	0.227097	61.6645	-1.3437	0.22515
13.8	20.1266	1.18333	80.5995	-0.387462	0.925871	1.10085			58.8667	15.9148	2.16421	29.6995	0.593414							35.4	15.8708	2.60469	77.7515	1.0339												26.8333	18.0668	-0.492235	62.0665	-2.06303	-0.472597
21.2	20.1946	2.63589	82.1665	1.0651	0.48442	1.1002			34.2667	12.7965	2.41146	46.5205	0.840662							39	17.4717	1.05908	79.4105	-0.51172												46.4333	12.3283	0.588343	62.8355	-0.982454	0.554983
12.3	20.71	-0.0186115	82.9455	-1.58941	-0.0186105	1.12617			0.0333333	7.26515	2.50413	83.7665	0.933338							13.8	20.1266	1.18333	80.5995	-0.387462												6.26667	17.2523	-0.513936	62.9785	-2.08473	-0.491609
33.6333	13.4363	1.56389	83.1305	-0.00690862	0.999976	0.730322			35.4	15.8708	2.60469	77.7515	1.0339							21.2	20.1946	2.63589	82.1665	1.0651
0.0333333	7.26515	2.50413	83.7665	0.933338	0.595155	0.394317			8.4	16.3618	2.62893	41.3865	1.05813							0.0333333	7.26515	2.50413	83.7665	0.933338
38.9667	4.83552	1.70154	83.8835	0.130742	0.991465	0.262379			21.2	20.1946	2.63589	82.1665	1.0651																							65～75
27.5333	13.3311	-0.618648	84.7385	-2.18944	-0.579934	0.722002			33.0333	20.1802	2.67746	70.4205	1.10666																							Time (s)	Jump length (mm)	Direction	Position	θ	cos θ
45.6333	16.4074	-2.01516	85.5105	2.69723	-0.902885	0.887175														0								SD								10.7333	15.0771	-0.70628	65.6285	-2.27708	-0.649008
26.1667	13.2001	0.0262932	86.0285	-1.5445	0.0262902	0.713005		π/2	Time (s)	Jump length (mm)	Direction	Position	θ							Time (s)	Jump length (mm)	Direction	Position	θ		Position	Jamp length	Position	Jamp length							21.8	18.8323	-0.312766	65.9135	-1.88356	-0.307692
23.7667	23.9666	-2.24506	86.6675	2.46733	-0.781168	1.29295			4.03333	20.9929	2.82196	37.8335	1.25116							52.0667	17.5439	1.32021	5.4475	-0.250583		9.494	15.7843	5.72262	2.4884							50.7667	21.7965	-3.08205	66.2535	1.63034	-0.0595068
2.23333	27.8933	-2.13097	87.1065	2.58142	-0.847164	1.50355			32.6667	10.2364	3.04148	42.5445	1.47068							56.7333	14.0248	1.33797	13.5405	-0.23283		47.5435	18.8533	1.36047	4.01173							57.0667	22.6196	-2.05306	67.0745	2.65933	-0.885948
40.2	7.61503	-1.04565	88.7675	-2.61645	-0.865252	0.409294			5.46667	27.9295	3.07331	75.1605	1.50251							26.1	16.0166	1.60629	46.5815	0.0354939		59.4816	17.1342	6.51793	5.08427							30.4	17.3826	-0.0246192	67.3215	-1.59542	-0.0246167
30.0333	20.0334	-0.775559	89.3745	-2.34636	-0.700116	1.07572			22.1667	14.2072	3.08826	55.2705	1.51746							2.36667	21.6901	1.58293	48.5055	0.0121326		82.1895	11.2189	2.31283	5.6134							48.4	11.7428	-0.424776	67.7955	-1.99557	-0.412117
19.7667	28.8449	-3.01455	90.3375	1.69784	-0.126704	1.54666			57.5	9.7011	3.13896	20.2925	1.56816							18.1333	14.2109	1.59652	53.3085	0.0257285												31.8	16.1909	0.906536	68.0115	-0.66426	0.787373
23.5	19.7343	-0.652418	90.5215	-2.22321	-0.60711	1.05787			0.2	24.2182	-3.1197	53.0135	1.59269							2.83333	24.8108	1.64842	54.0345	0.0776246												5.16667	22.4754	1.29109	68.4185	-0.279709	0.961136
50.4333	23.3299	-2.6923	91.2215	2.02009	-0.43433	1.24945			50.7667	21.7965	-3.08205	66.2535	1.63034							14.3667	15.5063	1.21976	56.5175	-0.351033												37.3	11.4439	1.62299	69.0005	0.0521967	0.998638
38.2333	17.9143	-0.8861	91.9275	-2.4569	-0.774611	0.958567			19.7667	28.8449	-3.01455	90.3375	1.69784							29.8	18.9252	1.88353	57.1185	0.312731												19.5333	15.6151	0.190204	69.4475	-1.38059	0.189059
40.4667	14.9235	-1.62939	92.7155	3.083	-0.998284	0.797818														23.3667	12.5672	1.37395	57.9735	-0.196849												20.8667	14.0748	-1.79041	69.7825	2.92198	-0.975981
36.0667	16.8558	-2.12198	93.1055	2.59041	-0.851907	0.900748		3π/4	Time (s)	Jump length (mm)	Direction	Position	θ							5.16667	22.4754	1.29109	68.4185	-0.279709												33.0333	20.1802	2.67746	70.4205	1.10666	0.447649
9.93333	22.6637	-2.24494	94.2135	2.46745	-0.781241	1.20985			16.9333	14.8444	-2.69231	58.5085	2.02008							37.3	11.4439	1.62299	69.0005	0.0521967												15.6667	15.4409	-0.772476	71.3625	-2.34327	-0.697911
17.1333	20.4374	-2.2308	94.2545	2.48159	-0.789992	1.09096			50.4333	23.3299	-2.6923	91.2215	2.02009							42.3333	15.385	1.36494	79.5545	-0.205857												24.8	14.4635	1.13483	72.2175	-0.435971	0.906461
									55.6	10.4619	-2.65816	26.5965	2.05423							33.6333	13.4363	1.56389	83.1305	-0.00690862												7.53333	20.7941	0.106471	74.2725	-1.46433	0.10627
									31.3667	11.4518	-2.63973	48.7705	2.07266							38.9667	4.83552	1.70154	83.8835	0.130742												28.8333	11.4578	-1.0393	74.8755	-2.6101	-0.862049
									18.8	18.8861	-2.52276	76.6665	2.18963
									24.3667	18.4814	-2.42096	56.3015	2.29143
									11.8667	13.7276	-2.35015	53.1245	2.36224							π								SD								75～85
									23.7667	23.9666	-2.24506	86.6675	2.46733							Time (s)	Jump length (mm)	Direction	Position	θ		Position	Jamp length	Position	Jamp length							Time (s)	Jump length (mm)	Direction	Position	θ	cos θ
									9.93333	22.6637	-2.24494	94.2135	2.46745							48.1333	16.451	-1.87589	21.3515	2.8365		21.3515	16.451	0	0							5.46667	27.9295	3.07331	75.1605	1.50251	0.0682306
									17.1333	20.4374	-2.2308	94.2545	2.48159							46	16.9063	-1.78244	40.8055	2.92995		40.8055	16.9063	0	0							42.1	15.1686	-1.7794	75.7105	2.93299	-0.97832
									7.26667	13.788	-2.22063	52.5605	2.49176							51.7667	9.0205	-1.29848	50.3025	-2.86928		58.7995	17.8003	6.39327	7.24994							18.8	18.8861	-2.52276	76.6665	2.18963	-0.580088
									2.23333	27.8933	-2.13097	87.1065	2.58142							11.6	26.458	-1.79228	52.2305	2.92011		75.7105	15.1686	0	0							35.4	15.8708	2.60469	77.7515	1.0339	0.511475
									36.0667	16.8558	-2.12198	93.1055	2.59041							44.0333	16.1266	-1.95355	58.5805	2.75884		92.7155	14.9235	0	0							39	17.4717	1.05908	79.4105	-0.51172	0.871904
									57.0667	22.6196	-2.05306	67.0745	2.65933							5.23333	26.1125	-1.35385	58.9745	-2.92465												42.3333	15.385	1.36494	79.5545	-0.205857	0.978886
									45.6333	16.4074	-2.01516	85.5105	2.69723							2.76667	22.4737	-1.55375	60.2835	-3.12454												54.5667	14.8579	-0.527897	79.7585	-2.09869	-0.503717
									53.6333	9.39369	-2.01024	37.9185	2.70215							30.1	10.3361	-1.64095	61.4425	3.07144												13.8	20.1266	1.18333	80.5995	-0.387462	0.925871
																				20.8667	14.0748	-1.79041	69.7825	2.92198												21.2	20.1946	2.63589	82.1665	1.0651	0.48442
																				42.1	15.1686	-1.7794	75.7105	2.93299												12.3	20.71	-0.0186115	82.9455	-1.58941	-0.0186105
																				40.4667	14.9235	-1.62939	92.7155	3.083												33.6333	13.4363	1.56389	83.1305	-0.00690862	0.999976
																																				0.0333333	7.26515	2.50413	83.7665	0.933338	0.595155
																																				38.9667	4.83552	1.70154	83.8835	0.130742	0.991465
																																				27.5333	13.3311	-0.618648	84.7385	-2.18944	-0.579934
																																				85～95
																																				Time (s)	Jump length (mm)	Direction	Position	θ	cos θ
																																				45.6333	16.4074	-2.01516	85.5105	2.69723	-0.902885
																																				26.1667	13.2001	0.0262932	86.0285	-1.5445	0.0262902
																																				23.7667	23.9666	-2.24506	86.6675	2.46733	-0.781168
																																				2.23333	27.8933	-2.13097	87.1065	2.58142	-0.847164
																																				40.2	7.61503	-1.04565	88.7675	-2.61645	-0.865252
																																				30.0333	20.0334	-0.775559	89.3745	-2.34636	-0.700116
																																				19.7667	28.8449	-3.01455	90.3375	1.69784	-0.126704
																																				23.5	19.7343	-0.652418	90.5215	-2.22321	-0.60711
																																				50.4333	23.3299	-2.6923	91.2215	2.02009	-0.43433
																																				38.2333	17.9143	-0.8861	91.9275	-2.4569	-0.774611
																																				40.4667	14.9235	-1.62939	92.7155	3.083	-0.998284
																																				36.0667	16.8558	-2.12198	93.1055	2.59041	-0.851907
																																				9.93333	22.6637	-2.24494	94.2135	2.46745	-0.781241
																																				17.1333	20.4374	-2.2308	94.2545	2.48159	-0.789992

## Sheet: Tragectory
No. 1			No. 2			No. 3			No. 4			No. 5			No. 6			No. 7			No. 8
XM	YM	YM2	XM	YM	YM2	XM	YM	YM2	XM	YM	YM2	XM	YM	YM2	XM	YM	YM2	XM	YM	YM2	XM	YM	YM2			Y Position (mm)	No. 1	No. 2	No. 3	No. 4	No. 5	No. 6	No. 7	No. 8	1,2,4,7	Population	Count	Population
46.492	61.165	51.1585	91.801	64.253	54.0515	144.532	99.198	92.8798	67.041	54.982	53.5875	140.993	64.253	51.3505	161.373	65.85	57.2925	72.17	91.568	83.1075	164.461	80.451	74.4235		10	5	115	0	0	0	0	0	0	0	115	0.0159722	115	0.00798611
45.876	60.928	50.9215	92.234	64.189	53.9875	144.532	99.201	92.8828	67.036	54.969	53.5745	140.936	64.133	51.2305	160.386	65.609	57.0515	71.485	92.227	83.7665	164.18	80.176	74.1485		20	15	75	0	0	0	0	0	0	0	75	0.0104167	75	0.00520833
45.264	60.628	50.6215	92.62	64.1	53.8985	144.51	99.186	92.8678	67.041	54.982	53.5875	140.966	64.072	51.1695	159.334	65.374	56.8165	70.864	92.791	84.3305	163.959	79.916	73.8885		30	25	187	0	0	181	0	0	89	0	457	0.0634722	457	0.0317361
44.718	60.325	50.3185	93.026	64.056	53.8545	144.517	99.221	92.9028	67.025	54.979	53.5845	140.933	63.993	51.0905	158.233	65.124	56.5665	70.26	93.307	84.8465	163.829	79.671	73.6435		40	35	18	0	0	74	0	0	95	0	187	0.0259722	187	0.0129861
44.165	60.021	50.0145	93.34	63.998	53.7965	144.574	99.157	92.8388	67.016	55.026	53.6315	140.939	63.928	51.0255	157.06	64.975	56.4175	69.703	93.785	85.3245	163.648	79.422	73.3945		50	45	195	0	0	256	141	0	108	0	559	0.0776389	700	0.0486111
43.716	59.634	49.6275	93.683	63.843	53.6415	144.554	99.22	92.9018	66.743	54.87	53.4755	140.981	63.881	50.9785	155.85	64.919	56.3615	69.221	94.186	85.7255	163.473	79.119	73.0915		60	55	164	183	0	415	478	15	189	51	951	0.132083	1495	0.103819
43.276	59.299	49.2925	93.939	63.667	53.4655	144.532	99.244	92.9258	65.876	54.408	53.0135	140.951	63.864	50.9615	155.259	64.908	56.3505	68.751	94.545	86.0845	163.3	78.915	72.8875		70	65	317	267	0	498	337	213	394	46	1476	0.205	2072	0.143889
42.839	59.059	49.0525	94.242	63.521	53.3195	144.544	99.255	92.9368	64.271	53.62	52.2255	140.915	63.794	50.8915	154.091	64.971	56.4135	68.28	94.883	86.4225	163.133	78.711	72.6835		80	75	220	425	10	158	687	364	407	178	1210	0.168056	2449	0.170069
42.455	58.711	48.7045	94.518	63.421	53.2195	144.522	99.278	92.9598	61.564	52.574	51.1795	140.91	63.767	50.8645	152.922	65.149	56.5915	67.845	95.207	86.7465	162.957	78.527	72.4995		90	85	199	432	1050	218	157	814	221	678	1070	0.148611	3769	0.261736
42.158	58.457	48.4505	94.761	63.252	53.0505	144.481	99.294	92.9758	57.89	51.79	50.3955	140.92	63.721	50.8185	151.811	65.408	56.8505	67.493	95.507	87.0465	162.835	78.388	72.3605		100	95	310	493	740	0	0	394	297	847	1100	0.152778	3081	0.213958
41.795	58.219	48.2125	94.97	63.177	52.9755	144.486	99.343	93.0248	53.819	51.76	50.3655	140.868	63.668	50.7655	150.206	65.889	57.3315	67.119	95.72	87.2595	162.7	78.23	72.2025												7200		14400
41.492	58.028	48.0215	95.168	63.022	52.8205	144.51	99.335	93.0168	50.172	52.214	50.8195	140.877	63.616	50.7135	149.304	66.366	57.8085	66.801	95.89	87.4295	162.598	78.05	72.0225						No.	YM
41.264	57.873	47.8665	95.354	62.89	52.6885	144.542	99.392	93.0738	47.691	52.666	51.2715	140.851	63.611	50.7085	148.464	66.916	58.3585	66.484	96.046	87.5855	162.515	77.925	71.8975						1	10.0065
41.072	57.774	47.7675	95.538	62.77	52.5685	144.538	99.432	93.1138	45.721	52.874	51.4795	140.85	63.561	50.6585	147.726	67.538	58.9805	66.192	96.147	87.6865	162.412	77.823	71.7955						2	10.2015
40.899	57.673	47.6665	95.707	62.66	52.4585	144.536	99.443	93.1248	44.991	53.362	51.9675	140.856	63.529	50.6265	147.041	68.153	59.5955	65.922	96.248	87.7875	162.342	77.752	71.7245						3	6.3182
40.749	57.586	47.5795	95.851	62.59	52.3885	144.532	99.453	93.1348	44.078	53.562	52.1675	140.831	63.523	50.6205	146.468	68.754	60.1965	65.69	96.358	87.8975	162.302	77.663	71.6355						4	1.3945
40.671	57.521	47.5145	96.003	62.554	52.3525	144.546	99.529	93.2108	43.378	53.759	52.3645	140.818	63.489	50.5865	146.207	69.091	60.5335	65.483	96.453	87.9925	162.213	77.606	71.5785						5	12.9025
40.588	57.445	47.4385	96.167	62.497	52.2955	144.552	99.544	93.2258	43.177	53.911	52.5165	140.745	63.418	50.5155	145.747	69.731	61.1735	65.258	96.502	88.0415	162.18	77.596	71.5685						6	8.5575
40.545	57.433	47.4265	96.189	62.408	52.2065	144.553	99.571	93.2528	43.196	54.01	52.6155	140.352	63.286	50.3835	145.432	70.386	61.8285	65.083	96.573	88.1125	162.114	77.496	71.4685						7	8.4605
40.515	57.363	47.3565	96.182	62.282	52.0805	144.542	99.621	93.3028	43.205	54.172	52.7775	139.665	63.107	50.2045	145.171	71.007	62.4495	64.913	96.652	88.1915	162.072	77.454	71.4265						8	6.0275
40.506	57.352	47.3455	96.161	62.248	52.0465	144.58	99.631	93.3128	43.264	54.256	52.8615	138.81	62.934	50.0315	144.88	71.966	63.4085	64.768	96.694	88.2335	162.062	77.423	71.3955
40.498	57.33	47.3235	96.174	62.276	52.0745	144.565	99.654	93.3358	43.367	54.405	53.0105	137.916	62.786	49.8835	144.815	72.483	63.9255	64.65	96.701	88.2405	162.02	77.395	71.3675
40.522	57.309	47.3025	96.219	62.341	52.1395	144.572	99.695	93.3768	43.345	54.491	53.0965	137.018	62.447	49.5445	144.729	73.039	64.4815	64.54	96.726	88.2655	161.996	77.348	71.3205
40.625	57.213	47.2065	96.271	62.327	52.1255	144.545	99.782	93.4638	43.393	54.548	53.1535	136.167	62.108	49.2055	144.651	73.499	64.9415	64.433	96.74	88.2795	161.938	77.302	71.2745
40.762	57.124	47.1175	96.363	62.362	52.1605	144.523	99.763	93.4448	43.396	54.651	53.2565	135.435	61.893	48.9905	144.574	73.906	65.3485	64.352	96.774	88.3135	161.916	77.251	71.2235
40.925	57.039	47.0325	96.484	62.346	52.1445	144.573	99.807	93.4888	43.443	54.717	53.3225	134.818	61.698	48.7955	144.51	74.28	65.7225	64.296	96.782	88.3215	161.912	77.069	71.0415
41.042	57.109	47.1025	96.556	62.345	52.1435	144.561	99.818	93.4998	43.436	54.791	53.3965	134.382	61.599	48.6965	144.482	74.488	65.9305	64.227	96.789	88.3285	161.924	76.685	70.6575
41.028	57.365	47.3585	96.654	62.309	52.1075	144.566	99.837	93.5188	43.501	54.86	53.4655	134.022	61.472	48.5695	144.51	74.757	66.1995	64.167	96.773	88.3125	161.883	76.234	70.2065
40.831	57.616	47.6095	96.649	62.307	52.1055	144.572	99.887	93.5688	43.488	54.978	53.5835	133.665	61.469	48.5665	144.523	75.047	66.4895	64.106	96.763	88.3025	161.682	75.762	69.7345
40.525	57.865	47.8585	96.672	62.216	52.0145	144.561	99.897	93.5788	43.464	54.982	53.5875	133.426	61.446	48.5435	144.496	75.256	66.6985	64.054	96.701	88.2405	161.387	75.155	69.1275
40.144	58.172	48.1655	96.695	62.174	51.9725	144.569	99.924	93.6058	43.487	55.039	53.6445	133.211	61.393	48.4905	144.496	75.519	66.9615	63.972	96.677	88.2165	160.913	74.362	68.3345
39.401	58.469	48.4625	96.659	62.132	51.9305	144.593	99.933	93.6148	43.475	55.069	53.6745	133.012	61.349	48.4465	144.51	75.723	67.1655	63.879	96.663	88.2025	160.438	73.373	67.3455
39.375	58.716	48.7095	96.642	62.137	51.9355	144.555	99.975	93.6568	43.479	55.141	53.7465	132.834	61.326	48.4235	144.532	75.808	67.2505	63.788	96.619	88.1585	159.771	72.257	66.2295
39.377	58.864	48.8575	96.629	62.137	51.9355	144.551	100.005	93.6868	43.477	55.211	53.8165	132.689	61.315	48.4125	144.509	75.952	67.3945	63.636	96.621	88.1605	159.016	70.95	64.9225
39.391	58.912	48.9055	96.64	62.105	51.9035	144.567	100.055	93.7368	43.516	55.244	53.8495	132.555	61.319	48.4165	144.551	76.025	67.4675	63.487	96.64	88.1795	158.144	69.691	63.6635
39.421	58.947	48.9405	96.644	62.146	51.9445	144.567	100.117	93.7988	43.499	55.285	53.8905	132.41	61.291	48.3885	144.54	76.159	67.6015	63.366	96.675	88.2145	157.216	68.454	62.4265
39.421	58.947	48.9405	96.64	62.138	51.9365	144.594	100.138	93.8198	43.501	55.307	53.9125	132.314	61.292	48.3895	144.554	76.189	67.6315	63.242	96.678	88.2175	156.212	67.311	61.2835
39.401	58.935	48.9285	96.664	62.147	51.9455	144.545	100.19	93.8718	43.498	55.35	53.9555	132.209	61.241	48.3385	144.529	76.319	67.7615	63.152	96.713	88.2525	155.255	66.295	60.2675
39.386	58.913	48.9065	96.674	62.162	51.9605	144.552	100.226	93.9078	43.495	55.387	53.9925	132.107	61.242	48.3395	144.564	76.38	67.8225	63.023	96.701	88.2405	154.301	65.418	59.3905
39.363	58.885	48.8785	96.768	62.129	51.9275	144.568	100.281	93.9628	43.508	55.403	54.0085	132.028	61.234	48.3315	144.576	76.326	67.7685	62.965	96.731	88.2705	153.347	64.66	58.6325
39.397	58.837	48.8305	96.856	62.142	51.9405	144.575	100.37	94.0518	43.544	55.433	54.0385	131.955	61.216	48.3135	144.639	76.161	67.6035	62.871	96.736	88.2755	152.497	63.986	57.9585
39.418	58.774	48.7675	96.909	62.141	51.9395	144.584	100.395	94.0768	43.53	55.48	54.0855	131.871	61.232	48.3295	144.682	76.124	67.5665	62.821	96.724	88.2635	151.638	63.456	57.4285
39.43	58.786	48.7795	96.961	62.072	51.8705	144.581	100.443	94.1248	43.659	55.9	54.5055	131.757	61.185	48.2825	144.683	76.214	67.6565	62.789	96.713	88.2525	150.845	62.97	56.9425
39.894	58.777	48.7705	96.93	62.042	51.8405	144.618	100.505	94.1868	43.96	56.585	55.1905	131.716	61.179	48.2765	144.718	76.37	67.8125	62.773	96.669	88.2085	150.027	62.649	56.6215
39.419	58.749	48.7425	96.946	62.066	51.8645	144.632	100.592	94.2738	44.23	57.678	56.2835	131.601	61.168	48.2655	144.716	76.495	67.9375	62.735	96.677	88.2165	149.307	62.29	56.2625
39.913	58.744	48.7375	96.946	62.052	51.8505	144.625	100.62	94.3018	45.719	59.185	57.7905	131.558	61.139	48.2365	144.778	76.598	68.0405	62.713	96.663	88.2025	148.588	62.09	56.0625
39.913	58.744	48.7375	96.925	62.029	51.8275	144.636	100.629	94.3108	47.12	61.048	59.6535	131.515	61.108	48.2055	144.836	76.61	68.0525	62.63	96.62	88.1595	147.927	61.909	55.8815
39.922	58.734	48.7275	96.823	62.137	51.9355	144.598	100.729	94.4108	49.097	63.402	62.0075	131.438	61.123	48.2205	144.87	76.686	68.1285	62.629	96.592	88.1315	147.273	61.843	55.8155
39.903	58.679	48.6725	96.737	62.209	52.0075	144.592	100.747	94.4288	51.612	65.122	63.7275	131.35	61.079	48.1765	144.851	76.792	68.2345	62.606	96.575	88.1145	146.656	61.803	55.7755
39.938	58.638	48.6315	96.709	62.302	52.1005	144.628	100.858	94.5398	54.341	66.071	64.6765	131.31	61.08	48.1775	144.851	76.792	68.2345	62.566	96.553	88.0925	146.056	61.825	55.7975
39.952	58.634	48.6275	96.67	62.518	52.3165	144.589	100.97	94.6518	56.863	66.333	64.9385	131.286	61.071	48.1685	144.918	76.834	68.2765	62.555	96.52	88.0595	145.495	61.891	55.8635
39.965	58.621	48.6145	96.68	62.584	52.3825	144.601	100.98	94.6618	59.095	66.326	64.9315	131.202	61.091	48.1885	144.93	76.871	68.3135	62.542	96.521	88.0605	145.013	62.027	55.9995
39.994	58.579	48.5725	96.642	62.685	52.4835	144.616	101.029	94.7108	60.971	66.1	64.7055	131.151	61.08	48.1775	144.94	76.925	68.3675	62.524	96.507	88.0465	144.488	62.121	56.0935
40.048	58.508	48.5015	96.65	62.748	52.5465	144.591	101.073	94.7548	62.492	65.78	64.3855	131.154	61.123	48.2205	144.948	76.942	68.3845	62.474	96.468	88.0075	144.064	62.254	56.2265
40.106	58.425	48.4185	96.696	62.63	52.4285	144.595	101.112	94.7938	63.627	65.343	63.9485	131.095	61.11	48.2075	144.99	76.993	68.4355	62.462	96.471	88.0105	143.66	62.434	56.4065
39.962	58.152	48.1455	96.81	62.58	52.3785	144.601	101.15	94.8318	64.539	64.962	63.5675	131.042	61.049	48.1465	145.009	77.01	68.4525	62.437	96.474	88.0135	143.303	62.496	56.4685
39.384	58.006	47.9995	96.831	62.586	52.3845	144.61	101.163	94.8448	65.246	64.634	63.2395	130.996	61.069	48.1665	145.102	77.087	68.5295	62.416	96.437	87.9765	143.011	62.583	56.5555
39.4	57.935	47.9285	96.957	62.524	52.3225	144.599	101.214	94.8958	65.835	64.356	62.9615	130.954	61.097	48.1945	145.276	77.235	68.6775	62.412	96.419	87.9585	142.763	62.683	56.6555
39.409	57.938	47.9315	97.042	62.537	52.3355	144.601	101.277	94.9588	66.168	64.125	62.7305	130.916	61.064	48.1615	145.464	77.629	69.0715	62.401	96.397	87.9365	142.556	62.763	56.7355
39.402	57.943	47.9365	97.177	62.551	52.3495	144.613	101.387	95.0688	66.489	63.93	62.5355	130.853	61.078	48.1755	145.574	78.071	69.5135	62.399	96.383	87.9225	142.368	62.869	56.8415
39.378	58.002	47.9955	97.33	62.537	52.3355	144.632	101.456	95.1378	66.69	63.774	62.3795	130.819	61.061	48.1585	145.609	78.469	69.9115	62.348	96.377	87.9165	142.194	62.99	56.9625
39.384	58.004	47.9975	97.403	62.577	52.3755	144.614	101.561	95.2428	66.942	63.631	62.2365	130.77	61.084	48.1815	145.715	78.956	70.3985	62.213	96.335	87.8745	142.113	63.133	57.1055
39.386	58.016	48.0095	97.461	62.59	52.3885	144.625	101.66	95.3418	67.091	63.512	62.1175	130.753	61.071	48.1685	145.921	79.574	71.0165	62.078	96.31	87.8495	141.967	63.289	57.2615
39.39	58.07	48.0635	97.47	62.596	52.3945	144.626	101.678	95.3598	67.268	63.408	62.0135	130.708	61.089	48.1865	146.2	80.238	71.6805	61.959	96.229	87.7685	141.892	63.466	57.4385
39.917	58.084	48.0775	97.473	62.755	52.5535	144.612	101.698	95.3798	67.402	63.311	61.9165	130.666	61.076	48.1735	146.565	80.964	72.4065	61.775	96.166	87.7055	141.764	63.602	57.5745
40.023	58.124	48.1175	97.513	62.802	52.6005	144.623	101.717	95.3988	67.566	63.213	61.8185	130.619	61.053	48.1505	146.991	81.791	73.2335	61.561	96.045	87.5845	141.717	63.732	57.7045
40.072	58.158	48.1515	97.556	62.875	52.6735	144.623	101.717	95.3988	67.632	63.109	61.7145	130.545	61.106	48.2035	147.505	82.646	74.0885	61.31	95.86	87.3995	141.604	63.833	57.8055
40.156	58.191	48.1845	97.573	62.944	52.7425	144.598	102.17	95.8518	67.732	63.029	61.6345	130.031	61.438	48.5355	148.077	83.608	75.0505	60.928	95.567	87.1065	141.555	63.908	57.8805
40.366	58.191	48.1845	97.57	63.036	52.8345	144.625	101.866	95.5478	67.82	62.971	61.5765	129.436	62.026	49.1235	148.733	84.475	75.9175	60.434	95.114	86.6535	141.514	64.006	57.9785
40.631	58.307	48.3005	97.583	63.041	52.8395	144.433	102.062	95.7438	67.886	62.885	61.4905	128.741	62.872	49.9695	149.396	85.44	76.8825	59.716	94.45	85.9895	141.463	64.09	58.0625
40.631	58.307	48.3005	97.583	63.041	52.8395	144.433	102.062	95.7438	67.966	62.823	61.4285	127.941	63.851	50.9485	150.124	86.396	77.8385	58.846	93.566	85.1055	141.358	64.144	58.1165
41.285	58.512	48.5055	97.61	63.19	52.9885	144.311	102.039	95.7208	68.023	62.816	61.4215	127.084	64.811	51.9085	150.914	87.275	78.7175	57.757	92.371	83.9105	141.163	64.218	58.1905
41.695	58.636	48.6295	97.587	63.202	53.0005	144.133	102.031	95.7128	68.089	62.75	61.3555	126.307	65.722	52.8195	151.743	88.087	79.5295	56.658	91.067	82.6065	140.931	64.209	58.1815
42.25	58.804	48.7975	97.623	63.211	53.0095	143.861	102.03	95.7118	68.121	62.723	61.3285	125.592	66.557	53.6545	152.596	88.844	80.2865	55.479	89.571	81.1105	140.689	64.212	58.1845
42.853	59.114	49.1075	97.623	63.211	53.0095	143.416	101.955	95.6368	68.197	62.682	61.2875	125.115	67.366	54.4635	153.496	89.551	80.9935	54.321	88.031	79.5705	140.483	64.212	58.1845
43.63	59.447	49.4405	97.623	63.211	53.0095	142.832	101.856	95.5378	68.247	62.68	61.2855	124.721	68.044	55.1415	154.33	90.191	81.6335	53.238	86.486	78.0255	140.329	64.316	58.2885
44.485	59.968	49.9615	97.623	63.211	53.0095	142.067	101.56	95.2418	68.294	62.648	61.2535	124.416	68.58	55.6775	155.193	90.657	82.0995	52.729	85.754	77.2935	140.231	64.369	58.3415
45.381	60.698	50.6915	97.638	63.232	53.0305	141.131	101.14	94.8218	68.369	62.647	61.2525	124.247	69.054	56.1515	156.082	91.079	82.5215	51.801	84.293	75.8325	140.028	64.448	58.4205
46.31	61.674	51.6675	97.66	63.265	53.0635	140.06	100.635	94.3168	68.437	62.597	61.2025	124.139	69.433	56.5305	156.983	91.425	82.8675	50.943	82.922	74.4615	139.74	64.535	58.5075
47.107	62.977	52.9705	97.623	63.39	53.1885	138.903	99.853	93.5348	68.444	62.635	61.2405	124.042	69.688	56.7855	157.835	91.649	83.0915	50.215	81.726	73.2655	139.464	64.633	58.6055
47.629	64.442	54.4355	97.629	63.402	53.2005	137.852	98.959	92.6408	68.479	62.63	61.2355	123.929	69.914	57.0115	158.654	91.844	83.2865	49.248	80.103	71.6425	139.021	64.782	58.7545
47.84	65.939	55.9325	97.616	63.454	53.2525	136.984	97.892	91.5738	68.536	62.58	61.1855	123.909	70.12	57.2175	159.439	91.931	83.3735	48.694	79.166	70.7055	138.651	64.834	58.8065
47.742	67.434	57.4275	97.617	63.575	53.3735	136.241	96.828	90.5098	68.656	62.349	60.9545	123.858	70.29	57.3875	160.176	91.972	83.4145	48.253	78.329	69.8685	138.259	64.956	58.9285
47.338	68.744	58.7375	97.588	63.722	53.5205	135.76	95.72	89.4018	68.779	61.678	60.2835	123.845	70.438	57.5355	160.887	91.922	83.3645	47.84	77.504	69.0435	137.826	65.086	59.0585
46.707	69.8	59.7935	97.592	63.914	53.7125	135.434	94.739	88.4208	69.091	60.736	59.3415	123.823	70.53	57.6275	161.54	91.844	83.2865	47.52	76.777	68.3165	137.266	65.174	59.1465
46.039	70.699	60.6925	97.432	64.236	54.0345	135.334	93.861	87.5428	69.497	59.276	57.8815	123.77	70.694	57.7915	162.144	91.697	83.1395	47.252	76.073	67.6125	136.646	65.334	59.3065
45.255	71.354	61.3475	97.115	64.547	54.3455	135.289	93.131	86.8128	70.086	57.336	55.9415	123.703	70.822	57.9195	162.698	91.546	82.9885	47.122	75.761	67.3005	136.263	65.401	59.3735
44.483	71.799	61.7925	96.729	65.095	54.8935	135.309	92.557	86.2388	70.763	55.118	53.7235	123.714	70.906	58.0035	163.184	91.312	82.7545	46.932	75.157	66.6965	135.412	65.679	59.6515
43.805	72.065	62.0585	96.158	65.91	55.7085	135.361	92.165	85.8468	71.404	52.722	51.3275	123.706	70.988	58.0855	163.71	91.174	82.6165	46.822	74.621	66.1605	134.433	65.974	59.9465
43.157	72.189	62.1825	95.229	66.919	56.7175	135.434	91.819	85.5008	71.803	50.401	49.0065	123.739	71.092	58.1895	164.124	91.024	82.4665	46.672	74.121	65.6605	133.307	66.342	60.3145
42.551	72.156	62.1495	94.249	68.26	58.0585	135.485	91.525	85.2068	71.888	48.254	46.8595	123.67	71.128	58.2255	164.485	90.888	82.3305	46.504	73.479	65.0185	131.396	66.963	60.9355
42.121	72.109	62.1025	93.253	69.87	59.6685	135.54	91.294	84.9758	71.695	46.45	45.0555	123.668	71.161	58.2585	164.827	90.64	82.0825	46.447	73.115	64.6545	130.008	67.413	61.3855
41.697	71.985	61.9785	92.383	71.708	61.5065	135.581	91.124	84.8058	71.379	44.948	43.5535	123.686	71.24	58.3375	165.124	90.446	81.8885	46.413	72.74	64.2795	128.594	67.897	61.8695
41.347	71.856	61.8495	91.739	73.667	63.4655	135.663	90.955	84.6368	70.935	43.773	42.3785	123.659	71.323	58.4205	165.423	90.244	81.6865	46.413	72.424	63.9635	127.265	68.411	62.3835
41.125	71.699	61.6925	91.415	75.539	65.3375	135.691	90.808	84.4898	70.522	42.805	41.4105	123.687	71.37	58.4675	165.605	90.074	81.5165	46.423	72.169	63.7085	125.908	68.859	62.8315
40.943	71.6	61.5935	91.27	77.232	67.0305	135.77	90.68	84.3618	70.155	42.086	40.6915	123.67	71.347	58.4445	165.795	89.933	81.3755	46.447	71.878	63.4175	124.663	69.346	63.3185
40.843	71.468	61.4615	91.398	78.72	68.5185	135.8	90.562	84.2438	69.826	41.549	40.1545	123.657	71.44	58.5375	165.952	89.773	81.2155	46.456	71.783	63.3225	124.065	69.6	63.5725
40.728	71.449	61.4425	91.637	80.072	69.8705	135.841	90.429	84.1108	69.546	41.184	39.7895	123.635	71.499	58.5965	166.089	89.576	81.0185	46.489	71.559	63.0985	122.966	69.997	63.9695
40.593	71.366	61.3595	91.931	81.162	70.9605	135.93	90.363	84.0448	69.338	40.844	39.4495	123.637	71.536	58.6335	166.186	89.445	80.8875	46.517	71.395	62.9345	121.915	70.448	64.4205
40.519	71.286	61.2795	92.299	82.177	71.9755	135.976	90.279	83.9608	69.138	40.625	39.2305	123.655	71.553	58.6505	166.317	89.353	80.7955	46.578	71.254	62.7935	120.96	70.839	64.8115
40.506	71.246	61.2395	92.705	82.949	72.7475	136.002	90.164	83.8458	68.961	40.442	39.0475	123.675	71.563	58.6605	166.357	89.206	80.6485	46.586	71.036	62.5755	119.67	71.423	65.3955
40.491	71.18	61.1735	93.105	83.614	73.4125	136.036	90.114	83.7958	68.774	40.269	38.8745	123.666	71.6	58.6975	166.386	89.157	80.5995	46.638	70.932	62.4715	118.858	71.762	65.7345
40.491	71.129	61.1225	93.521	84.11	73.9085	136.093	90.014	83.6958	68.671	40.16	38.7655	123.641	71.68	58.7775	166.295	89.163	80.6055	46.662	70.858	62.3975	118.124	72.105	66.0775
40.472	71.083	61.0765	93.943	84.48	74.2785	136.145	89.98	83.6618	68.537	40.023	38.6285	123.633	71.71	58.8075	166.133	89.252	80.6945	46.686	70.825	62.3645	117.428	72.384	66.3565
40.49	71.062	61.0555	94.355	84.845	74.6435	136.186	89.897	83.5788	68.369	39.93	38.5355	123.634	71.721	58.8185	166.131	89.43	80.8725	46.704	70.742	62.2815	116.827	72.683	66.6555
40.538	71.015	61.0085	94.764	85.033	74.8315	136.206	89.834	83.5158	68.277	39.807	38.4125	123.646	71.75	58.8475	166.295	89.576	81.0185	46.707	70.692	62.2315	116.264	72.951	66.9235
40.54	70.988	60.9815	95.11	85.242	75.0405	136.262	89.804	83.4858	68.178	39.773	38.3785	123.638	71.78	58.8775	166.521	89.596	81.0385	46.698	70.639	62.1785	116.012	73.108	67.0805
40.543	70.958	60.9515	95.478	85.354	75.1525	136.324	89.777	83.4588	68.051	39.669	38.2745	123.639	71.792	58.8895	166.728	89.62	81.0625	46.666	70.619	62.1585	115.573	73.366	67.3385
40.544	71.003	60.9965	95.786	85.398	75.1965	136.375	89.726	83.4078	67.971	39.63	38.2355	123.572	71.82	58.9175	166.959	89.597	81.0395	46.612	70.494	62.0335	115.152	73.631	67.6035
40.447	71.225	61.2185	96.068	85.428	75.2265	136.378	89.696	83.3778	67.869	39.578	38.1835	123.587	71.88	58.9775	167.165	89.597	81.0395	46.609	70.427	61.9665	114.774	73.947	67.9195
40.497	71.508	61.5015	96.306	85.473	75.2715	136.405	89.641	83.3228	67.789	39.523	38.1285	123.638	71.952	59.0495	167.338	89.569	81.0115	46.616	70.3	61.8395	114.456	74.228	68.2005
40.862	71.671	61.6645	96.531	85.44	75.2385	136.438	89.594	83.2758	67.718	39.456	38.0615	123.915	72.237	59.3345	167.52	89.569	81.0115	46.722	70.194	61.7335	114.187	74.51	68.4825
41.264	71.765	61.7585	96.64	85.349	75.1475	136.48	89.588	83.2698	67.618	39.433	38.0385	124.474	72.586	59.6835	167.672	89.528	80.9705	46.818	70.081	61.6205	113.945	74.751	68.7235
41.734	71.669	61.6625	96.821	85.301	75.0995	136.539	89.549	83.2308	67.578	39.386	37.9915	125.146	72.887	59.9845	167.777	89.457	80.8995	46.907	70	61.5395	113.711	74.923	68.8955
42.29	71.603	61.5965	96.967	85.298	75.0965	136.57	89.529	83.2108	67.463	39.36	37.9655	125.833	73.339	60.4365	167.902	89.429	80.8715	46.996	69.94	61.4795	113.508	75.097	69.0695
42.956	71.483	61.4765	97.032	85.336	75.1345	136.584	89.474	83.1558	67.416	39.355	37.9605	126.587	73.953	61.0505	167.99	89.381	80.8235	47.087	69.849	61.3885	113.37	75.22	69.1925
43.72	71.367	61.3605	97.113	85.39	75.1885	136.598	89.439	83.1208	67.336	39.265	37.8705	127.234	74.559	61.6565	168.035	89.336	80.7785	47.119	69.806	61.3455	113.288	75.274	69.2465
44.598	71.259	61.2525	97.171	85.402	75.2005	136.635	89.421	83.1028	67.305	39.287	37.8925	127.887	75.098	62.1955	168.124	89.296	80.7385	47.204	69.72	61.2595	113.256	75.372	69.3445
45.503	71.17	61.1635	97.197	85.375	75.1735	136.659	89.385	83.0668	67.23	39.252	37.8575	128.468	75.521	62.6185	168.159	89.244	80.6865	47.221	69.703	61.2425	113.285	75.481	69.4535
46.632	71.112	61.1055	97.207	85.356	75.1545	136.696	89.367	83.0488	67.165	39.23	37.8355	128.958	75.853	62.9505	168.19	89.203	80.6455	47.276	69.67	61.2095	113.285	75.622	69.5945
47.799	71.134	61.1275	97.252	85.343	75.1415	136.711	89.368	83.0498	67.105	39.225	37.8305	129.32	76.057	63.1545	168.213	89.188	80.6305	47.3	69.642	61.1815	113.283	75.741	69.7135
49.057	71.156	61.1495	97.254	85.311	75.1095	136.753	89.337	83.0188	66.712	39.228	37.8335	129.632	76.259	63.3565	168.271	89.175	80.6175	47.32	69.588	61.1275	113.268	75.865	69.8375
50.336	71.25	61.2435	97.223	85.189	74.9875	136.79	89.299	82.9808	65.888	39.434	38.0395	129.855	76.355	63.4525	168.292	89.162	80.6045	47.32	69.588	61.1275	113.251	75.897	69.8695
51.618	71.384	61.3775	97.261	85.007	74.8055	136.79	89.299	82.9808	64.691	39.616	38.2215	130.081	76.484	63.5815	168.286	89.175	80.6175	47.413	69.561	61.1005	113.249	75.957	69.9295
52.865	71.6	61.5935	97.324	84.849	74.6475	136.79	89.284	82.9658	62.935	39.874	38.4795	130.252	76.518	63.6155	168.271	89.381	80.8235	47.412	69.596	61.1355	113.227	76.001	69.9735
54.057	71.814	61.8075	97.406	84.662	74.4605	136.818	89.258	82.9398	60.878	40.068	38.6735	130.407	76.579	63.6765	168.187	89.815	81.2575	47.421	69.588	61.1275	113.253	76.048	70.0205
55.143	72.141	62.1345	97.432	84.591	74.3895	136.867	89.221	82.9028	58.646	40.242	38.8475	130.518	76.68	63.7775	168.264	90.219	81.6615	47.404	69.62	61.1595	113.255	76.107	70.0795
56.155	72.447	62.4405	97.42	84.554	74.3525	136.864	89.207	82.8888	56.4	40.478	39.0835	130.678	76.709	63.8065	168.344	90.535	81.9775	47.404	69.62	61.1595	113.251	76.104	70.0765
57.04	72.833	62.8265	97.407	84.514	74.3125	136.907	89.175	82.8568	54.379	40.849	39.4545	130.782	76.721	63.8185	168.645	90.84	82.2825	47.42	69.573	61.1125	113.256	76.194	70.1665
57.863	73.176	63.1695	97.404	84.528	74.3265	136.922	89.179	82.8608	52.666	41.366	39.9715	130.898	76.766	63.8635	168.855	91.299	82.7415	47.453	69.54	61.0795	113.288	76.261	70.2335
58.579	73.536	63.5295	97.395	84.564	74.3625	136.955	89.158	82.8398	51.295	41.986	40.5915	130.947	76.826	63.9235	169.681	93.07	84.5125	47.506	69.433	60.9725	113.299	76.268	70.2405
59.205	73.94	63.9335	97.272	84.571	74.3695	136.984	89.119	82.8008	50.235	42.637	41.2425	131.059	76.86	63.9575	170.109	93.76	85.2025	47.54	69.285	60.8245	113.302	76.286	70.2585
59.732	74.362	64.3555	97.177	84.569	74.3675	136.997	89.093	82.7748	49.523	43.28	41.8855	131.126	76.896	63.9935	170.461	94.545	85.9875	47.626	69.189	60.7285	113.302	76.316	70.2885
60.214	74.729	64.7225	97.024	84.592	74.3905	136.997	89.062	82.7438	48.937	43.855	42.4605	131.197	76.899	63.9965	170.982	95.367	86.8095	47.629	69.097	60.6365	113.282	76.36	70.3325
60.582	75.123	65.1165	96.952	84.574	74.3725	137.027	89.037	82.7188	48.519	44.361	42.9665	131.282	76.921	64.0185	171.483	96.255	87.6975	47.673	68.986	60.5255	112.937	76.45	70.4225
60.903	75.467	65.4605	96.83	84.614	74.4125	137.065	89.027	82.7088	48.245	44.756	43.3615	131.346	76.962	64.0595	172.083	97.22	88.6625	47.729	68.951	60.4905	112.646	76.538	70.5105
61.14	75.808	65.8015	96.758	84.626	74.4245	137.09	88.976	82.6578	48.048	45.04	43.6455	131.357	76.976	64.0735	172.64	98.103	89.5455	47.757	68.862	60.4015	112.279	76.677	70.6495
61.328	76.132	66.1255	96.638	84.632	74.4305	137.108	88.955	82.6368	47.874	45.339	43.9445	131.472	76.982	64.0795	173.179	98.72	90.1625	47.821	68.802	60.3415	112.045	76.933	70.9055
61.426	76.423	66.4165	96.614	84.607	74.4055	137.113	88.969	82.6508	47.726	45.512	44.1175	131.526	76.993	64.0905	173.108	99.368	90.8105	47.867	68.786	60.3255	111.623	77.219	71.1915
61.546	76.703	66.6965	96.586	84.639	74.4375	137.144	88.945	82.6268	47.632	45.743	44.3485	131.561	77.002	64.0995	173.151	99.852	91.2945	47.884	68.754	60.2935	111.229	77.58	71.5525
61.654	76.96	66.9535	96.565	84.621	74.4195	137.176	88.915	82.5968	47.537	45.932	44.5375	131.573	77.027	64.1245	173.193	100.077	91.5195	47.91	68.717	60.2565	111.098	77.932	71.9045
61.715	77.129	67.1225	96.555	84.645	74.4435	137.2	88.901	82.5828	47.421	46.066	44.6715	131.604	77.025	64.1225	173.22	100.184	91.6265	47.967	68.668	60.2075	111.108	78.177	72.1495
61.778	77.271	67.2645	96.538	84.642	74.4405	137.203	88.871	82.5528	47.363	46.198	44.8035	131.658	77.03	64.1275	173.223	100.173	91.6155	48.011	68.663	60.2025	111.088	78.382	72.3545
61.795	77.419	67.4125	96.533	84.658	74.4565	137.203	88.871	82.5528	47.277	46.347	44.9525	131.675	77.045	64.1425	172.565	100.041	91.4835	48.023	68.634	60.1735	111.086	78.546	72.5185
61.806	77.509	67.5025	96.532	84.591	74.3895	137.23	88.861	82.5428	47.236	46.437	45.0425	131.721	77.04	64.1375	172.502	99.982	91.4245	48.026	68.61	60.1495	111.089	78.714	72.6865
61.842	77.626	67.6195	96.574	84.491	74.2895	137.244	88.869	82.5508	47.218	46.56	45.1655	131.753	77.038	64.1355	172.287	99.878	91.3205	48.091	68.548	60.0875	111.089	78.844	72.8165
61.87	77.727	67.7205	96.595	84.39	74.1885	137.299	88.832	82.5138	47.188	46.65	45.2555	131.782	77.101	64.1985	172.05	99.861	91.3035	48.083	68.537	60.0765	111.113	79.018	72.9905
61.901	77.805	67.7985	96.623	84.399	74.1975	137.306	88.83	82.5118	47.158	46.785	45.3905	131.84	77.078	64.1755	171.771	99.841	91.2835	48.055	68.476	60.0155	111.211	79.195	73.1675
61.927	77.851	67.8445	96.685	84.386	74.1845	137.334	88.816	82.4978	47.124	46.863	45.4685	131.898	77.104	64.2015	171.562	99.878	91.3205	48.095	68.452	59.9915	111.435	79.342	73.3145
61.949	77.964	67.9575	96.724	84.396	74.1945	137.332	88.801	82.4828	47.105	46.947	45.5525	131.894	77.116	64.2135	171.339	99.885	91.3275	48.116	68.424	59.9635	111.63	79.462	73.4345
61.936	77.973	67.9665	96.766	84.443	74.2415	137.352	88.79	82.4718	47.09	47.015	45.6205	131.904	77.095	64.1925	171.144	99.975	91.4175	48.139	68.403	59.9425	111.858	79.498	73.4705
61.891	77.957	67.9505	96.804	84.452	74.2505	137.352	88.79	82.4718	47.105	47.09	45.6955	131.944	77.109	64.2065	171.01	100.021	91.4635	48.175	68.376	59.9155	112.048	79.504	73.4765
61.824	77.901	67.8945	96.814	84.43	74.2285	137.366	88.789	82.4708	47.076	47.172	45.7775	131.901	77.135	64.2325	170.861	100.045	91.4875	48.245	68.313	59.8525	112.243	79.572	73.5445
61.778	77.89	67.8835	96.82	84.449	74.2475	137.379	88.783	82.4648	47.105	47.561	46.1665	131.953	77.142	64.2395	170.715	100.056	91.4985	48.265	68.257	59.7965	112.466	79.543	73.5155
61.769	78.07	68.0635	96.839	84.471	74.2695	137.439	88.766	82.4478	47.301	48.168	46.7735	132.08	77.143	64.2405	170.625	100.103	91.5455	48.362	68.17	59.7095	112.643	79.586	73.5585
61.931	78.425	68.4185	96.88	84.509	74.3075	137.433	88.753	82.4348	47.735	48.978	47.5835	132.465	76.934	64.0315	170.476	100.106	91.5485	48.448	67.983	59.5225	112.709	79.572	73.5445
62.057	78.844	68.8375	96.895	84.51	74.3085	137.439	88.74	82.4218	48.211	50.086	48.6915	132.963	76.574	63.6715	170.412	100.094	91.5365	48.507	67.754	59.2935	112.884	79.591	73.5635
62.204	79.375	69.3685	96.885	84.536	74.3345	137.479	88.736	82.4178	48.708	51.483	50.0885	133.535	76.118	63.2155	170.297	100.061	91.5035	48.606	67.435	58.9745	112.937	79.553	73.5255
62.355	80.074	70.0675	96.904	84.567	74.3655	137.514	88.724	82.4058	49.239	53.093	51.6985	134.245	75.718	62.8155	170.215	100.065	91.5075	48.685	66.982	58.5215	113.078	79.524	73.4965
62.625	80.877	70.8705	96.921	84.629	74.4275	137.514	88.724	82.4058	49.739	54.782	53.3875	135.157	75.344	62.4415	170.134	100.094	91.5365	48.867	66.322	57.8615	113.121	79.516	73.4885
62.92	81.765	71.7585	96.9	84.692	74.4905	137.522	88.681	82.3628	50.257	56.429	55.0345	136.044	74.897	61.9945	170.039	100.139	91.5815	49.131	65.348	56.8875	113.257	79.524	73.4965
63.237	82.866	72.8595	96.747	84.883	74.6815	137.558	88.692	82.3738	50.814	58.011	56.6165	136.799	74.455	61.5525	169.965	100.189	91.6315	49.48	64.089	55.6285	113.324	79.43	73.4025
63.636	84.049	74.0425	96.531	85.027	74.8255	137.562	88.669	82.3508	51.408	59.358	57.9635	137.434	74.039	61.1365	169.909	100.212	91.6545	49.934	62.592	54.1315	113.379	79.526	73.4985
64.061	85.276	75.2695	96.349	85.239	75.0375	137.577	88.646	82.3278	52.044	60.515	59.1205	137.96	73.644	60.7415	169.8	100.212	91.6545	50.468	60.841	52.3805	113.482	79.433	73.4055
64.472	86.559	76.5525	95.996	85.362	75.1605	137.592	88.63	82.3118	52.655	61.38	59.9855	138.355	73.286	60.3835	169.747	100.206	91.6485	51.002	59.075	50.6145	113.528	79.439	73.4115
64.967	87.882	77.8755	95.57	85.589	75.3875	137.609	88.61	82.2918	53.268	62.052	60.6575	138.637	73.014	60.1115	169.708	100.198	91.6405	51.583	57.23	48.7695	113.607	79.452	73.4245
65.389	89.128	79.1215	95.101	85.94	75.7385	137.655	88.613	82.2948	53.773	62.522	61.1275	138.863	72.788	59.8855	169.661	100.205	91.6475	52.106	55.436	46.9755	113.683	79.42	73.3925
65.809	90.338	80.3315	94.468	86.319	76.1175	137.645	88.603	82.2848	54.215	62.92	61.5255	139.047	72.595	59.6925	169.596	100.186	91.6285	52.576	53.762	45.3015	113.711	79.452	73.4245
66.182	91.431	81.4245	93.643	86.876	76.6745	137.677	88.605	82.2868	54.547	63.124	61.7295	139.159	72.431	59.5285	169.585	100.2	91.6425	52.978	52.214	43.7535	113.497	79.529	73.5015
66.536	92.468	82.4615	92.68	87.513	77.3115	137.687	88.588	82.2698	54.829	63.334	61.9395	139.27	72.277	59.3745	169.602	100.176	91.6185	53.33	50.813	42.3525	113.229	79.641	73.6135
66.895	93.442	83.4355	91.505	88.264	78.0625	137.716	88.585	82.2668	55.065	63.5	62.1055	139.367	72.171	59.2685	169.566	100.167	91.6095	53.612	49.515	41.0545	112.932	79.785	73.7575
67.12	94.317	84.3105	90.206	89.072	78.8705	137.732	88.585	82.2668	55.274	63.656	62.2615	139.416	72.041	59.1385	169.511	100.174	91.6165	53.846	48.362	39.9015	112.719	80.133	74.1055
67.339	95.132	85.1255	88.814	90	79.7985	137.737	88.571	82.2528	55.451	63.742	62.3475	139.488	71.947	59.0445	169.494	100.158	91.6005	54.045	47.32	38.8595	112.579	80.578	74.5505
67.568	95.838	85.8315	87.326	90.85	80.6485	137.732	88.557	82.2388	55.587	63.837	62.4425	139.555	71.842	58.9395	169.481	100.122	91.5645	54.135	46.423	37.9625	112.234	81.187	75.1595
67.71	96.557	86.5505	85.832	91.64	81.4385	137.749	88.581	82.2628	55.75	63.938	62.5435	139.597	71.759	58.8565	169.406	100.202	91.6445	54.208	45.638	37.1775	111.919	81.995	75.9675
67.897	97.163	87.1565	84.268	92.29	82.0885	137.753	88.574	82.2558	55.898	64.026	62.6315	139.622	71.615	58.7125	169.231	100.371	91.8135	54.25	44.891	36.4305	111.562	82.961	76.9335
67.977	97.711	87.7045	82.79	92.705	82.5035	137.737	88.571	82.2528	56.008	64.086	62.6915	139.71	71.565	58.6625	168.942	100.27	91.7125	54.282	44.249	35.7885	111.351	84.113	78.0855
68.035	98.269	88.2625	81.376	92.969	82.7675	137.753	88.574	82.2558	56.137	64.117	62.7225	139.709	71.526	58.6235	168.611	100.139	91.5815	54.27	43.722	35.2615	111.343	85.486	79.4585
68.09	98.796	88.7895	80.085	93.059	82.8575	137.789	88.547	82.2288	56.246	64.135	62.7405	139.765	71.464	58.5615	168.178	100.297	91.7395	54.282	43.218	34.7575	111.533	86.921	80.8935
68.135	99.187	89.1805	78.878	92.954	82.7525	137.802	88.54	82.2218	56.338	64.258	62.8635	139.778	71.361	58.4585	167.669	100.397	91.8395	54.244	42.814	34.3535	111.92	88.43	82.4025
68.125	99.553	89.5465	77.814	92.741	82.5395	137.793	88.534	82.2158	56.474	64.28	62.8855	139.808	71.32	58.4175	167.093	100.515	91.9575	54.227	42.405	33.9445	112.718	89.742	83.7145
68.094	99.881	89.8745	76.907	92.424	82.2225	137.825	88.511	82.1928	56.521	64.304	62.9095	139.809	71.299	58.3965	166.436	100.648	92.0905	54.186	42.119	33.6585	113.726	91.04	85.0125
68.048	100.19	90.1835	76.164	92.006	81.8045	137.835	88.511	82.1928	56.593	64.335	62.9405	139.858	71.245	58.3425	165.726	100.719	92.1615	54.138	41.837	33.3765	114.768	91.949	85.9215
68.008	100.389	90.3825	75.538	91.44	81.2385	137.874	88.508	82.1898	56.682	64.369	62.9745	139.888	71.189	58.2865	164.985	100.749	92.1915	54.062	41.589	33.1285	115.988	92.587	86.5595
67.916	100.557	90.5505	75.047	90.905	80.7035	137.874	88.508	82.1898	56.746	64.404	63.0095	139.897	71.153	58.2505	164.175	100.643	92.0855	54.05	41.408	32.9475	117.088	92.993	86.9655
67.929	100.696	90.6895	74.714	90.384	80.1825	137.888	88.503	82.1848	56.824	64.461	63.0665	139.913	71.149	58.2465	163.327	100.422	91.8645	53.995	41.238	32.7775	118.192	93.079	87.0515
67.915	100.845	90.8385	74.454	89.807	79.6055	137.904	88.491	82.1728	56.919	64.47	63.0755	139.957	71.1	58.1975	162.494	100.196	91.6385	53.967	41.085	32.6245	119.127	92.984	86.9565
67.906	100.941	90.9345	74.305	89.264	79.0625	137.926	88.462	82.1438	56.964	64.495	63.1005	139.955	71.083	58.1805	161.667	99.67	91.1125	53.932	40.928	32.4675	120.01	92.756	86.7285
67.912	101.079	91.0725	74.24	88.74	78.5385	137.917	88.45	82.1318	57.396	64.373	62.9785	139.984	70.97	58.0675	160.964	99.081	90.5235	53.94	40.808	32.3475	120.725	92.358	86.3305
67.925	101.214	91.2075	74.233	88.266	78.0645	137.938	88.454	82.1358	57.992	64.124	62.7295	139.999	70.973	58.0705	160.333	98.407	89.8495	53.932	40.722	32.2615	121.287	91.87	85.8425
67.916	101.324	91.3175	74.268	87.84	77.6385	137.957	88.417	82.0988	58.922	63.72	62.3255	139.989	70.947	58.0445	159.848	97.632	89.0745	53.909	40.619	32.1585	121.738	91.337	85.3095
67.935	101.386	91.3795	74.33	87.501	77.2995	137.957	88.417	82.0988	60.134	63.218	61.8235	139.997	70.945	58.0425	159.482	96.786	88.2285	53.897	40.536	32.0755	122.041	90.807	84.7795
67.916	101.505	91.4985	74.373	87.135	76.9335	137.969	88.392	82.0738	61.583	62.645	61.2505	140.01	70.853	57.9505	159.341	95.929	87.3715	53.912	40.464	32.0035	122.239	90.231	84.2035
67.916	101.546	91.5395	74.487	86.833	76.6315	137.991	88.41	82.0918	63.153	62.007	60.6125	140.022	70.847	57.9445	159.302	95.081	86.5235	53.857	40.397	31.9365	122.307	89.716	83.6885
67.913	101.637	91.6305	74.567	86.564	76.3625	138.162	88.375	82.0568	64.785	61.406	60.0115	139.999	70.822	57.9195	159.434	94.253	85.6955	53.877	40.321	31.8605	122.322	89.187	83.1595
67.915	101.684	91.6775	74.676	86.324	76.1225	138.78	88.168	81.8498	66.335	60.751	59.3565	140.014	70.809	57.9065	159.718	93.511	84.9535	53.889	40.219	31.7585	122.322	88.775	82.7475
67.915	101.684	91.6775	74.742	86.121	75.9195	139.616	87.813	81.4948	67.732	60.089	58.6945	140	70.819	57.9165	160.109	92.868	84.3105	53.895	40.151	31.6905	122.261	88.339	82.3115
67.896	101.707	91.7005	74.782	86.033	75.8315	140.689	87.332	81.0138	68.947	59.388	57.9935	139.997	70.782	57.8795	160.646	92.32	83.7625	53.859	40.081	31.6205	122.221	88.057	82.0295
67.869	101.759	91.7525	74.85	85.902	75.7005	142.192	86.758	80.4398	69.841	58.696	57.3015	140.005	70.741	57.8385	161.146	91.862	83.3045	53.823	39.992	31.5315	122.085	87.735	81.7075
67.878	101.803	91.7965	74.932	85.841	75.6395	143.958	86.096	79.7778	70.541	58.067	56.6725	140.039	70.727	57.8245	161.768	91.489	82.9315	53.731	39.914	31.4535	122.013	87.491	81.4635
67.833	101.873	91.8665	74.958	85.72	75.5185	145.862	85.366	79.0478	71.081	57.499	56.1045	140.032	70.727	57.8245	162.41	91.276	82.7185	53.686	39.823	31.3625	121.879	87.262	81.2345
67.754	101.866	91.8595	75.13	85.67	75.4685	147.925	84.813	78.4948	71.443	57.01	55.6155	139.961	70.401	57.4985	163.03	91.184	82.6265	53.576	39.832	31.3715	121.809	87.074	81.0465
67.696	101.681	91.6745	75.208	85.608	75.4065	149.884	84.502	78.1838	71.695	56.686	55.2915	139.668	69.88	56.9775	163.652	91.137	82.5795	53.511	39.813	31.3525	121.764	86.898	80.8705
67.545	101.628	91.6215	75.351	85.527	75.3255	151.601	84.478	78.1598	71.848	56.389	54.9945	139.286	69.316	56.4135	164.197	91.143	82.5855	53.483	39.787	31.3265	121.664	86.754	80.7265
67.326	101.714	91.7075	75.435	85.486	75.2845	153.034	84.678	78.3598	71.992	56.133	54.7385	138.879	68.687	55.7845	164.701	91.237	82.6795	53.475	39.777	31.3165	121.587	86.666	80.6385
67.179	102.015	92.0085	75.561	85.458	75.2565	154.177	85.065	78.7468	72.135	55.906	54.5115	138.467	67.818	54.9155	165.196	91.358	82.8005	53.485	39.777	31.3165	121.532	86.527	80.4995
67.129	102.393	92.3865	75.625	85.338	75.1365	154.99	85.481	79.1628	72.165	55.7	54.3055	138.076	66.844	53.9415	165.638	91.579	83.0215	53.491	39.771	31.3105	121.453	86.469	80.4415
67.052	102.83	92.8235	75.754	85.245	75.0435	155.564	85.938	79.6198	72.235	55.548	54.1535	137.702	66.028	53.1255	165.976	91.859	83.3015	53.517	39.74	31.2795	121.441	86.378	80.3505
67.018	103.434	93.4275	75.823	85.167	74.9655	155.962	86.313	79.9948	72.302	55.386	53.9915	137.267	65.306	52.4035	166.264	92.16	83.6025	53.505	39.705	31.2445	121.355	86.289	80.2615
66.884	104.224	94.2175	75.925	85.077	74.8755	156.246	86.63	80.3118	72.371	55.258	53.8635	136.852	64.689	51.7865	166.495	92.474	83.9165	53.505	39.676	31.2155	121.317	86.26	80.2325
66.756	105.158	95.1515	75.954	85.026	74.8245	156.49	86.893	80.5748	72.412	55.155	53.7605	136.485	64.227	51.3245	166.689	92.755	84.1975	53.494	39.605	31.1445	121.23	86.198	80.1705
66.532	105.977	95.9705	75.976	84.963	74.7615	156.683	87.092	80.7738	72.457	55.011	53.6165	136.113	63.863	50.9605	166.898	92.979	84.4215	53.475	39.571	31.1105	121.223	86.121	80.0935
66.371	106.291	96.2845	75.967	84.973	74.7715	156.815	87.253	80.9348	72.5	54.937	53.5425	135.867	63.597	50.6945	167.151	93.187	84.6295	53.447	39.542	31.0815	121.161	86.074	80.0465
66.279	106.328	96.3215	75.986	84.973	74.7715	156.94	87.466	81.1478	72.515	54.843	53.4485	135.658	63.416	50.5135	167.423	93.33	84.7725	53.426	39.509	31.0485	121.143	86.071	80.0435
66.25	106.012	96.0055	75.992	84.945	74.7435	157.054	87.627	81.3088	72.554	54.769	53.3745	135.439	63.245	50.3425	167.683	93.457	84.8995	53.394	39.454	30.9935	121.061	85.89	79.8625
66.266	106.025	96.0185	76.011	84.914	74.7125	157.119	87.746	81.4278	72.561	54.689	53.2945	135.289	63.131	50.2285	167.929	93.546	84.9885	53.36	39.429	30.9685	120.931	85.617	79.5895
66.3	106.015	96.0085	76.036	84.911	74.7095	157.241	87.851	81.5328	72.587	54.619	53.2245	135.152	62.987	50.0845	168.15	93.611	85.0535	53.37	39.42	30.9595	120.648	85.334	79.3065
66.324	106.001	95.9945	76.054	84.892	74.6905	157.299	87.99	81.6718	72.557	54.391	52.9965	135.016	62.881	49.9785	168.307	93.7	85.1425	53.35	39.383	30.9225	120.287	85.125	79.0975
66.335	105.987	95.9805	76.09	84.877	74.6755	157.32	88.085	81.7668	72.259	53.955	52.5605	134.867	62.781	49.8785	168.402	93.727	85.1695	53.355	39.37	30.9095	119.733	85.004	78.9765
66.326	106.002	95.9955	76.117	84.868	74.6665	157.406	88.148	81.8298	71.856	53.347	51.9525	134.759	62.704	49.8015	168.536	93.768	85.2105	53.348	39.358	30.8975	119.114	84.948	78.9205
66.329	105.992	95.9855	76.161	84.845	74.6435	157.451	88.247	81.9288	71.315	52.63	51.2355	134.664	62.664	49.7615	168.616	93.804	85.2465	53.326	39.344	30.8835	118.368	84.805	78.7775
66.294	105.977	95.9705	76.151	84.808	74.6065	157.463	88.31	81.9918	70.69	51.75	50.3555	134.544	62.556	49.6535	168.714	93.801	85.2435	53.307	39.332	30.8715	117.476	84.732	78.7045
66.295	105.844	95.8375	76.179	84.664	74.4625	157.505	88.402	82.0838	70.02	50.79	49.3955	134.464	62.513	49.6105	168.813	93.814	85.2565	53.307	39.332	30.8715	116.482	84.741	78.7135
66.295	105.844	95.8375	76.351	84.58	74.3785	157.538	88.488	82.1698	69.298	49.777	48.3825	134.341	62.48	49.5775	168.892	93.85	85.2925	53.305	39.318	30.8575	115.418	84.865	78.8375
66.292	105.83	95.8235	76.598	84.486	74.2845	157.548	88.529	82.2108	68.599	48.675	47.2805	134.29	62.462	49.5595	168.932	93.791	85.2335	53.308	39.304	30.8435	114.31	85.132	79.1045
66.275	105.782	95.7755	76.829	84.48	74.2785	157.598	88.615	82.2968	67.935	47.596	46.2015	134.235	62.371	49.4685	168.913	93.718	85.1605	53.299	39.293	30.8325	113.264	85.548	79.5205
66.275	105.782	95.7755	77.163	84.474	74.2725	157.629	88.66	82.3418	67.3	46.58	45.1855	134.18	62.371	49.4685	168.719	93.826	85.2685	53.29	39.281	30.8205	112.248	86.122	80.0945
66.254	105.764	95.7575	77.493	84.522	74.3205	157.643	88.665	82.3468	66.684	45.667	44.2725	134.063	62.308	49.4055	168.557	94.127	85.5695	53.253	39.238	30.7775	111.455	86.82	80.7925
66.237	105.766	95.7595	77.893	84.527	74.3255	157.688	88.731	82.4128	66.112	44.895	43.5005	134.009	62.32	49.4175	168.566	94.491	85.9335	53.267	39.238	30.7775	111.16	87.529	81.5015
66.225	105.743	95.7365	78.355	84.62	74.4185	157.727	88.777	82.4588	65.573	44.28	42.8855	133.965	62.286	49.3835	168.74	94.869	86.3115	53.267	39.238	30.7775	111.092	88.069	82.0415
66.215	105.718	95.7115	78.894	84.667	74.4655	157.745	88.799	82.4808	65.08	43.905	42.5105	133.872	62.267	49.3645	169.012	95.244	86.6865	53.267	39.238	30.7775	111.1	88.507	82.4795
66.174	105.654	95.6475	79.534	84.796	74.5945	157.78	88.855	82.5368	64.679	43.552	42.1575	133.825	62.246	49.3435	169.312	95.509	86.9515	53.251	39.225	30.7645	111.101	88.842	82.8145
66.16	105.635	95.6285	80.316	84.973	74.7715	157.821	88.871	82.5528	64.383	43.396	42.0015	133.73	62.203	49.3005	169.535	95.924	87.3665	53.265	39.224	30.7635	111.094	89.216	83.1885
66.122	105.546	95.5395	81.153	85.197	74.9955	157.814	88.899	82.5808	64.139	43.27	41.8755	133.754	62.213	49.3105	169.848	96.329	87.7715	53.263	39.201	30.7405	111.151	89.447	83.4195
66.034	105.445	95.4385	82.165	85.39	75.1885	157.835	88.922	82.6038	63.905	43.116	41.7215	133.638	62.165	49.2625	170.137	96.843	88.2855	53.218	39.161	30.7005	111.263	89.656	83.6285
65.968	105.267	95.2605	83.238	85.594	75.3925	157.852	88.945	82.6268	63.709	43.009	41.6145	133.608	62.139	49.2365	170.48	97.31	88.7525	53.193	39.124	30.6635	111.34	89.854	83.8265
65.828	105.216	95.2095	84.433	85.773	75.5715	157.871	88.973	82.6548	63.536	42.905	41.5105	133.57	62.088	49.1855	170.873	97.883	89.3255	53.15	39.088	30.6275	111.468	89.994	83.9665
65.736	105.405	95.3985	85.68	85.94	75.7385	157.894	89.008	82.6898	63.399	42.813	41.4185	133.531	62.081	49.1785	171.366	98.331	89.7735	53.148	39.047	30.5865	111.526	90.053	84.0255
65.717	105.707	95.7005	86.956	86.073	75.8715	157.871	89.044	82.7258	63.247	42.815	41.4205	133.462	62.063	49.1605	171.739	98.854	90.2965	53.058	39.018	30.5575	111.605	90.147	84.1195
65.74	106.01	96.0035	88.269	86.176	75.9745	157.863	89.056	82.7378	63.159	42.703	41.3085	133.425	62.058	49.1555	172.176	99.363	90.8055	52.964	39.05	30.5895	111.705	90.225	84.1975
65.738	105.982	95.9755	89.562	86.263	76.0615	157.909	89.057	82.7388	63.029	42.704	41.3095	133.392	62.038	49.1355	173.256	99.848	91.2905	52.887	39.072	30.6115	111.75	90.182	84.1545
65.773	106.006	95.9995	90.784	86.311	76.1095	157.951	89.082	82.7638	62.899	42.685	41.2905	133.358	62.009	49.1065	173.347	100.047	91.4895	52.706	39.171	30.7105	111.801	90.197	84.1695
65.778	106.296	96.2895	91.886	86.384	76.1825	157.954	89.144	82.8258	62.834	42.679	41.2845	133.311	62.017	49.1145	173.287	100.166	91.6085	52.541	39.287	30.8265	111.859	90.232	84.2045
65.745	106.116	96.1095	92.949	86.423	76.2215	157.974	89.158	82.8398	62.717	42.655	41.2605	133.29	62.038	49.1355	173.28	100.288	91.7305	52.326	39.467	31.0065	111.892	90.269	84.2415
65.731	106.25	96.2435	93.959	86.473	76.2715	157.988	89.162	82.8438	62.639	42.633	41.2385	133.222	62.01	49.1075	173.284	100.263	91.7055	52.084	39.739	31.2785	111.925	90.276	84.2485
65.7	106.093	96.0865	94.87	86.478	76.2765	158.01	89.206	82.8878	62.577	42.62	41.2255	133.201	62.009	49.1065	173.333	100.285	91.7275	51.688	40.117	31.6565	111.981	90.29	84.2625
65.74	106.255	96.2485	95.763	86.548	76.3465	158.031	89.186	82.8678	62.493	42.642	41.2475	133.157	62.007	49.1045	173.25	100.268	91.7105	51.2	40.649	32.1885	112.056	90.3	84.2725
65.69	105.85	95.8435	96.452	86.615	76.4135	158.052	89.186	82.8678	62.449	42.583	41.1885	133.104	62.001	49.0985	173.251	100.265	91.7075	50.519	41.469	33.0085	112.111	90.27	84.2425
65.715	105.825	95.8185	97.072	86.619	76.4175	158.052	89.242	82.9238	62.368	42.591	41.1965	133.098	61.959	49.0565	172.515	100.347	91.7895	49.72	42.536	34.0755	112.2	90.258	84.2305
65.726	105.794	95.7875	97.459	86.622	76.4205	158.069	89.294	82.9758	62.335	42.597	41.2025	133.041	61.959	49.0565	172.461	100.351	91.7935	48.878	43.82	35.3595	112.242	90.272	84.2445
65.707	105.741	95.7345	97.439	86.641	76.4395	158.062	89.312	82.9938	62.238	42.569	41.1745	133.022	61.919	49.0165	172.439	100.354	91.7965	48.037	45.348	36.8875	112.332	90.301	84.2735
65.724	105.707	95.7005	97.461	86.65	76.4485	158.102	89.349	83.0308	62.027	42.591	41.1965	132.985	61.936	49.0335	172.439	100.354	91.7965	47.339	46.962	38.5015	112.366	90.279	84.2515
65.727	105.693	95.6865	97.462	86.681	76.4795	158.139	89.367	83.0488	61.435	42.781	41.3865	132.985	61.889	48.9865	172.487	100.356	91.7985	46.74	48.667	40.2065	112.416	90.306	84.2785
65.747	105.651	95.6445	97.442	86.691	76.4895	158.139	89.395	83.0768	60.614	43.08	41.6855	132.612	62.019	49.1165	172.474	100.347	91.7895	46.283	50.322	41.8615	112.427	90.323	84.2955
65.704	105.632	95.6255	97.416	86.75	76.5485	158.144	89.41	83.0918	59.451	43.452	42.0575	132.029	62.291	49.3885	172.474	100.347	91.7895	45.941	51.883	43.4225	112.256	90.463	84.4355
65.667	105.591	95.5845	97.416	86.784	76.5825	158.173	89.421	83.1028	58.101	43.908	42.5135	131.341	62.806	49.9035	172.48	100.343	91.7855	45.71	53.288	44.8275	112.02	90.552	84.5245
65.683	105.559	95.5525	97.432	86.822	76.6205	158.184	89.464	83.1458	56.475	44.45	43.0555	130.426	63.362	50.4595	172.474	100.322	91.7645	45.567	54.585	46.1245	111.8	90.633	84.6055
65.711	105.518	95.5115	97.439	86.91	76.7085	158.216	89.515	83.1968	54.918	45.088	43.6935	129.303	63.982	51.0795	172.474	100.284	91.7265	45.538	55.748	47.2875	111.776	90.804	84.7765
65.655	105.442	95.4355	97.423	86.971	76.7695	158.216	89.515	83.1968	53.386	45.743	44.3485	128.181	64.536	51.6335	172.484	100.232	91.6745	45.607	56.695	48.2345	111.712	90.992	84.9645
65.598	105.238	95.2315	97.433	86.973	76.7715	158.216	89.515	83.1968	52.029	46.468	45.0735	127.232	65.153	52.2505	172.471	100.271	91.7135	45.718	57.606	49.1455	111.572	91.186	85.1585
65.569	105.061	95.0545	97.436	87.075	76.8735	158.247	89.54	83.2218	50.877	47.127	45.7325	126.45	65.882	52.9795	172.505	100.214	91.6565	45.898	58.349	49.8885	111.474	91.358	85.3305
65.535	104.894	94.8875	97.439	87.088	76.8865	158.268	89.547	83.2288	49.944	47.85	46.4555	125.876	66.599	53.6965	172.487	100.109	91.5515	46.099	58.98	50.5195	111.358	91.588	85.5605
65.567	104.723	94.7165	97.445	87.081	76.8795	158.282	89.581	83.2628	49.253	48.485	47.0905	125.487	67.286	54.3835	172.522	99.849	91.2915	46.336	59.524	51.0635	111.306	91.827	85.7995
65.614	104.614	94.6075	97.432	87.113	76.9115	158.301	89.601	83.2828	48.686	49.046	47.6515	125.241	67.854	54.9515	174.433	99.91	91.3525	46.607	59.991	51.5305	111.231	92.022	85.9945
65.649	104.681	94.6745	97.435	87.091	76.8895	158.315	89.605	83.2868	48.351	49.524	48.1295	125.1	68.308	55.4055	173.351	99.659	91.1015	46.871	60.323	51.8625	111.202	92.218	86.1905
65.622	104.984	94.9775	97.445	87.081	76.8795	158.335	89.619	83.3008	48.101	49.891	48.4965	124.995	68.673	55.7705	173.333	99.553	90.9955	47.116	60.634	52.1735	111.225	92.375	86.3475
65.497	105.343	95.3365	97.432	87.055	76.8535	158.356	89.602	83.2838	47.927	50.192	48.7975	124.946	68.899	55.9965	173.352	99.643	91.0855	47.375	60.836	52.3755	111.223	92.539	86.5115
65.356	105.738	95.7315	97.436	87.071	76.8695	158.351	89.616	83.2978	47.817	50.446	49.0515	124.915	69.175	56.2725	172.605	99.678	91.1205	47.629	60.993	52.5325	111.24	92.744	86.7165
65.174	106.189	96.1825	97.451	87.094	76.8925	158.407	89.653	83.3348	47.699	50.644	49.2495	124.924	69.381	56.4785	172.598	99.715	91.1575	47.852	61.103	52.6425	111.294	92.898	86.8705
65.163	106.341	96.3345	97.426	87.172	76.9705	158.425	89.691	83.3728	47.593	50.825	49.4305	124.931	69.56	56.6575	172.542	99.723	91.1655	48.076	61.227	52.7665	111.401	93.107	87.0795
65.123	106.336	96.3295	97.416	87.298	77.0965	158.425	89.691	83.3728	47.515	51.001	49.6065	124.917	69.707	56.8045	172.468	99.703	91.1455	48.247	61.313	52.8525	111.599	93.274	87.2465
65.09	106.318	96.3115	97.437	87.341	77.1395	158.288	89.774	83.4558	47.436	51.168	49.7735	124.914	69.868	56.9655	172.337	99.722	91.1645	48.382	61.408	52.9475	111.824	93.473	87.4455
65.116	106.296	96.2895	97.426	87.378	77.1765	157.907	90.237	83.9188	47.398	51.316	49.9215	124.914	69.957	57.0545	172.262	99.741	91.1835	48.529	61.431	52.9705	112.038	93.577	87.5495
65.077	106.186	96.1795	97.433	87.365	77.1635	157.598	90.897	84.5788	47.322	51.414	50.0195	124.943	70.09	57.1875	172.165	99.764	91.2065	48.613	61.484	53.0235	112.305	93.723	87.6955
65.104	105.993	95.9865	97.426	87.378	77.1765	157.233	91.788	85.4698	47.325	51.558	50.1635	124.926	70.191	57.2885	172.103	99.818	91.2605	48.751	61.506	53.0455	112.587	93.854	87.8265
65.107	106.254	96.2475	97.426	87.378	77.1765	156.715	92.808	86.4898	47.308	51.658	50.2635	124.952	70.276	57.3735	172.08	99.823	91.2655	48.822	61.567	53.1065	112.758	93.959	87.9315
65.123	106.275	96.2685	97.433	87.365	77.1635	156.082	93.946	87.6278	47.262	51.75	50.3555	124.955	70.363	57.4605	172.05	99.863	91.3055	48.944	61.583	53.1225	113.041	94.164	88.1365
65.155	105.773	95.7665	97.426	87.352	77.1505	155.388	95.212	88.8938	47.266	51.836	50.4415	124.966	70.398	57.4955	172.047	99.9	91.3425	48.991	61.624	53.1635	113.346	94.258	88.2305
65.158	105.709	95.7025	97.423	87.334	77.1325	154.725	96.459	90.1408	47.235	51.928	50.5335	124.97	70.476	57.5735	172.047	99.9	91.3425	49.1	61.638	53.1775	113.598	94.355	88.3275
65.094	105.667	95.6605	97.409	87.316	77.1145	154.048	97.692	91.3738	47.221	51.993	50.5985	125.007	70.524	57.6215	172.043	99.891	91.3335	49.145	61.666	53.2055	113.926	94.377	88.3495
65.065	105.589	95.5825	97.429	87.303	77.1015	153.299	98.684	92.3658	47.196	52.071	50.6765	124.995	70.572	57.6695	172.043	99.915	91.3575	49.186	61.681	53.2205	114.203	94.322	88.2945
65.092	105.599	95.5925	97.429	87.303	77.1015	152.606	99.532	93.2138	47.175	52.142	50.7475	125.086	70.685	57.7825	172.031	99.903	91.3455	49.25	61.702	53.2415	114.545	94.361	88.3335
65.098	105.557	95.5505	97.399	87.326	77.1245	152.054	100.201	93.8828	47.134	52.199	50.8045	125.096	70.687	57.7845	172.046	99.85	91.2925	49.344	61.833	53.3725	114.825	94.518	88.4905
65.106	105.541	95.5345	97.433	87.365	77.1635	151.608	100.676	94.3578	47.122	52.286	50.8915	125.099	70.713	57.8105	172.046	99.644	91.0865	49.384	61.897	53.4365	115.017	94.627	88.5995
65.118	105.505	95.4985	97.413	87.448	77.2465	151.158	100.997	94.6788	47.161	52.309	50.9145	125.116	70.752	57.8495	172.213	99.394	90.8365	49.516	61.999	53.5385	115.258	94.742	88.7145
65.118	105.505	95.4985	97.443	87.505	77.3035	150.87	101.19	94.8718	47.141	52.382	50.9875	125.105	70.757	57.8545	172.447	99.281	90.7235	49.579	62.022	53.5615	115.474	94.881	88.8535
65.118	105.458	95.4515	97.43	87.54	77.3385	150.625	101.415	95.0968	47.122	52.806	51.4115	125.117	70.836	57.9335	172.613	99.307	90.7495	49.696	61.967	53.5065	115.68	95.002	88.9745
65.171	105.412	95.4055	97.447	87.515	77.3135	150.42	101.572	95.2538	47.381	53.428	52.0335	125.14	70.848	57.9455	173.242	99.353	90.7955	49.774	61.897	53.4365	115.883	95.143	89.1155
65.171	105.37	95.3635	97.437	87.526	77.3245	150.254	101.646	95.3278	47.677	54.297	52.9025	125.175	70.902	57.9995	173.251	99.438	90.8805	49.876	61.815	53.3545	116.062	95.343	89.3155
65.155	105.311	95.3045	97.434	87.49	77.2885	150.161	101.718	95.3998	48.142	55.468	54.0735	125.184	70.935	58.0325	173.307	99.495	90.9375	49.958	61.778	53.3175	116.264	95.515	89.4875
65.186	105.238	95.2315	97.426	87.462	77.2605	150.04	102.215	95.8968	48.707	56.815	55.4205	125.183	70.94	58.0375	172.579	99.603	91.0455	49.991	61.726	53.2655	116.401	95.697	89.6695
65.194	105.22	95.2135	97.426	87.424	77.2225	149.922	101.79	95.4718	49.315	58.3	56.9055	125.182	70.963	58.0605	172.568	99.633	91.0755	49.997	61.709	53.2485	116.561	95.905	89.8775
65.188	105.178	95.1715	97.423	87.409	77.2075	149.898	102.186	95.8678	49.986	59.761	58.3665	125.221	70.982	58.0795	172.594	99.704	91.1465	50.079	61.709	53.2485	116.769	96.162	90.1345
65.19	105.076	95.0695	97.426	87.378	77.1765	149.837	102.157	95.8388	50.702	61.151	59.7565	125.217	71.004	58.1015	172.557	99.727	91.1695	50.095	61.719	53.2585	116.917	96.418	90.3905
65.185	105.058	95.0515	97.426	87.378	77.1765	149.811	101.676	95.3578	51.421	62.419	61.0245	125.241	71.054	58.1515	172.535	99.774	91.2165	50.132	61.715	53.2545	117.127	96.723	90.6955
65.198	105.027	95.0205	97.426	87.424	77.2225	149.767	101.695	95.3768	52.137	63.415	62.0205	125.224	71.076	58.1735	172.519	99.794	91.2365	50.158	61.721	53.2605	117.344	97.081	91.0535
65.136	104.902	94.8955	97.433	87.47	77.2685	149.725	101.662	95.3438	52.778	64.254	62.8595	125.243	71.064	58.1615	172.523	99.792	91.2345	50.183	61.718	53.2575	117.581	97.519	91.4915
65.033	104.611	94.6045	97.443	87.505	77.3035	149.694	101.627	95.3088	53.343	64.856	63.4615	125.282	71.094	58.1915	172.514	99.848	91.2905	50.218	61.747	53.2865	117.889	98.05	92.0225
64.779	104.22	94.2135	97.419	87.587	77.3855	149.691	101.575	95.2568	53.817	65.319	63.9245	125.3	71.105	58.2025	172.527	99.92	91.3625	50.206	61.753	53.2925	118.351	98.608	92.5805
64.517	103.799	93.7925	97.412	87.696	77.4945	149.691	101.575	95.2568	54.168	65.676	64.2815	125.304	71.115	58.2125	172.519	99.919	91.3615	50.229	61.787	53.3265	118.927	99.253	93.2255
64.215	103.187	93.1805	97.423	87.773	77.5715	149.696	101.561	95.2428	54.522	65.891	64.4965	125.288	71.105	58.2025	172.531	99.941	91.3835	50.264	61.81	53.3495	119.805	99.78	93.7525
63.805	102.168	92.1615	97.402	87.803	77.6015	149.696	101.532	95.2138	54.778	66.035	64.6405	125.429	71.125	58.2225	172.54	99.859	91.3015	50.312	61.842	53.3815	120.939	100.221	94.1935
63.218	100.849	90.8425	97.413	87.864	77.6625	149.696	101.532	95.2138	54.995	66.172	64.7775	125.948	71.097	58.1945	172.579	99.779	91.2215	50.393	61.866	53.4055	122.262	100.432	94.4045
62.508	99.218	89.2115	97.413	87.878	77.6765	149.715	101.483	95.1648	55.188	66.278	64.8835	126.641	70.905	58.0025	174.343	99.768	91.2105	50.489	61.854	53.3935	123.62	100.315	94.2875
61.53	97.426	87.4195	97.412	87.809	77.6075	149.758	101.456	95.1378	55.355	66.39	64.9955	127.52	70.73	57.8275	173.351	99.705	91.1475	50.524	61.864	53.4035	124.897	99.7	93.6725
60.503	95.68	85.6735	97.437	87.711	77.5095	149.772	101.462	95.1438	55.55	66.478	65.0835	128.543	70.529	57.6265	173.255	99.744	91.1865	50.578	61.824	53.3635	125.929	98.869	92.8415
59.348	93.971	83.9645	97.426	87.659	77.4575	149.822	101.443	95.1248	55.662	66.576	65.1815	129.604	70.331	57.4285	173.328	99.853	91.2955	50.619	61.796	53.3355	126.565	97.749	91.7215
58.276	92.502	82.4955	97.434	87.584	77.3825	149.845	101.458	95.1398	55.798	66.627	65.2325	130.619	70.117	57.2145	173.265	99.988	91.4305	50.648	61.776	53.3155	126.814	96.624	90.5965
57.245	91.265	81.2585	97.448	87.537	77.3355	149.861	101.456	95.1378	55.88	66.677	65.2825	131.501	69.895	56.9925	173.208	100.135	91.5775	50.672	61.786	53.3255	126.774	95.576	89.5485
56.309	90.257	80.2505	97.437	87.547	77.3455	149.884	101.479	95.1608	55.991	66.741	65.3465	132.332	69.595	56.6925	172.536	100.303	91.7455	50.713	61.764	53.3035	126.516	94.697	88.6695
55.406	89.427	79.4205	97.436	87.543	77.3415	149.925	101.479	95.1608	56.092	66.795	65.4005	132.937	69.289	56.3865	172.515	100.493	91.9355	50.737	61.788	53.3275	126.009	93.94	87.9125
54.63	88.779	78.7725	97.454	87.515	77.3135	149.955	101.483	95.1648	56.183	66.847	65.4525	133.421	68.939	56.0365	172.401	100.611	92.0535	50.765	61.812	53.3515	125.434	93.496	87.4685
53.927	88.338	78.3315	97.44	87.543	77.3415	150	101.496	95.1778	56.281	66.91	65.5155	133.809	68.67	55.7675	172.212	100.787	92.2295	50.805	61.807	53.3465	124.814	93.186	87.1585
53.302	87.914	77.9075	97.423	87.557	77.3555	150.047	101.546	95.2278	56.342	66.966	65.5715	134.085	68.428	55.5255	171.981	100.963	92.4055	50.805	61.807	53.3465	124.212	93.045	87.0175
52.784	87.629	77.6225	97.423	87.557	77.3555	150.098	101.56	95.2418	56.425	67.01	65.6155	134.306	68.228	55.3255	171.643	101.128	92.5705	50.828	61.818	53.3575	123.625	93.073	87.0455
52.268	87.423	77.4165	97.426	87.584	77.3825	150.103	101.575	95.2568	56.482	67.014	65.6195	134.444	68.048	55.1455	171.243	101.313	92.7555	50.863	61.826	53.3655	123.132	93.192	87.1645
51.868	87.326	77.3195	97.426	87.584	77.3825	150.134	101.597	95.2788	56.578	67.052	65.6575	134.617	67.949	55.0465	170.828	101.453	92.8955	50.864	61.85	53.3895	122.732	93.402	87.3745
51.493	87.249	77.2425	97.441	87.613	77.4115	150.192	101.644	95.3258	56.615	67.065	65.6705	134.711	67.789	54.8865	170.309	101.682	93.1245	50.882	61.839	53.3785	122.374	93.651	87.6235
51.202	87.228	77.2215	97.441	87.667	77.4655	150.234	101.665	95.3468	56.676	67.116	65.7215	134.831	67.68	54.7775	169.763	101.91	93.3525	50.914	61.858	53.3975	122.133	93.903	87.8755
50.958	87.193	77.1865	97.426	87.663	77.4615	150.29	102.175	95.8568	56.75	67.162	65.7675	134.894	67.572	54.6695	169.145	102.168	93.6105	50.955	61.832	53.3715	121.863	94.189	88.1615
50.733	87.18	77.1735	97.419	87.66	77.4585	150.334	101.706	95.3878	56.79	67.181	65.7865	134.974	67.478	54.5755	168.472	102.362	93.8045	51.019	61.827	53.3665	121.724	94.429	88.4015
50.562	87.17	77.1635	97.412	87.673	77.4715	150.399	101.701	95.3828	56.84	67.214	65.8195	135.042	67.39	54.4875	167.797	102.737	94.1795	51.095	61.833	53.3725	121.585	94.724	88.6965
50.4	87.192	77.1855	97.419	87.66	77.4585	150.463	102.208	95.8898	57.326	67.023	65.6285	135.07	67.293	54.3905	167.274	103.668	95.1105	51.167	61.803	53.3425	121.514	94.934	88.9065
50.266	87.195	77.1885	97.419	87.645	77.4435	150.503	101.716	95.3978	57.971	66.695	65.3005	135.101	67.215	54.3125	166.956	103.675	95.1175	51.223	61.767	53.3065	121.466	95.143	89.1155
50.176	87.198	77.1915	97.419	87.653	77.4515	150.513	102.239	95.9208	58.881	66.25	64.8555	135.196	67.125	54.2225	166.733	103.063	94.5055	51.203	61.747	53.2865	121.44	95.347	89.3195
50.055	87.209	77.2025	97.419	87.668	77.4665	150.574	102.219	95.9008	60.004	65.554	64.1595	135.208	67.074	54.1715	166.616	103.624	95.0665	51.243	61.74	53.2795	121.409	95.452	89.4245
49.982	87.206	77.1995	97.398	87.739	77.5375	150.657	102.206	95.8878	61.291	64.742	63.3475	135.259	67.02	54.1175	166.538	103.649	95.0915	51.313	61.689	53.2285	121.388	95.59	89.5625
49.917	87.224	77.2175	97.412	87.772	77.5705	150.695	102.283	95.9648	62.586	63.826	62.4315	135.266	66.955	54.0525	166.536	103.655	95.0975	51.326	61.692	53.2315	121.398	95.749	89.7215
49.838	87.25	77.2435	97.419	87.791	77.5895	150.706	102.277	95.9588	63.837	62.835	61.4405	135.248	66.869	53.9665	166.544	102.996	94.4385	51.337	61.688	53.2275	121.391	95.847	89.8195
49.775	87.206	77.1995	97.419	87.833	77.6315	150.754	102.216	95.8978	65.032	61.897	60.5025	135.345	66.812	53.9095	166.527	102.963	94.4055	51.35	61.684	53.2235	121.388	95.964	89.9365
49.745	87.245	77.2385	97.406	87.865	77.6635	150.772	102.228	95.9098	65.961	60.97	59.5755	135.339	66.787	53.8845	166.571	102.793	94.2355	51.381	61.706	53.2455	121.39	96.026	89.9985
49.638	87.263	77.2565	97.419	87.857	77.6555	150.837	102.255	95.9368	66.767	60.115	58.7205	135.388	66.707	53.8045	166.571	102.744	94.1865	51.399	61.691	53.2305	121.412	96.159	90.1315
49.6	87.27	77.2635	97.406	87.865	77.6635	150.873	102.244	95.9258	67.36	59.29	57.8955	135.393	66.656	53.7535	166.571	102.566	94.0085	51.418	61.694	53.2335	121.395	96.22	90.1925
49.578	87.263	77.2565	97.405	87.859	77.6575	150.906	102.211	95.8928	67.787	58.654	57.2595	135.402	66.622	53.7195	166.583	102.498	93.9405	51.46	61.669	53.2085	121.432	96.28	90.2525
49.494	87.294	77.2875	97.426	87.844	77.6425	150.943	102.201	95.8828	68.073	58.17	56.7755	135.421	66.591	53.6885	166.585	102.47	93.9125	51.457	61.672	53.2115	121.413	96.383	90.3555
49.353	87.348	77.3415	97.43	87.84	77.6385	150.972	102.203	95.8848	68.317	57.801	56.4065	135.449	66.553	53.6505	166.576	102.455	93.8975	51.466	61.662	53.2015	121.42	96.429	90.4015
49.157	87.544	77.5375	97.416	87.808	77.6065	150.979	102.246	95.9278	68.475	57.512	56.1175	135.448	66.511	53.6085	166.586	102.417	93.8595	51.505	61.669	53.2085	121.445	96.482	90.4545
48.966	87.849	77.8425	97.423	87.812	77.6105	151.066	102.23	95.9118	68.6	57.216	55.8215	135.479	66.471	53.5685	166.603	102.374	93.8165	51.517	61.662	53.2015	121.445	96.549	90.5215
48.913	88.088	78.0815	97.423	87.812	77.6105	151.086	102.238	95.9198	68.638	56.961	55.5665	135.461	66.426	53.5235	166.599	102.368	93.8105	51.517	61.662	53.2015	121.363	96.781	90.7535
48.932	88.247	78.2405	97.399	87.803	77.6015	151.116	101.731	95.4128	68.673	56.731	55.3365	135.468	66.415	53.5125	166.612	102.347	93.7895	51.517	61.662	53.2015	121.207	97.1	91.0725
48.88	88.519	78.5125	97.399	87.803	77.6015	151.146	102.243	95.9248	68.68	56.564	55.1695	135.454	66.402	53.4995	166.522	102.341	93.7835	51.534	61.679	53.2185	121.125	97.454	91.4265
48.797	88.8	78.7935	97.399	87.803	77.6015	151.176	102.264	95.9458	68.746	56.42	55.0255	135.448	66.348	53.4455	166.364	102.324	93.7665	51.541	61.691	53.2305	121.224	97.882	91.8545
48.748	89.13	79.1235	97.412	87.805	77.6035	151.2	102.258	95.9398	68.788	56.284	54.8895	135.469	66.283	53.3805	166.19	102.308	93.7505	51.575	61.7	53.2395	121.453	98.29	92.2625
48.687	89.394	79.3875	97.412	87.805	77.6035	151.225	102.274	95.9558	68.811	56.163	54.7685	135.467	66.269	53.3665	166.069	102.237	93.6795	51.605	61.662	53.2015	121.733	98.88	92.8525
48.633	89.702	79.6955	97.412	87.805	77.6035	151.286	102.191	95.8728	68.825	56.026	54.6315	135.469	66.261	53.3585	165.986	102.109	93.5515	51.672	61.594	53.1335	122.111	99.442	93.4145
48.575	89.982	79.9755	97.405	87.811	77.6095	151.319	102.226	95.9078	68.834	55.931	54.5365	135.472	66.241	53.3385	166.077	101.887	93.3295	51.736	61.46	52.9995	122.555	100.128	94.1005
48.557	90.231	80.2245	97.416	87.835	77.6335	151.327	102.24	95.9218	68.84	55.85	54.4555	135.464	66.168	53.2655	166.301	101.889	93.3315	51.75	61.276	52.8155	123.162	100.745	94.7175
48.544	90.47	80.4635	97.426	87.879	77.6775	151.34	102.215	95.8968	68.866	55.722	54.3275	135.227	65.799	52.8965	166.545	101.926	93.3685	51.769	61.077	52.6165	123.855	101.361	95.3335
48.505	90.709	80.7025	97.426	87.879	77.6775	151.398	102.215	95.8968	68.854	55.666	54.2715	134.808	65.271	52.3685	166.655	102.03	93.4725	51.769	60.691	52.2305	124.691	101.827	95.7995
48.49	90.939	80.9325	97.44	87.888	77.6865	151.413	102.234	95.9158	68.886	55.573	54.1785	134.206	64.703	51.8005	166.765	102.159	93.6015	51.802	60.112	51.6515	125.625	102.049	96.0215
48.49	91.123	81.1165	97.44	87.888	77.6865	151.469	101.745	95.4268	68.889	55.53	54.1355	133.452	63.924	51.0215	166.894	102.224	93.6665	51.802	59.287	50.8265	126.492	102	95.9725
48.492	91.289	81.2825	97.44	87.888	77.6865	151.519	101.746	95.4278	68.883	55.481	54.0865	132.747	63.079	50.1765	166.965	102.278	93.7205	51.761	58.077	49.6165	127.394	101.725	95.6975
48.487	91.419	81.4125	97.44	87.888	77.6865	151.541	101.767	95.4488	68.927	55.412	54.0175	131.991	62.222	49.3195	167.01	102.327	93.7695	51.711	56.595	48.1345	128.316	101.326	95.2985
48.502	91.566	81.5595	97.423	87.844	77.6425	151.593	101.738	95.4198	68.921	55.324	53.9295	131.296	61.41	48.5075	167.089	102.362	93.8045	51.61	54.776	46.3155	129.018	100.75	94.7225
48.507	91.665	81.6585	97.405	87.797	77.5955	151.595	102.212	95.8938	68.933	55.276	53.8815	130.531	60.764	47.8615	167.101	102.365	93.8075	51.524	52.901	44.4405	129.688	99.986	93.9585
48.503	91.757	81.7505	97.403	87.798	77.5965	151.627	102.247	95.9288	68.892	55.014	53.6195	129.815	60.248	47.3455	167.116	102.398	93.8405	51.349	50.937	42.4765	130.145	99.157	93.1295
48.529	91.85	81.8435	97.419	87.777	77.5755	151.649	102.286	95.9678	68.557	54.519	53.1245	129.141	59.992	47.0895	167.119	102.426	93.8685	51.158	48.969	40.5085	130.46	98.27	92.2425
48.52	91.871	81.8645	97.436	87.766	77.5645	151.719	101.774	95.4558	68.147	53.74	52.3455	128.571	59.798	46.8955	166.988	102.488	93.9305	50.905	47.151	38.6905	130.598	97.449	91.4215
48.554	91.921	81.9145	97.43	87.76	77.5585	151.717	102.242	95.9238	67.538	52.878	51.4835	128.061	59.677	46.7745	166.851	102.43	93.8725	50.598	45.484	37.0235	130.568	96.677	90.6495
48.547	92.05	82.0435	97.423	87.756	77.5545	151.726	102.275	95.9568	66.733	51.829	50.4345	127.738	59.595	46.6925	166.71	102.347	93.7895	50.308	43.919	35.4585	130.455	95.979	89.9515
48.563	92.081	82.0745	97.423	87.773	77.5715	151.731	102.272	95.9538	65.902	50.751	49.3565	127.45	59.585	46.6825	166.676	102.265	93.7075	49.963	42.54	34.0795	130.229	95.378	89.3505
48.582	92.117	82.1105	97.423	87.763	77.5615	151.792	102.272	95.9538	65.014	49.66	48.2655	127.186	59.571	46.6685	166.735	102.125	93.5675	49.635	41.354	32.8935	129.91	94.92	88.8925
48.593	92.153	82.1465	97.423	87.763	77.5615	151.83	102.317	95.9988	64.029	48.635	47.2405	126.976	59.534	46.6315	166.895	102.042	93.4845	49.296	40.272	31.8115	129.588	94.522	88.4945
48.588	92.24	82.2335	97.416	87.776	77.5745	151.848	102.286	95.9678	63.093	47.732	46.3375	126.789	59.539	46.6365	167.046	102.066	93.5085	48.944	39.391	30.9305	129.184	94.237	88.2095
48.586	92.271	82.2645	97.409	87.777	77.5755	151.856	102.291	95.9728	62.219	46.999	45.6045	126.612	59.552	46.6495	167.089	102.15	93.5925	48.565	38.606	30.1455	128.771	94.031	88.0035
48.604	92.309	82.3025	97.426	87.775	77.5735	151.912	102.282	95.9638	61.46	46.397	45.0025	126.473	59.579	46.6765	167.153	102.221	93.6635	48.215	37.976	29.5155	128.429	93.906	87.8785
48.629	92.32	82.3135	97.402	87.813	77.6115	151.905	102.351	96.0328	60.782	45.968	44.5735	126.388	59.567	46.6645	167.208	102.243	93.6855	47.859	37.449	28.9885	128.118	93.825	87.7975
48.679	92.427	82.4205	97.405	87.797	77.5955	151.908	102.343	96.0248	60.298	45.619	44.2245	126.241	59.595	46.6925	167.258	102.278	93.7205	47.52	36.97	28.5095	127.77	93.809	87.7815
48.769	92.668	82.6615	97.416	87.849	77.6475	151.945	102.297	95.9788	59.897	45.421	44.0265	126.138	59.568	46.6655	167.273	102.294	93.7365	47.197	36.578	28.1175	127.526	93.814	87.7865
49.022	92.952	82.9455	97.388	87.948	77.7465	151.952	102.272	95.9538	59.514	45.234	43.8395	126.044	59.58	46.6775	167.263	102.306	93.7485	46.893	36.251	27.7905	127.305	93.811	87.7835
49.391	93.322	83.3155	97.409	88.052	77.8505	151.979	102.26	95.9418	59.27	45.119	43.7245	125.951	59.585	46.6825	167.281	102.311	93.7535	46.639	36.015	27.5545	127.102	93.868	87.8405
49.784	93.676	83.6695	97.436	88.124	77.9225	152	102.21	95.8918	58.995	45.129	43.7345	125.908	59.616	46.7135	167.301	102.353	93.7955	46.37	35.787	27.3265	126.957	93.851	87.8235
50.406	94.227	84.2205	97.371	88.168	77.9665	152.006	102.224	95.9058	58.726	45.132	43.7375	125.809	59.606	46.7035	167.307	102.365	93.8075	46.125	35.626	27.1655	126.875	93.862	87.8345
51.256	94.945	84.9385	97.388	88.193	77.9915	152.036	102.322	96.0038	58.527	45.142	43.7475	125.754	59.657	46.7545	167.307	102.365	93.8075	45.923	35.463	27.0025	126.73	93.918	87.8905
52.443	95.616	85.6095	97.426	88.292	78.0905	152.07	102.194	95.8758	58.321	45.142	43.7475	125.713	59.68	46.7775	167.307	102.365	93.8075	45.752	35.335	26.8745	126.635	93.975	87.9475
53.795	96.269	86.2625	97.416	88.389	78.1875	152.049	102.282	95.9638	58.205	45.165	43.7705	125.635	59.718	46.8155	167.284	102.395	93.8375	45.623	35.259	26.7985	126.515	93.978	87.9505
55.445	96.782	86.7755	97.419	88.586	78.3845	152.049	102.253	95.9348	58.015	45.139	43.7445	125.594	59.699	46.7965	167.059	102.345	93.7875	45.467	35.126	26.6655	126.418	94.021	87.9935
57.105	97.056	87.0495	97.39	88.853	78.6515	152.057	102.258	95.9398	57.924	45.185	43.7905	125.533	59.746	46.8435	166.76	102.243	93.6855	45.351	35.042	26.5815	126.372	94.006	87.9785
58.763	97.085	87.0785	97.375	89.128	78.9265	152.069	102.319	96.0008	57.82	45.193	43.7985	125.487	59.741	46.8385	166.552	101.92	93.3625	45.266	35.002	26.5415	126.269	94.037	88.0095
60.272	97.029	87.0225	97.257	89.594	79.3925	152.077	102.272	95.9538	57.705	45.181	43.7865	125.467	59.735	46.8325	166.488	101.582	93.0245	45.17	34.915	26.4545	126.229	94.044	88.0165
61.611	96.736	86.7295	97.029	90.266	80.0645	152.085	102.292	95.9738	57.597	45.206	43.8115	125.411	59.759	46.8565	166.298	101.303	92.7455	45.083	34.861	26.4005	126.146	94.075	88.0475
62.787	96.363	86.3565	96.633	91.139	80.9375	152.087	102.316	95.9978	57.498	45.208	43.8135	125.39	59.757	46.8545	166.015	101.031	92.4735	45.035	34.851	26.3905	126.094	94.074	88.0465
63.755	95.942	85.9355	95.979	92.286	82.0845	152.074	102.324	96.0058	57.42	45.229	43.8345	125.328	59.779	46.8765	165.614	100.657	92.0995	44.955	34.807	26.3465	126.052	94.11	88.0825
64.519	95.491	85.4845	95.145	93.689	83.4875	152.096	101.874	95.5558	57.335	45.252	43.8575	125.306	59.756	46.8535	165.142	100.284	91.7265	44.887	34.77	26.3095	125.985	94.162	88.1345
65.213	94.994	84.9875	94.139	95.264	85.0625	152.096	101.844	95.5258	57.231	45.258	43.8635	125.263	59.785	46.8825	164.521	99.848	91.2905	44.834	34.657	26.1965	125.94	94.185	88.1575
65.67	94.536	84.5295	92.99	96.907	86.7055	152.086	102.324	96.0058	57.182	45.325	43.9305	125.202	59.806	46.9035	163.778	99.324	90.7665	44.764	34.626	26.1655	125.924	94.2	88.1725
66.056	94.114	84.1075	91.809	98.541	88.3395	152.088	101.886	95.5678	57.123	45.331	43.9365	125.218	59.834	46.9315	162.772	98.82	90.2625	44.711	34.566	26.1055	125.859	94.207	88.1795
66.282	93.698	83.6915	90.704	100.031	89.8295	152.081	102.33	96.0118	57.063	45.332	43.9375	125.17	59.845	46.9425	161.602	98.289	89.7315	44.68	34.564	26.1035	125.833	94.241	88.2135
66.466	93.302	83.2955	89.725	101.313	91.1115	152.096	102.327	96.0088	56.999	45.354	43.9595	125.152	59.857	46.9545	160.318	97.823	89.2655	44.66	34.556	26.0955	125.812	94.231	88.2035
66.476	92.941	82.9345	88.888	101.918	91.7165	152.095	102.286	95.9678	56.939	45.373	43.9785	125.128	59.881	46.9785	158.866	97.437	88.8795	44.559	34.591	26.1305	125.763	94.251	88.2235
66.536	92.626	82.6195	88.391	101.959	91.7575	152.082	102.321	96.0028	56.903	45.374	43.9795	125.101	59.876	46.9735	157.399	97.202	88.6445	44.475	34.629	26.1685	125.696	94.237	88.2095
66.56	92.374	82.3675	88.12	101.937	91.7355	152.084	102.352	96.0338	56.665	45.433	44.0385	125.057	59.9	46.9975	155.898	97.118	88.5605	44.433	34.678	26.2175	125.673	94.259	88.2315
66.565	92.141	82.1345	88.075	101.956	91.7545	152.088	101.886	95.5678	56.058	45.679	44.2845	125.052	59.926	47.0235	154.473	97.297	88.7395	44.41	34.694	26.2335	125.536	94.24	88.2125
66.577	91.971	81.9645	88.088	101.959	91.7575	152.087	102.304	95.9858	55.231	46.006	44.6115	125.005	59.949	47.0465	153.139	97.658	89.1005	44.345	34.7	26.2395	125.113	94.274	88.2465
66.554	91.856	81.8495	88.097	101.943	91.7415	152.064	102.319	96.0008	54.118	46.535	45.1405	125.008	59.922	47.0195	152	98.266	89.7085	44.308	34.683	26.2225	124.63	94.402	88.3745
66.551	91.699	81.6925	88.103	101.93	91.7285	152.059	102.316	95.9978	52.831	47.23	45.8355	124.993	59.944	47.0415	151.034	99.002	90.4445	44.264	34.662	26.2015	124.141	94.722	88.6945
66.549	91.535	81.5285	88.097	101.943	91.7415	152.071	102.342	96.0238	51.457	48.04	46.6455	124.963	59.948	47.0455	150.409	99.954	91.3965	44.25	34.682	26.2215	123.6	95.268	89.2405
66.556	91.446	81.4395	88.101	101.956	91.7545	152.089	101.856	95.5378	50.103	48.969	47.5745	124.951	59.952	47.0495	150.046	100.879	92.3215	44.221	34.659	26.1985	122.942	95.934	89.9065
66.514	91.335	81.3285	88.035	101.949	91.7475	152.071	102.318	95.9998	48.946	49.952	48.5575	124.946	59.966	47.0635	149.857	101.887	93.3295	44.213	34.684	26.2235	122.189	96.807	90.7795
66.517	91.253	81.2465	87.973	101.921	91.7195	152.086	101.871	95.5528	47.938	50.878	49.4835	124.93	59.966	47.0635	149.916	102.661	94.1035	44.185	34.658	26.1975	121.42	97.847	91.8195
66.498	91.193	81.1865	88.013	101.933	91.7315	152.057	102.338	96.0198	47.18	51.804	50.4095	124.911	59.963	47.0605	150.136	103.382	94.8245	44.177	34.693	26.2325	120.768	99.002	92.9745
66.495	91.134	81.1275	87.949	101.923	91.7215	152.043	102.362	96.0438	46.479	52.678	51.2835	124.877	59.966	47.0635	150.325	103.393	94.8355	44.147	34.679	26.2185	120.211	100.245	94.2175
66.492	91.05	81.0435	87.913	101.908	91.7065	152.033	102.362	96.0438	46.028	53.362	51.9675	124.891	60.258	47.3555	150.511	103.387	94.8295	44.121	34.645	26.1845	119.791	101.512	95.4845
66.452	91.003	80.9965	87.885	101.927	91.7255	152.054	102.279	95.9608	45.747	53.937	52.5425	124.965	60.906	48.0035	150.632	103.132	94.5745	44.063	34.629	26.1685	119.542	102.226	96.1985
66.45	90.961	80.9545	87.849	101.937	91.7355	152.117	101.317	94.9988	45.541	54.362	52.9675	125.21	61.858	48.9555	150.731	103.45	94.8925	44.048	34.597	26.1365	119.419	102.3	96.2725
66.423	90.858	80.8515	87.839	101.916	91.7145	152.047	100.942	94.6238	45.381	54.742	53.3475	125.544	62.97	50.0675	150.754	103.411	94.8535	44.04	34.597	26.1365	119.415	102.271	96.2435
66.418	90.845	80.8385	87.824	101.926	91.7245	151.952	100.437	94.1188	45.314	54.995	53.6005	125.882	64.269	51.3665	150.765	103.389	94.8315	43.973	34.559	26.0985	119.461	102.328	96.3005
66.392	90.825	80.8185	87.833	101.93	91.7285	151.852	99.698	93.3798	45.303	55.324	53.9295	126.26	65.591	52.6885	150.773	102.92	94.3625	43.857	34.578	26.1175	119.544	102.256	96.2285
66.333	90.761	80.7545	87.826	101.921	91.7195	151.601	98.515	92.1968	45.331	55.531	54.1365	126.721	66.762	53.8595	150.739	102.771	94.2135	43.829	34.616	26.1555	119.608	102.256	96.2285
66.144	90.619	80.6125	87.824	101.94	91.7385	151.101	97.192	90.8738	45.334	55.74	54.3455	127.371	67.744	54.8415	150.767	102.72	94.1625	43.795	34.656	26.1955	119.676	102.204	96.1765
65.858	90.462	80.4555	87.833	101.93	91.7285	150.315	95.759	89.4408	45.362	55.911	54.5165	128.098	68.525	55.6225	150.748	102.599	94.0415	43.757	34.66	26.1995	119.724	102.186	96.1585
65.48	90.435	80.4285	87.835	101.929	91.7275	149.247	94.354	88.0358	45.377	56.069	54.6745	128.943	69.004	56.1015	150.742	102.553	93.9955	43.738	34.666	26.2055	119.791	102.132	96.1045
65.18	90.462	80.4555	87.841	101.908	91.7065	147.938	93.196	86.8778	45.381	56.158	54.7635	129.66	69.284	56.3815	150.769	102.521	93.9635	43.709	34.678	26.2175	119.835	102.059	96.0315
64.887	90.523	80.5165	87.841	101.924	91.7225	146.467	92.31	85.9918	45.387	56.28	54.8855	130.325	69.376	56.4735	150.772	102.433	93.8755	43.704	34.665	26.2045	119.867	102.007	95.9795
64.488	90.606	80.5995	87.835	101.93	91.7285	145.062	91.845	85.5268	45.38	56.392	54.9975	130.828	69.342	56.4395	150.786	102.368	93.8105	43.686	34.645	26.1845	119.906	101.995	95.9675
64.077	90.675	80.6685	87.843	101.898	91.6965	143.78	91.656	85.3378	45.406	56.489	55.0945	131.225	69.317	56.4145	150.789	102.292	93.7345	43.659	34.643	26.1825	119.932	102.006	95.9785
63.638	90.771	80.7645	87.809	101.89	91.6885	142.757	91.706	85.3878	45.394	56.562	55.1675	131.579	69.261	56.3585	150.794	102.19	93.6325	43.659	34.643	26.1825	119.94	101.993	95.9655
63.224	90.899	80.8925	87.802	101.885	91.6835	141.935	91.852	85.5338	45.391	56.68	55.2855	131.805	69.139	56.2365	150.816	102.153	93.5955	43.659	34.643	26.1825	119.951	101.993	95.9655
62.784	91.043	81.0365	87.796	101.92	91.7185	141.33	92.025	85.7068	45.403	56.771	55.3765	131.97	69.086	56.1835	150.804	102.12	93.5625	43.648	34.651	26.1905	119.945	101.981	95.9535
62.362	91.274	81.2675	87.847	101.917	91.7155	140.881	92.215	85.8968	45.402	56.81	55.4155	132.148	69.015	56.1125	150.812	102.013	93.4555	43.617	34.629	26.1685	119.955	101.935	95.9075
61.914	91.524	81.5175	87.809	101.904	91.7025	140.544	92.371	86.0528	45.41	56.871	55.4765	132.318	68.933	56.0305	150.822	102.024	93.4665	43.605	34.611	26.1505	119.959	101.941	95.9135
61.511	91.829	81.8225	87.765	101.915	91.7135	140.269	92.535	86.2168	45.383	56.957	55.5625	132.398	68.872	55.9695	150.816	102.113	93.5555	43.551	34.605	26.1445	119.99	101.886	95.8585
61.107	92.134	82.1275	87.732	101.879	91.6775	140.012	92.67	86.3518	45.406	57.032	55.6375	132.54	68.797	55.8945	150.769	102.334	93.7765	43.509	34.626	26.1655	119.987	101.86	95.8325
60.731	92.51	82.5035	87.735	101.919	91.7175	139.858	92.796	86.4778	45.39	57.044	55.6495	132.607	68.735	55.8325	150.589	102.524	93.9665	43.483	34.609	26.1485	119.983	101.847	95.8195
60.402	92.956	82.9495	87.766	101.924	91.7225	139.717	92.923	86.6048	45.378	57.1	55.7055	132.719	68.661	55.7585	150.367	102.55	93.9925	43.442	34.625	26.1645	119.989	101.821	95.7935
60.106	93.416	83.4095	87.831	101.922	91.7205	139.588	92.99	86.6718	45.397	57.156	55.7615	132.784	68.597	55.6945	150.2	102.589	94.0315	43.43	34.618	26.1575	119.987	101.808	95.7805
59.879	93.921	83.9145	87.841	101.925	91.7235	139.478	93.106	86.7878	45.386	57.202	55.8075	132.836	68.582	55.6795	149.979	102.653	94.0955	43.394	34.624	26.1635	120.006	101.787	95.7595
59.682	94.485	84.4785	87.835	101.907	91.7055	139.369	93.205	86.8868	45.376	57.244	55.8495	132.939	68.493	55.5905	149.8	102.725	94.1675	43.408	34.59	26.1295	119.986	101.747	95.7195
59.56	95.079	85.0725	87.824	101.926	91.7245	139.272	93.312	86.9938	45.386	57.291	55.8965	132.988	68.43	55.5275	149.656	102.757	94.1995	43.411	34.563	26.1025	119.989	101.801	95.7735
59.494	95.737	85.7305	87.837	101.902	91.7005	139.217	93.418	87.0998	45.361	57.34	55.9455	133.026	68.369	55.4665	149.536	102.774	94.2165	43.387	34.536	26.0755	120.003	102.012	95.9845
59.504	96.373	86.3665	87.83	101.93	91.7285	139.17	93.491	87.1728	45.367	57.404	56.0095	133.08	68.364	55.4615	149.449	102.75	94.1925	43.402	34.536	26.0755	120.121	102.188	96.1605
59.629	97.04	87.0335	87.823	101.941	91.7395	139.089	93.573	87.2548	45.346	57.912	56.5175	133.078	68.282	55.3795	149.361	102.694	94.1365	43.373	34.539	26.0785	120.241	102.204	96.1765
59.861	97.665	87.6585	87.788	101.913	91.7115	139.055	93.644	87.3258	45.418	58.711	57.3165	133.169	68.269	55.3665	149.345	102.617	94.0595	43.375	34.545	26.0845	120.489	102.201	96.1735
60.186	98.306	88.2995	87.804	101.89	91.6885	138.969	93.711	87.3928	45.501	59.834	58.4395	133.202	68.222	55.3195	149.264	102.517	93.9595	43.402	34.521	26.0605	120.743	102.177	96.1495
60.611	98.887	88.8805	87.75	101.908	91.7065	138.954	93.796	87.4778	45.636	61.268	59.8735	133.193	68.179	55.2765	149.221	102.347	93.7895	43.363	34.511	26.0505	121.032	102.089	96.0615
61.128	99.472	89.4655	87.756	101.879	91.6775	138.915	93.878	87.5598	45.829	62.887	61.4925	133.224	68.141	55.2385	149.233	102.202	93.6445	43.34	34.49	26.0295	121.25	101.808	95.7805
61.725	99.906	89.8995	87.744	101.869	91.6675	138.859	93.898	87.5798	46.396	64.615	63.2205	133.244	68.08	55.1775	149.218	102.086	93.5285	43.34	34.49	26.0295	121.511	101.502	95.4745
62.334	100.309	90.3025	87.743	101.886	91.6845	138.852	93.999	87.6808	46.922	66.18	64.7855	133.264	68.059	55.1565	149.225	102.009	93.4515	43.329	34.466	26.0055	121.791	101.14	95.1125
62.996	100.624	90.6175	87.814	101.898	91.6965	138.838	94.065	87.7468	47.488	67.639	66.2445	133.27	68.041	55.1385	149.193	101.848	93.2905	43.333	34.478	26.0175	122.004	100.698	94.6705
63.664	100.857	90.8505	87.844	101.914	91.7125	138.807	94.092	87.7738	48.081	68.843	67.4485	133.273	68.022	55.1195	149.235	101.753	93.1955	43.346	34.475	26.0145	122.282	100.183	94.1555
64.391	101.05	91.0435	87.823	101.915	91.7135	138.798	94.141	87.8228	48.66	69.794	68.3995	133.305	67.941	55.0385	149.217	101.747	93.1895	43.334	34.468	26.0075	122.629	99.668	93.6405
65	101.197	91.1905	87.802	101.913	91.7115	138.75	94.16	87.8418	49.198	70.541	69.1465	133.347	67.932	55.0295	149.199	101.788	93.2305	43.33	34.455	25.9945	122.999	99.124	93.0965
65.632	101.243	91.2365	87.774	101.931	91.7295	138.705	94.257	87.9388	49.669	71.054	69.6595	133.384	67.909	55.0065	149.154	101.878	93.3205	43.339	34.456	25.9955	123.481	98.633	92.6055
66.177	101.299	91.2925	87.812	101.924	91.7225	138.687	94.272	87.9538	50	71.443	70.0485	133.364	67.87	54.9675	148.945	101.95	93.3925	43.329	34.42	25.9595	124.054	98.172	92.1445
66.75	101.265	91.2585	87.811	101.944	91.7425	138.687	94.344	88.0258	50.256	71.725	70.3305	133.398	67.866	54.9635	148.776	101.972	93.4145	43.238	34.443	25.9825	124.751	97.749	91.7215
67.239	101.2	91.1935	87.835	101.926	91.7245	138.683	94.374	88.0558	50.49	71.959	70.5645	133.41	67.822	54.9195	148.671	101.993	93.4355	43.141	34.47	26.0095	125.51	97.443	91.4155
67.663	101.111	91.1045	87.84	101.93	91.7285	138.677	94.397	88.0788	50.748	72.101	70.7065	133.408	67.791	54.8885	148.5	101.974	93.4165	43.043	34.545	26.0845	126.389	97.292	91.2645
68.041	101.031	91.0245	87.848	101.921	91.7195	138.663	94.463	88.1448	51.017	72.153	70.7585	133.421	67.768	54.8655	148.321	101.944	93.3865	42.93	34.649	26.1885	127.32	97.272	91.2445
68.378	100.97	90.9635	87.84	101.93	91.7285	138.63	94.506	88.1878	51.231	72.241	70.8465	133.429	67.74	54.8375	148.278	101.911	93.3535	42.857	34.768	26.3075	128.184	97.498	91.4705
68.664	100.839	90.8325	87.829	101.912	91.7105	138.613	94.529	88.2108	51.35	72.327	70.9325	133.412	67.732	54.8295	148.199	101.907	93.3495	42.798	34.948	26.4875	129.016	97.884	91.8565
68.885	100.756	90.7495	87.773	101.918	91.7165	138.623	94.583	88.2648	51.498	72.384	70.9895	133.226	67.556	54.6535	148.135	101.777	93.2195	42.714	35.277	26.8165	129.74	98.43	92.4025
69.092	100.698	90.6915	87.765	101.937	91.7355	138.618	94.599	88.2808	51.641	72.439	71.0445	132.758	67.076	54.1735	148.138	101.765	93.2075	42.512	35.748	27.2875	130.293	99.107	93.0795
69.278	100.619	90.6125	87.743	101.913	91.7115	138.613	94.659	88.3408	51.758	72.495	71.1005	132.028	66.553	53.6505	148.093	101.75	93.1925	42.305	36.389	27.9285	130.659	99.903	93.8755
69.397	100.594	90.5875	87.764	101.923	91.7215	138.625	94.698	88.3798	51.856	72.489	71.0945	131.179	65.952	53.0495	148.061	101.725	93.1675	41.948	37.346	28.8855	130.851	100.69	94.6625
69.478	100.547	90.5405	87.789	101.927	91.7255	138.592	94.725	88.4068	51.969	72.534	71.1395	130.267	65.232	52.3295	148.062	101.685	93.1275	41.449	38.636	30.1755	130.904	101.428	95.4005
69.612	100.485	90.4785	87.793	101.901	91.6995	138.567	94.756	88.4378	52.065	72.547	71.1525	129.313	64.521	51.6185	148.05	101.627	93.0695	40.953	40.139	31.6785	130.788	101.993	95.9655
69.686	100.399	90.3925	87.787	101.918	91.7165	138.575	94.769	88.4508	52.156	72.595	71.2005	128.301	63.966	51.0635	148.004	101.555	92.9975	40.238	41.858	33.3975	130.621	102.708	96.6805
69.776	100.39	90.3835	87.784	101.927	91.7255	138.579	94.798	88.4798	52.245	72.623	71.2285	127.358	63.507	50.6045	147.995	101.528	92.9705	39.592	43.688	35.2275	130.486	102.683	96.6555
69.87	100.325	90.3185	87.806	101.929	91.7275	138.582	94.813	88.4948	52.291	72.649	71.2545	126.414	63.308	50.4055	148.017	101.486	92.9285	39.019	45.525	37.0645	130.302	102.646	96.6185
69.938	100.3	90.2935	87.793	101.938	91.7365	138.583	94.914	88.5958	52.336	72.613	71.2185	126.001	63.288	50.3855	148	101.414	92.8565	38.532	47.301	38.8405	130.125	102.627	96.5995
69.982	100.269	90.2625	87.823	101.941	91.7395	138.574	94.924	88.6058	52.46	72.66	71.2655	124.922	63.32	50.4175	147.977	101.355	92.7975	38.29	49.001	40.5405	130.067	102.075	96.0475
70.024	100.203	90.1965	87.828	101.941	91.7395	138.583	94.935	88.6168	52.477	72.709	71.3145	124.341	63.459	50.5565	147.957	101.322	92.7645	38.259	50.588	42.1275	130.015	102.013	95.9855
70.103	100.109	90.1025	87.776	101.911	91.7095	138.565	94.962	88.6438	52.552	72.758	71.3635	123.92	63.603	50.7005	147.947	101.256	92.6985	38.305	51.971	43.5105	130	101.959	95.9315
70.169	100.103	90.0965	87.777	101.91	91.7085	138.565	94.962	88.6438	52.632	72.732	71.3375	123.6	63.719	50.8165	147.941	101.172	92.6145	38.558	53.189	44.7285	129.991	101.924	95.8965
70.188	100.1	90.0935	87.76	101.934	91.7325	138.57	95	88.6818	52.661	72.742	71.3475	123.362	63.879	50.9765	147.941	101.134	92.5765	38.871	54.258	45.7975	129.976	101.903	95.8755
70.231	100.078	90.0715	87.746	101.9	91.6985	138.578	95.03	88.7118	52.723	72.793	71.3985	123.124	63.946	51.0435	147.932	101.122	92.5645	39.221	55.174	46.7135	129.973	101.887	95.8595
70.248	100.016	90.0095	87.746	101.885	91.6835	138.593	95.046	88.7278	52.732	72.784	71.3895	123.082	64.023	51.1205	147.926	101.125	92.5675	39.588	55.904	47.4435	129.933	101.889	95.8615
70.312	99.973	89.9665	87.753	101.913	91.7115	138.565	95.117	88.7988	52.758	72.784	71.3895	122.902	64.133	51.2305	147.926	101.346	92.7885	40.004	56.523	48.0625	129.872	101.895	95.8675
70.349	99.958	89.9515	87.749	101.915	91.7135	138.6	95.138	88.8198	52.829	72.818	71.4235	122.766	64.212	51.3095	147.885	101.652	93.0945	40.357	57.099	48.6385	129.842	101.883	95.8555
70.418	100	89.9935	87.742	101.931	91.7295	138.589	95.148	88.8298	52.872	72.851	71.4565	122.66	64.301	51.3985	147.738	101.74	93.1825	40.724	57.555	49.0945	129.814	101.859	95.8315
70.566	100.189	90.1825	87.742	101.893	91.6915	138.615	95.164	88.8458	53.403	72.757	71.3625	122.534	64.376	51.4735	147.474	101.707	93.1495	41.016	57.989	49.5285	129.794	101.856	95.8285
70.669	100.506	90.4995	87.71	101.89	91.6885	138.611	95.187	88.8688	54.215	72.414	71.0195	122.442	64.451	51.5485	147.06	101.732	93.1745	41.307	58.317	49.8565	129.785	101.846	95.8185
70.708	100.802	90.7955	87.71	101.886	91.6845	138.619	95.209	88.8908	55.259	71.96	70.5655	122.398	64.513	51.6105	146.624	101.932	93.3745	41.572	58.548	50.0875	129.764	101.814	95.7865
70.799	101.064	91.0575	87.707	101.888	91.6865	138.636	95.241	88.9228	56.512	71.257	69.8625	122.333	64.617	51.7145	146.103	102.057	93.4995	41.791	58.764	50.3035	129.753	101.808	95.7805
70.896	101.367	91.3605	87.743	101.891	91.6895	138.686	95.304	88.9858	57.835	70.412	69.0175	122.264	64.634	51.7315	145.588	102.091	93.5335	42.037	58.966	50.5055	129.716	101.817	95.7895
71.101	101.884	91.8775	87.728	101.906	91.7045	139.11	95.361	89.0428	59.132	69.41	68.0155	122.251	64.703	51.8005	144.869	102.179	93.6215	42.26	59.128	50.6675	129.707	101.808	95.7805
71.167	102.311	92.3045	87.722	101.907	91.7055	139.677	95.354	89.0358	59.745	68.9	67.5055	122.232	64.728	51.8255	144.172	102.319	93.7615	42.419	59.225	50.7645	129.652	101.82	95.7925
71.343	102.862	92.8555	87.718	101.908	91.7065	140.328	95.38	89.0618	60.891	67.844	66.4495	122.168	64.781	51.8785	143.351	102.362	93.8045	42.6	59.23	50.7695	129.627	101.775	95.7475
71.549	103.511	93.5045	87.721	101.905	91.7035	141.11	95.481	89.1628	61.736	66.799	65.4045	122.104	64.784	51.8815	142.392	102.377	93.8195	42.756	59.351	50.8905	129.625	101.761	95.7335
71.763	104.218	94.2115	87.708	101.887	91.6855	142.079	95.591	89.2728	62.418	65.809	64.4145	122.088	64.842	51.9395	141.456	102.278	93.7205	42.808	59.41	50.9495	129.616	101.753	95.7255
72.071	104.911	94.9045	87.657	101.905	91.7035	143.086	95.749	89.4308	63.081	64.562	63.1675	122.045	64.879	51.9765	140.406	101.976	93.4185	42.931	59.462	51.0015	129.613	101.711	95.6835
72.407	105.661	95.6545	87.655	101.903	91.7015	144.134	95.904	89.5858	63.325	63.943	62.5485	122.04	64.912	52.0095	139.443	101.617	93.0595	42.996	59.496	51.0355	129.601	101.717	95.6895
72.75	105.999	95.9925	87.627	101.899	91.6975	145.234	96.115	89.7968	63.54	63.505	62.1105	122.028	64.959	52.0565	138.422	100.896	92.3385	43.111	59.518	51.0575	129.579	101.676	95.6485
72.981	106.067	96.0605	87.609	101.89	91.6885	146.275	96.362	90.0438	63.711	63.118	61.7235	121.999	64.986	52.0835	137.647	100.175	91.6175	43.202	59.575	51.1145	129.483	101.562	95.5345
73.066	105.904	95.8975	87.6	101.893	91.6915	147.22	96.649	90.3308	63.8	62.784	61.3895	122.005	65.023	52.1205	136.967	99.241	90.6835	43.265	59.597	51.1365	129.289	101.337	95.3095
73.067	106.012	96.0055	87.604	101.888	91.6865	148.045	96.959	90.6408	63.867	62.56	61.1655	121.979	65.054	52.1515	136.433	98.194	89.6365	43.338	59.59	51.1295	129.081	101.195	95.1675
73.054	106.004	95.9975	87.58	101.911	91.7095	148.701	97.223	90.9048	63.905	62.445	61.0505	121.959	65.039	52.1365	136.183	97.199	88.6415	43.427	59.616	51.1555	128.919	101.063	95.0355
73.032	105.979	95.9725	87.615	101.941	91.7395	149.247	97.545	91.2268	63.987	62.221	60.8265	121.906	65.078	52.1755	136.096	96.132	87.5745	43.447	59.6	51.1395	128.729	101.025	94.9975
72.975	105.857	95.8505	87.633	101.894	91.6925	149.661	97.755	91.4368	64.044	62.036	60.6415	121.909	65.096	52.1935	136.251	95.122	86.5645	43.561	59.61	51.1495	128.531	101.015	94.9875
72.965	105.679	95.6725	87.634	101.93	91.7285	149.973	97.892	91.5738	64.097	61.854	60.4595	121.903	65.11	52.2075	136.561	94.29	85.7325	43.628	59.629	51.1685	128.302	100.968	94.9405
73.002	105.606	95.5995	87.629	101.9	91.6985	150.221	97.969	91.6508	64.141	61.632	60.2375	121.873	65.138	52.2355	136.992	93.487	84.9295	43.631	59.643	51.1825	128.123	100.879	94.8515
72.971	105.503	95.4965	87.629	101.93	91.7285	150.43	98.122	91.8038	64.206	61.528	60.1335	121.876	65.167	52.2645	137.557	92.865	84.3075	43.711	59.691	51.2305	127.886	100.857	94.8295
72.955	105.479	95.4725	87.629	101.93	91.7285	150.641	98.28	91.9618	64.224	61.381	59.9865	121.857	65.176	52.2735	138.13	92.333	83.7755	43.75	59.797	51.3365	127.642	100.826	94.7985
72.976	105.473	95.4665	87.631	101.915	91.7135	150.814	98.395	92.0768	64.224	61.381	59.9865	121.857	65.176	52.2735	138.766	91.971	83.4135	43.794	59.903	51.4425	127.466	100.802	94.7745
72.982	105.378	95.3715	87.646	101.914	91.7125	150.902	98.483	92.1648	64.25	61.207	59.8125	121.885	65.205	52.3025	139.381	91.7	83.1425	43.852	59.997	51.5365	127.328	100.757	94.7295
72.946	105.317	95.3105	87.629	101.9	91.6985	151.122	98.632	92.3138	64.253	61.122	59.7275	121.856	65.22	52.3175	139.97	91.565	83.0075	43.939	60.095	51.6345	127.171	100.722	94.6945
72.911	105.282	95.2755	87.629	101.9	91.6985	151.23	98.717	92.3988	64.313	61.039	59.6445	121.833	65.234	52.3315	140.527	91.452	82.8945	44.038	60.121	51.6605	127.105	100.649	94.6215
72.902	105.21	95.2035	87.627	101.882	91.6805	151.285	98.818	92.4998	64.33	60.95	59.5555	121.839	65.233	52.3305	141.109	91.453	82.8955	44.164	60.149	51.6885	127.029	100.628	94.6005
72.899	105.105	95.0985	87.623	101.93	91.7285	151.365	98.909	92.5908	64.34	60.887	59.4925	121.838	65.231	52.3285	141.552	91.431	82.8735	44.244	60.186	51.7255	126.934	100.587	94.5595
72.899	105.085	95.0785	87.623	101.899	91.6975	151.46	98.99	92.6718	64.348	60.804	59.4095	121.845	65.266	52.3635	141.998	91.482	82.9245	44.34	60.188	51.7275	126.91	100.601	94.5735
72.86	105.04	95.0335	87.631	101.915	91.7135	151.533	99.065	92.7468	64.381	60.727	59.3325	122.032	65.628	52.7255	142.41	91.554	82.9965	44.394	60.201	51.7405	126.868	100.572	94.5445
72.85	104.962	94.9555	87.627	101.883	91.6815	151.631	99.119	92.8008	64.398	60.649	59.2545	122.465	66.227	53.3245	142.731	91.653	83.0955	44.41	60.238	51.7775	126.785	100.539	94.5115
72.814	104.939	94.9325	87.629	101.93	91.7285	151.667	99.172	92.8538	64.421	60.591	59.1965	123.101	66.918	54.0155	143.002	91.728	83.1705	44.456	60.261	51.8005	126.736	100.474	94.4465
72.817	104.892	94.8855	87.645	101.901	91.6995	151.741	99.255	92.9368	64.433	60.515	59.1205	123.904	67.788	54.8855	143.233	91.816	83.2585	44.468	60.269	51.8085	126.713	100.436	94.4085
72.786	104.822	94.8155	87.649	101.895	91.6935	151.783	99.311	92.9928	64.453	60.495	59.1005	124.773	68.691	55.7885	143.421	91.837	83.2795	44.544	60.267	51.8065	126.695	100.426	94.3985
72.802	104.797	94.7905	87.652	101.879	91.6775	151.856	99.4	93.0818	64.467	60.432	59.0375	125.75	69.552	56.6495	143.662	91.766	83.2085	44.599	60.286	51.8255	126.664	100.392	94.3645
72.8	104.753	94.7465	87.654	101.888	91.6865	151.904	99.499	93.1808	64.442	60.388	58.9935	126.764	70.271	57.3685	143.856	91.703	83.1455	44.639	60.295	51.8345	126.611	100.371	94.3435
72.748	104.685	94.6785	87.647	101.916	91.7145	151.961	99.608	93.2898	64.459	60.298	58.9035	127.827	70.708	57.8055	144.062	91.627	83.0695	44.654	60.324	51.8635	126.576	100.347	94.3195
72.855	104.683	94.6765	87.632	101.916	91.7145	151.994	99.706	93.3878	64.286	59.903	58.5085	128.858	70.908	58.0055	144.215	91.643	83.0855	44.689	60.315	51.8545	126.559	100.327	94.2995
72.89	104.83	94.8235	87.64	101.902	91.7005	152.024	99.721	93.4028	63.731	59.262	57.8675	129.783	70.76	57.8575	144.394	91.64	83.0825	44.759	60.329	51.8685	126.504	100.283	94.2555
72.918	104.977	94.9705	87.647	101.916	91.7145	152.107	99.804	93.4858	63.016	58.421	57.0265	130.55	70.561	57.6585	144.491	91.628	83.0705	44.778	60.36	51.8995	126.459	100.309	94.2815
72.93	105.079	95.0725	87.629	101.9	91.6985	152.097	99.903	93.5848	61.947	57.432	56.0375	131.118	70.19	57.2875	144.633	91.631	83.0735	44.834	60.369	51.9085	126.449	100.269	94.2415
72.855	104.92	94.9135	87.629	101.898	91.6965	152.158	99.92	93.6018	60.705	56.461	55.0665	131.511	69.814	56.9115	144.715	91.607	83.0495	44.822	60.412	51.9515	126.397	100.232	94.2045
72.787	104.666	94.6595	87.629	101.9	91.6985	152.167	99.998	93.6798	59.336	55.584	54.1895	131.773	69.483	56.5805	144.861	91.615	83.0575	44.851	60.528	52.0675	126.337	100.112	94.0845
72.696	104.261	94.2545	87.637	101.909	91.7075	152.165	100.117	93.7988	57.952	54.876	53.4815	131.979	69.208	56.3055	144.887	91.627	83.0695	44.886	60.629	52.1685	126.18	99.737	93.7095
72.508	103.805	93.7985	87.629	101.898	91.6965	152.165	100.188	93.8698	56.633	54.31	52.9155	132.149	69	56.0975	144.978	91.628	83.0705	44.94	60.745	52.2845	125.933	99.394	93.3665
72.368	103.215	93.2085	87.565	101.891	91.6895	152.16	100.306	93.9878	55.41	53.973	52.5785	132.198	68.794	55.8915	145.067	91.615	83.0575	44.995	60.837	52.3765	125.571	99.023	92.9955
72.052	102.527	92.5205	87.59	101.888	91.6865	152.19	100.352	94.0338	54.359	53.781	52.3865	132.268	68.608	55.7055	145.122	91.52	82.9625	45.054	60.931	52.4705	125.06	98.561	92.5335
71.597	101.657	91.6505	87.591	101.893	91.6915	152.22	100.471	94.1528	53.502	53.682	52.2875	132.371	68.456	55.5535	145.167	91.395	82.8375	45.089	61.011	52.5505	124.327	97.933	91.9055
71.212	100.623	90.6165	87.605	101.918	91.7165	152.155	100.515	94.1968	52.817	53.7	52.3055	132.37	68.348	55.4455	145.209	91.316	82.7585	45.137	61.049	52.5885	123.422	97.13	91.1025
70.6	99.481	89.4745	87.62	101.901	91.6995	152.233	100.655	94.3368	52.295	53.703	52.3085	132.418	68.23	55.3275	145.252	91.552	82.9945	45.164	61.104	52.6435	122.344	96.18	90.1525
69.889	98.26	88.2535	87.629	101.93	91.7285	152.202	100.725	94.4068	51.891	53.743	52.3485	132.433	68.106	55.2035	145.331	91.889	83.3315	45.208	61.184	52.7235	121.116	95.072	89.0445
69.087	96.966	86.9595	87.634	101.895	91.6935	152.225	100.853	94.5348	51.612	53.792	52.3975	132.425	68.004	55.1015	145.48	92.233	83.6755	45.229	61.18	52.7195	119.862	93.973	87.9455
68.174	95.687	85.6805	87.679	101.912	91.7105	152.228	100.95	94.6318	51.314	53.792	52.3975	132.471	67.953	55.0505	145.591	92.526	83.9685	45.244	61.207	52.7465	118.543	92.884	86.8565
67.291	94.524	84.5175	87.69	101.899	91.6975	152.192	101.015	94.6968	51.067	53.813	52.4185	132.432	67.842	54.9395	145.679	92.865	84.3075	45.28	61.267	52.8065	117.263	91.78	85.7525
66.398	93.49	83.4835	87.681	101.908	91.7065	152.241	101.077	94.7588	50.856	53.83	52.4355	132.471	67.803	54.9005	145.759	93.253	84.6955	45.301	61.292	52.8315	116.134	90.834	84.8065
65.495	92.518	82.5115	87.653	101.914	91.7125	152.203	101.124	94.8058	50.674	53.862	52.4675	132.46	67.721	54.8185	145.889	93.633	85.0755	45.308	61.304	52.8435	115.056	89.951	83.9235
64.664	91.749	81.7425	87.64	101.902	91.7005	152.206	101.21	94.8918	50.515	53.918	52.5235	132.463	67.644	54.7415	145.957	94.037	85.4795	45.33	61.317	52.8565	114.135	89.135	83.1075
63.966	91.034	81.0275	87.647	101.916	91.7145	152.199	101.278	94.9598	50.395	53.918	52.5235	132.438	67.595	54.6925	146.058	94.421	85.8635	45.368	61.379	52.9185	113.311	88.451	82.4235
63.251	90.455	80.4485	87.64	101.902	91.7005	152.163	101.426	95.1078	50.227	53.95	52.5555	132.44	67.568	54.6655	146.106	94.608	86.0505	45.39	61.381	52.9205	112.657	87.809	81.7815
62.622	89.979	79.9725	87.647	101.916	91.7145	152.158	101.525	95.2068	50.119	53.981	52.5865	132.452	67.496	54.5935	146.257	95.167	86.6095	45.419	61.396	52.9355	112.101	87.254	81.2265
62.076	89.584	79.5775	87.625	101.915	91.7135	152.143	101.58	95.2618	49.983	54.001	52.6065	132.446	67.434	54.5315	146.329	95.567	87.0095	45.433	61.4	52.9395	111.793	86.764	80.7365
61.565	89.194	79.1875	87.629	101.9	91.6985	152.113	101.684	95.3658	49.914	54.052	52.6575	132.446	67.434	54.5315	146.485	95.948	87.3905	45.45	61.414	52.9535	111.458	86.328	80.3005
61.134	88.908	78.9015	87.629	101.93	91.7285	152.11	102.139	95.8208	49.785	54.112	52.7175	132.428	67.406	54.5035	146.571	96.246	87.6885	45.456	61.449	52.9885	111.302	86.068	80.0405
60.743	88.684	78.6775	87.629	101.9	91.6985	152.103	101.829	95.5108	49.75	54.106	52.7115	132.418	67.334	54.4315	146.716	96.519	87.9615	45.449	61.52	53.0595	111.223	85.842	79.8145
60.47	88.508	78.5015	87.629	101.9	91.6985	152.059	102.277	95.9588	49.632	54.159	52.7645	132.371	67.32	54.4175	146.922	96.725	88.1675	45.447	61.607	53.1465	111.203	85.67	79.6425
60.198	88.364	78.3575	87.647	101.916	91.7145	152.045	102.296	95.9778	49.574	54.149	52.7545	132.11	67.283	54.3805	146.959	96.813	88.2555	45.467	61.712	53.2515	111.171	85.586	79.5585
59.989	88.239	78.2325	87.655	101.903	91.7015	152.024	102.282	95.9638	49.472	54.184	52.7895	131.652	67.292	54.3895	147.175	96.967	88.4095	45.507	61.884	53.4235	111.193	85.505	79.4775
59.792	88.16	78.1535	87.631	101.915	91.7135	151.987	102.282	95.9638	49.396	54.197	52.8025	131.023	67.322	54.4195	147.371	97.141	88.5835	45.575	62.023	53.5625	111.208	85.417	79.3895
59.676	88.076	78.0695	87.566	101.898	91.6965	151.971	101.783	95.4648	49.35	54.227	52.8325	130.336	67.352	54.4495	147.553	97.21	88.6525	45.698	62.23	53.7695	111.214	85.359	79.3315
59.543	88.064	78.0575	87.54	101.885	91.6835	151.935	102.239	95.9208	49.289	54.291	52.8965	129.636	67.376	54.4735	147.794	97.395	88.8375	45.835	62.492	54.0315	111.234	85.276	79.2485
59.466	87.999	77.9925	87.529	101.873	91.6715	151.933	101.793	95.4748	49.219	54.312	52.9175	128.929	67.411	54.5085	147.953	97.423	88.8655	46.025	62.841	54.3805	111.249	85.196	79.1685
59.381	87.938	77.9315	87.526	101.892	91.6905	151.919	102.253	95.9348	49.163	54.321	52.9265	128.331	67.523	54.6205	148.006	97.508	88.9505	46.243	63.334	54.8735	111.293	85.155	79.1275
59.281	87.914	77.9075	87.533	101.889	91.6875	151.905	101.782	95.4638	49.113	54.33	52.9355	127.822	67.627	54.7245	148.12	97.542	88.9845	46.545	64.037	55.5765	111.415	85.108	79.0805
59.17	87.849	77.8425	87.533	101.886	91.6845	151.868	102.201	95.8828	48.763	54.703	53.3085	127.424	67.712	54.8095	148.176	97.588	89.0305	46.944	65.015	56.5545	111.425	85.045	79.0175
59.087	87.841	77.8345	87.592	101.867	91.6655	151.861	102.182	95.8638	48.322	55.451	54.0565	127.111	67.819	54.9165	148.225	97.608	89.0505	47.414	66.194	57.7335	111.446	84.965	78.9375
59.042	87.82	77.8135	87.584	101.911	91.7095	151.838	102.192	95.8738	47.761	56.452	55.0575	126.882	67.866	54.9635	148.313	97.632	89.0745	47.924	67.599	59.1385	111.493	84.958	78.9305
58.959	87.761	77.7545	87.593	101.898	91.6965	151.821	102.19	95.8718	47.287	57.82	56.4255	126.664	67.941	55.0385	148.351	97.629	89.0715	48.473	69.181	60.7205	111.571	84.934	78.9065
58.917	87.732	77.7255	87.592	101.873	91.6715	151.806	102.243	95.9248	46.876	59.291	57.8965	126.481	68.025	55.1225	148.389	97.668	89.1105	49.092	70.83	62.3695	111.64	84.915	78.8875
58.851	87.699	77.6925	87.566	101.885	91.6835	151.811	102.207	95.8888	46.624	60.79	59.3955	126.297	68.068	55.1655	148.402	97.662	89.1045	49.672	72.446	63.9855	111.668	84.836	78.8085
58.825	87.685	77.6785	87.55	101.889	91.6875	151.79	102.247	95.9288	46.609	62.325	60.9305	126.174	68.134	55.2315	148.508	97.69	89.1325	50.247	74.031	65.5705	111.951	84.78	78.7525
58.739	87.649	77.6425	87.554	101.884	91.6825	151.763	102.264	95.9458	46.744	63.673	62.2785	126.063	68.185	55.2825	148.554	97.672	89.1145	50.83	75.476	67.0155	112.224	84.754	78.7265
58.717	87.64	77.6335	87.57	101.922	91.7205	151.762	102.314	95.9958	47.033	64.805	63.4105	125.943	68.235	55.3325	148.566	97.68	89.1225	51.404	76.776	68.3155	112.532	84.784	78.7565
58.675	87.624	77.6175	87.543	101.915	91.7135	151.742	102.262	95.9438	47.359	65.734	64.3395	125.851	68.272	55.3695	148.597	97.698	89.1405	51.901	77.961	69.5005	112.63	84.973	78.9455
58.638	87.624	77.6175	87.55	101.893	91.6915	151.744	102.244	95.9258	47.607	66.446	65.0515	125.758	68.348	55.4455	148.611	97.705	89.1475	52.408	78.992	70.5315	112.712	85.161	79.1335
58.576	87.603	77.5965	87.553	101.895	91.6935	151.735	102.256	95.9378	47.87	66.947	65.5525	125.673	68.393	55.4905	148.657	97.72	89.1625	52.836	79.928	71.4675	112.7	85.293	79.2655
58.542	87.57	77.5635	87.543	101.915	91.7135	151.736	102.27	95.9518	48.124	67.34	65.9455	125.596	68.428	55.5255	148.67	97.724	89.1665	53.265	80.662	72.2015	112.665	85.395	79.3675
58.515	87.572	77.5655	87.553	101.895	91.6935	151.725	102.26	95.9418	48.263	67.67	66.2755	125.516	68.452	55.5495	148.717	97.62	89.0625	53.677	81.36	72.8995	112.687	85.495	79.4675
58.469	87.563	77.5565	87.543	101.915	91.7135	151.83	102.319	96.0008	48.423	67.915	66.5205	125.449	68.493	55.5905	148.717	97.293	88.7355	53.996	81.894	73.4335	112.734	85.558	79.5305
58.451	87.541	77.5345	87.529	101.889	91.6875	152.292	101.887	95.5688	48.557	68.144	66.7495	125.409	68.537	55.6345	148.665	97.039	88.4815	54.313	82.431	73.9705	112.729	85.554	79.5265
58.557	87.526	77.5195	87.529	101.889	91.6875	152.797	101.935	95.6168	48.665	68.334	66.9395	125.33	68.616	55.7135	148.85	96.904	88.3465	54.562	82.876	74.4155	112.809	85.573	79.5455
58.66	87.423	77.4165	87.539	101.884	91.6825	153.313	101.897	95.5788	48.766	68.486	67.0915	125.299	68.631	55.7285	149.172	96.822	88.2645	54.739	83.262	74.8015	112.84	85.629	79.6015
58.749	87.215	77.2085	87.539	101.884	91.6825	154.039	101.78	95.4618	48.889	68.62	67.2255	125.237	68.684	55.7815	149.443	96.616	88.0585	54.948	83.608	75.1475	112.864	85.651	79.6235
58.537	86.962	76.9555	87.512	101.9	91.6985	154.928	101.604	95.2858	48.969	68.763	67.3685	125.194	68.671	55.7685	149.788	96.386	87.8285	55.073	83.874	75.4135	112.887	85.67	79.6425
58.094	86.673	76.6665	87.497	101.886	91.6845	155.942	101.385	95.0668	49.034	68.884	67.4895	125.153	68.716	55.8135	149.845	96.219	87.6615	55.2	84.122	75.6615	112.921	85.689	79.6615
57.568	86.331	76.3245	87.502	101.908	91.7065	157.03	101.183	94.8648	49.155	68.989	67.5945	125.087	68.705	55.8025	150.197	95.92	87.3625	55.316	84.283	75.8225	112.943	85.723	79.6955
57.241	86.14	76.1335	87.489	101.896	91.6945	157.54	101.107	94.7888	49.206	69.086	67.6915	125.057	68.743	55.8405	150.581	95.57	87.0125	55.367	84.445	75.9845	113.043	85.701	79.6735
56.395	85.725	75.7185	87.473	101.899	91.6975	158.667	100.813	94.4948	49.271	69.164	67.7695	125.032	68.785	55.8825	150.962	95.214	86.6565	55.428	84.599	76.1385	113.08	85.701	79.6735
55.376	85.212	75.2055	87.522	101.891	91.6895	159.752	100.23	93.9118	49.355	69.222	67.8275	124.988	68.821	55.9185	151.425	94.904	86.3465	55.491	84.715	76.2545	113.096	85.732	79.7045
54.227	84.639	74.6325	87.519	101.882	91.6805	160.467	99.628	93.3098	49.41	69.336	67.9415	124.954	68.833	55.9305	151.963	94.509	85.9515	55.567	84.845	76.3845	113.154	85.716	79.6885
52.301	83.581	73.5745	87.512	101.898	91.6965	161.25	98.537	92.2188	49.477	69.37	67.9755	124.909	68.844	55.9415	152.594	94.148	85.5905	55.63	84.951	76.4905	113.146	85.691	79.6635
51.022	82.796	72.7895	87.512	101.882	91.6805	161.519	97.897	91.5788	49.567	69.402	68.0075	124.881	68.854	55.9515	153.299	93.779	85.2215	55.683	85.005	76.5445	113.208	85.71	79.6825
49.785	81.971	71.9645	87.501	101.896	91.6945	161.687	97.378	91.0598	49.579	69.51	68.1155	124.853	68.873	55.9705	154.093	93.533	84.9755	55.706	85.113	76.6525	113.284	85.7	79.6725
48.65	81.163	71.1565	87.502	101.888	91.6865	161.857	96.974	90.6558	49.608	69.567	68.1725	124.826	68.887	55.9845	154.945	93.353	84.7955	55.756	85.2	76.7395	113.305	85.704	79.6765
47.649	80.377	70.3705	87.512	101.892	91.6905	161.979	96.612	90.2938	49.691	69.588	68.1935	124.826	68.894	55.9915	155.922	93.275	84.7175	55.773	85.258	76.7975	113.346	85.676	79.6485
46.735	79.628	69.6215	87.483	101.926	91.7245	162.06	96.348	90.0298	49.748	69.668	68.2735	124.79	68.916	56.0135	156.872	93.337	84.7795	55.817	85.336	76.8755	113.359	85.713	79.6855
46.364	79.281	69.2745	87.482	101.908	91.7065	162.153	96.253	89.9348	49.774	69.723	68.3285	124.731	68.956	56.0535	157.844	93.588	85.0305	55.85	85.414	76.9535	113.378	85.688	79.6605
45.629	78.613	68.6065	87.467	101.904	91.7025	162.136	95.941	89.6228	49.809	69.761	68.3665	124.709	68.974	56.0715	158.817	93.966	85.4085	55.876	85.464	77.0035	113.465	85.649	79.6215
45.01	78.01	68.0035	87.455	101.891	91.6895	162.2	95.718	89.3998	49.831	69.814	68.4195	124.715	68.996	56.0935	159.682	94.495	85.9375	55.907	85.487	77.0265	113.511	85.703	79.6755
44.448	77.456	67.4495	87.44	101.911	91.7095	162.21	95.564	89.2458	49.894	69.831	68.4365	124.687	69.03	56.1275	160.468	95.143	86.5855	55.937	85.549	77.0885	113.502	85.682	79.6545
43.858	76.838	66.8315	87.414	101.884	91.6825	162.253	95.303	88.9848	49.944	69.889	68.4945	124.687	69.03	56.1275	161.082	95.876	87.3185	55.958	85.631	77.1705	113.326	85.751	79.7235
43.505	76.424	66.4175	87.419	101.883	91.6815	162.326	95.274	88.9558	49.971	69.936	68.5415	124.625	69.087	56.1845	161.57	96.671	88.1135	55.979	85.67	77.2095	113.086	85.791	79.7635
43.232	76.134	66.1275	87.424	101.878	91.6765	162.349	95.151	88.8328	50	69.977	68.5825	124.639	69.494	56.5915	161.891	97.517	88.9595	55.956	85.743	77.2825	112.924	85.901	79.8735
43.013	75.933	65.9265	87.419	101.883	91.6815	162.35	94.927	88.6088	50.02	69.98	68.5855	124.749	70.058	57.1555	162.049	98.398	89.8405	55.917	85.828	77.3675	112.911	86.126	80.0985
42.865	75.804	65.7975	87.412	101.869	91.6675	162.384	94.839	88.5208	50.06	69.989	68.5945	124.931	70.594	57.6915	162.075	99.186	90.6285	55.859	85.988	77.5275	112.91	86.458	80.4305
42.751	75.66	65.6535	87.424	101.847	91.6455	162.396	94.78	88.4618	50.198	70.235	68.8405	124.973	71.37	58.4675	161.912	99.987	91.4295	55.881	86.108	77.6475	112.834	86.87	80.8425
42.653	75.561	65.5545	87.435	101.833	91.6315	162.408	94.719	88.4008	50.877	70.842	69.4475	124.931	72.236	59.3335	161.597	100.647	92.0895	55.911	86.256	77.7955	112.716	87.358	81.3305
42.614	75.464	65.4575	87.419	101.763	91.5615	162.439	94.671	88.3528	51.832	71.638	70.2435	124.84	73.114	60.2115	161.237	101.206	92.6485	55.956	86.361	77.9005	112.662	87.999	81.9715
42.516	75.355	65.3485	87.431	101.688	91.4865	162.43	94.536	88.2178	53.113	72.454	71.0595	124.701	73.984	61.0815	160.833	101.681	93.1235	56.046	86.45	77.9895	112.586	88.823	82.7955
42.394	75.282	65.2755	87.358	101.595	91.3935	162.45	94.49	88.1718	54.638	73.242	71.8475	124.557	74.773	61.8705	160.3	102.031	93.4735	56.053	86.481	78.0205	112.643	89.802	83.7745
42.313	75.269	65.2625	87.285	101.357	91.1555	162.478	94.34	88.0218	56.246	73.889	72.4945	124.441	75.471	62.5685	159.757	102.239	93.6815	56.058	86.529	78.0685	112.884	91.001	84.9735
42.298	75.221	65.2145	87.14	101.201	90.9995	162.527	94.317	87.9988	57.868	74.31	72.9155	124.36	76.097	63.1945	159.258	102.333	93.7755	56.042	86.621	78.1605	113.387	92.296	86.2685
42.262	75.195	65.1885	86.997	100.961	90.7595	162.533	94.141	87.8228	59.405	74.573	73.1785	124.349	76.582	63.6795	158.797	102.426	93.8685	56.047	86.67	78.2095	114.026	93.577	87.5495
42.243	75.111	65.1045	86.738	100.539	90.3375	162.55	94.114	87.7958	60.733	74.576	73.1815	124.287	76.889	63.9865	158.332	102.418	93.8605	56.041	86.704	78.2435	115.074	94.754	88.7265
42.213	75.032	65.0255	86.316	99.891	89.6895	162.584	94.055	87.7368	61.826	74.446	73.0515	124.31	77.186	64.2835	157.915	102.318	93.7605	56.06	86.721	78.2605	116.264	95.709	89.6815
42.231	74.989	64.9825	85.682	99.11	88.9085	162.599	93.95	87.6318	62.697	74.283	72.8885	124.292	77.396	64.4935	157.512	102.267	93.7095	56.078	86.752	78.2915	117.508	96.342	90.3145
42.195	74.948	64.9415	85.21	98.531	88.3295	162.718	93.973	87.6548	63.365	74.078	72.6835	124.286	77.547	64.6445	157.196	102.195	93.6375	56.064	86.826	78.3655	118.78	96.747	90.7195
42.226	74.882	64.8755	83.989	97.229	87.0275	162.739	93.924	87.6058	63.814	73.918	72.5235	124.221	77.685	64.7825	156.856	102.132	93.5745	56.073	86.865	78.4045	119.973	96.907	90.8795
42.299	74.814	64.8075	82.402	95.761	85.5595	162.787	93.868	87.5498	64.209	73.769	72.3745	124.196	77.81	64.9075	156.637	102.126	93.5685	56.085	86.87	78.4095	121.067	96.824	90.7965
42.362	74.588	64.5815	80.653	94.317	84.1155	162.79	93.757	87.4388	64.532	73.648	72.2535	124.179	77.902	64.9995	156.443	102.132	93.5745	56.078	86.882	78.4215	121.974	96.565	90.5375
42.362	74.509	64.5025	78.672	93.087	82.8855	162.796	93.73	87.4118	64.802	73.523	72.1285	124.179	78.019	65.1165	156.273	102.075	93.5175	56.095	86.902	78.4415	122.742	96.18	90.1525
42.29	74.458	64.4515	76.595	92.151	81.9495	162.851	93.671	87.3528	65.026	73.432	72.0375	124.177	78.118	65.2155	156.163	102.03	93.4725	56.069	86.949	78.4885	123.32	95.767	89.7395
42.026	74.508	64.5015	74.606	91.624	81.4225	162.853	93.613	87.2948	65.214	73.316	71.9215	124.161	78.213	65.3105	156.036	101.924	93.3665	56.065	87.046	78.5855	123.782	95.28	89.2525
41.777	74.671	64.6645	72.705	91.437	81.2355	162.865	93.563	87.2448	65.379	73.223	71.8285	124.151	78.23	65.3275	155.944	101.776	93.2185	56.027	87.091	78.6305	124.03	94.793	88.7655
41.568	74.815	64.8085	71.041	91.52	81.3185	162.882	93.466	87.1478	65.498	73.116	71.7215	124.143	78.31	65.4075	155.937	101.594	93.0365	56.028	87.199	78.7385	124.265	94.333	88.3055
41.304	75.002	64.9955	69.575	91.887	81.6855	162.893	93.445	87.1268	65.648	73.045	71.6505	124.136	78.407	65.5045	155.904	101.492	92.9345	55.994	87.32	78.8595	124.374	93.923	87.8955
40.99	75.316	65.3095	68.328	92.433	82.2315	162.9	93.357	87.0388	65.782	72.981	71.5865	124.131	78.437	65.5345	155.797	101.334	92.7765	56.006	87.311	78.8505	124.384	93.723	87.6955
40.712	75.576	65.5695	67.332	93.061	82.8595	162.961	93.328	87.0098	65.888	72.895	71.5005	124.126	78.484	65.5815	155.793	101.199	92.6415	56.046	87.431	78.9705	124.464	93.365	87.3375
40.369	75.824	65.8175	66.58	93.654	83.4525	162.953	93.299	86.9808	66.001	72.839	71.4445	124.126	78.557	65.6545	155.77	101.085	92.5275	56.027	87.503	79.0425	124.448	93.093	87.0655
40.097	76.088	66.0815	66.041	94.308	84.1065	163.018	93.264	86.9458	66.08	72.77	71.3755	124.153	78.584	65.6815	155.669	101.03	92.4725	56.027	87.503	79.0425	124.424	92.851	86.8235
39.833	76.316	66.3095	65.642	94.92	84.7185	163.021	93.22	86.9018	66.189	72.719	71.3245	124.112	78.639	65.7365	155.674	100.942	92.3845	56.07	87.554	79.0935	124.384	92.521	86.4935
39.208	76.462	66.4555	65.428	95.532	85.3305	163.045	93.165	86.8468	66.289	72.68	71.2855	124.1	78.66	65.7575	155.687	100.869	92.3115	56.07	87.581	79.1205	124.387	92.379	86.3515
39.199	76.596	66.5895	65.299	96.002	85.8005	163.084	93.131	86.8128	66.33	72.654	71.2595	124.078	78.703	65.8005	155.648	100.783	92.2255	56.066	87.594	79.1335	124.385	92.253	86.2255
39.219	76.639	66.6325	65.279	96.509	86.3075	163.103	93.089	86.7708	66.419	72.582	71.1875	124.046	78.746	65.8435	155.539	100.703	92.1455	56.067	87.651	79.1905	124.384	92.108	86.0805
39.213	76.673	66.6665	65.315	96.916	86.7145	163.132	93.039	86.7208	66.489	72.538	71.1435	124.023	78.778	65.8755	155.392	100.5	91.9425	56.073	87.69	79.2295	124.355	92.014	85.9865
39.22	76.695	66.6885	65.429	97.267	87.0655	163.162	92.943	86.6248	66.543	72.497	71.1025	123.992	78.799	65.8965	155.188	100.192	91.6345	56.053	87.698	79.2375	124.357	91.902	85.8745
39.213	76.678	66.6715	65.47	97.623	87.4215	163.236	92.912	86.5938	66.599	72.486	71.0915	123.997	78.81	65.9075	155.059	99.833	91.2755	56.053	87.707	79.2465	124.34	91.887	85.8595
39.217	76.667	66.6605	65.569	97.835	87.6335	163.242	92.897	86.5788	66.662	72.447	71.0525	123.982	78.812	65.9095	154.945	99.396	90.8385	56.066	87.701	79.2405	124.287	91.838	85.8105
39.242	76.707	66.7005	65.676	98.057	87.8555	163.384	92.854	86.5358	66.681	72.425	71.0305	123.986	78.904	66.0015	154.957	98.948	90.3905	56.073	87.723	79.2625	124.251	91.802	85.7745
39.285	76.683	66.6765	65.72	98.282	88.0805	163.436	92.83	86.5118	66.773	72.385	70.9905	123.947	78.906	66.0035	155.016	98.454	89.8965	56.077	87.749	79.2885	124.109	91.735	85.7075
39.832	76.693	66.6865	65.839	98.45	88.2485	163.493	92.741	86.4228	66.8	72.358	70.9635	123.929	78.944	66.0415	154.982	98.029	89.4715	56.081	87.769	79.3085	123.85	91.602	85.5745
39.857	76.665	66.6585	65.915	98.591	88.3895	163.533	92.677	86.3588	66.859	72.331	70.9365	123.94	78.986	66.0835	154.976	97.52	88.9625	56.081	87.769	79.3085	123.653	91.449	85.4215
39.879	76.643	66.6365	65.975	98.704	88.5025	163.509	92.67	86.3518	66.88	72.298	70.9035	123.939	78.99	66.0875	154.999	96.975	88.4175	56.092	87.791	79.3305	123.471	91.252	85.2245
39.945	76.616	66.6095	66.053	98.84	88.6385	163.608	92.628	86.3098	66.936	72.271	70.8765	123.936	78.985	66.0825	155.098	96.423	87.8655	56.073	87.848	79.3875	123.3	91.08	85.0525
39.989	76.588	66.5815	66.145	98.935	88.7335	163.628	92.536	86.2178	66.967	72.262	70.8675	123.905	79.021	66.1185	155.176	95.832	87.2745	56.027	87.916	79.4555	123.134	90.993	84.9655
40.085	76.526	66.5195	66.217	98.988	88.7865	163.677	92.462	86.1438	67.119	72.006	70.6115	123.901	79.097	66.1945	155.32	95.281	86.7235	55.979	87.938	79.4775	122.975	90.857	84.8295
40.078	76.435	66.4285	66.289	99.084	88.8825	163.699	92.444	86.1258	67.291	71.177	69.7825	123.891	79.122	66.2195	155.465	94.7	86.1425	55.942	88.038	79.5775	122.91	90.828	84.8005
40.103	76.347	66.3405	66.326	99.128	88.9265	163.733	92.408	86.0898	67.508	70.052	68.6575	123.899	79.123	66.2205	155.62	94.111	85.5535	55.834	88.125	79.6645	122.766	90.768	84.7405
40.025	76.225	66.2185	66.421	99.166	88.9645	163.761	92.334	86.0158	67.637	68.643	67.2485	123.888	79.145	66.2425	155.842	93.536	84.9785	55.773	88.273	79.8125	122.654	90.703	84.6755
39.842	76.211	66.2045	66.462	99.203	89.0015	163.802	92.323	86.0048	67.609	67.079	65.6845	123.881	79.161	66.2585	156.139	92.976	84.4185	55.708	88.376	79.9155	122.563	90.651	84.6235
39.197	76.322	66.3155	66.533	99.148	88.9465	163.848	92.287	85.9688	67.491	65.493	64.0985	123.878	79.193	66.2905	156.432	92.421	83.8635	55.595	88.587	80.1265	122.438	90.613	84.5855
39.191	76.441	66.4345	66.689	99.078	88.8765	163.988	92.311	85.9928	67.228	63.96	62.5655	123.904	79.225	66.3225	156.767	91.853	83.2955	55.496	88.816	80.3555	122.386	90.586	84.5585
39.209	76.559	66.5525	66.822	98.957	88.7555	164.027	92.262	85.9438	66.852	62.572	61.1775	123.905	79.225	66.3225	157.085	91.325	82.7675	55.323	89.091	80.6305	122.325	90.553	84.5255
39.213	76.627	66.6205	66.959	98.927	88.7255	164.081	92.238	85.9198	66.397	61.429	60.0345	123.887	79.287	66.3845	157.484	90.806	82.2485	55.149	89.394	80.9335	122.233	90.525	84.4975
39.253	76.648	66.6415	67.116	98.895	88.6935	164.151	92.203	85.8848	65.917	60.481	59.0865	123.879	79.329	66.4265	157.878	90.315	81.7575	54.863	89.805	81.3445	122.186	90.508	84.4805
39.249	76.613	66.6065	67.28	98.912	88.7105	164.209	92.149	85.8308	65.493	59.837	58.4425	123.885	79.326	66.4235	158.25	89.809	81.2515	54.665	90.04	81.5795	122.171	90.502	84.4745
39.26	76.549	66.5425	67.429	98.945	88.7435	164.271	92.121	85.8028	65.119	59.305	57.9105	123.871	79.357	66.4545	158.654	89.363	80.8055	54.177	90.627	82.1665	122.156	90.482	84.4545
39.845	76.515	66.5085	67.568	98.956	88.7545	164.334	92.099	85.7808	64.863	58.923	57.5285	123.872	79.353	66.4505	159.066	88.899	80.3415	53.448	91.356	82.8955	122.096	90.475	84.4475
39.86	76.453	66.4465	67.675	98.947	88.7455	164.4	92.054	85.7358	64.639	58.66	57.2655	123.86	79.38	66.4775	159.464	88.48	79.9225	52.503	92.251	83.7905	122.003	90.457	84.4295
39.875	76.407	66.4005	67.793	98.93	88.7285	164.443	92.048	85.7298	64.445	58.427	57.0325	123.869	79.43	66.5275	159.834	88.064	79.5065	51.376	93.18	84.7195	121.977	90.467	84.4395
39.903	76.392	66.3855	67.853	98.957	88.7555	164.483	92.085	85.7668	64.238	58.221	56.8265	123.857	79.439	66.5365	160.212	87.682	79.1245	50.081	94.181	85.7205	121.95	90.482	84.4545
39.946	76.367	66.3605	67.914	98.955	88.7535	164.646	91.957	85.6388	64.091	58.077	56.6825	123.87	79.455	66.5525	160.638	87.355	78.7975	48.72	95.155	86.6945	121.944	90.445	84.4175
39.954	76.395	66.3885	68.002	98.921	88.7195	164.706	91.922	85.6038	63.965	57.908	56.5135	123.877	79.502	66.5995	161.038	87.078	78.5205	47.294	96.112	87.6515	121.88	90.463	84.4355
40.035	76.421	66.4145	68.061	98.944	88.7425	164.82	91.877	85.5588	63.826	57.795	56.4005	123.86	79.496	66.5935	161.422	86.785	78.2275	45.891	96.996	88.5355	121.814	90.433	84.4055
40.07	76.401	66.3945	68.115	98.943	88.7415	164.856	91.885	85.5668	63.704	57.684	56.2895	123.851	79.549	66.6465	161.787	86.485	77.9275	44.552	97.817	89.3565	121.78	90.455	84.4275
40.115	76.398	66.3915	68.153	98.895	88.6935	164.884	91.887	85.5688	63.62	57.603	56.2085	123.85	79.577	66.6745	162.181	86.254	77.6965	43.306	98.437	89.9765	121.779	90.454	84.4265
40.158	76.383	66.3765	68.184	98.884	88.6825	164.948	91.856	85.5378	63.505	57.534	56.1395	123.836	79.575	66.6725	162.502	86.019	77.4615	42.118	99.025	90.5645	121.75	90.465	84.4375
40.241	76.373	66.3665	68.265	98.796	88.5945	164.948	91.856	85.5378	63.408	57.435	56.0405	123.836	79.575	66.6725	162.808	85.815	77.2575	41.049	99.467	91.0065	121.724	90.389	84.3615
40.303	76.357	66.3505	68.307	98.721	88.5195	165.027	91.842	85.5238	63.306	57.434	56.0395	123.795	79.603	66.7005	163.038	85.622	77.0645	40.095	99.812	91.3515	121.585	90.203	84.1755
40.366	76.336	66.3295	68.322	98.688	88.4865	165.128	91.809	85.4908	63.25	57.331	55.9365	123.787	79.629	66.7265	163.299	85.423	76.8655	39.289	100.032	91.5715	121.478	89.857	83.8295
40.415	76.355	66.3485	68.322	98.688	88.4865	165.17	91.822	85.5038	63.199	57.28	55.8855	123.783	79.626	66.7235	163.513	85.252	76.6945	38.632	100.193	91.7325	121.224	89.585	83.5575
40.521	76.302	66.2955	68.314	98.7	88.4985	165.261	91.782	85.4638	63.149	57.246	55.8515	123.783	79.626	66.7235	163.694	85.163	76.6055	38.082	100.17	91.7095	120.896	89.3	83.2725
40.695	76.257	66.2505	68.319	98.713	88.5115	165.302	91.789	85.4708	63.044	57.162	55.7675	123.788	79.63	66.7275	163.843	85.023	76.4655	37.658	100.095	91.6345	120.333	89.011	82.9835
40.979	76.14	66.1335	68.351	98.754	88.5525	165.414	91.774	85.4558	62.998	57.137	55.7425	123.794	79.656	66.7535	163.999	84.93	76.3725	37.463	99.882	91.4215	119.67	88.578	82.5505
41.304	75.92	65.9135	68.385	98.785	88.5835	165.464	91.753	85.4348	62.951	57.087	55.6925	123.792	79.656	66.7535	164.134	84.875	76.3175	37.458	99.763	91.3025	118.851	88.076	82.0485
41.628	75.743	65.7365	68.51	98.735	88.5335	165.486	91.747	85.4288	62.872	57.079	55.6845	123.792	79.656	66.7535	164.233	84.82	76.2625	37.457	99.654	91.1935	117.8	87.538	81.5105
42.02	75.512	65.5055	68.613	98.722	88.5205	165.496	91.706	85.3878	62.816	57.022	55.6275	123.777	79.648	66.7455	164.306	84.757	76.1995	37.452	99.557	91.0965	116.61	87.003	80.9755
42.59	75.258	65.2515	68.763	98.66	88.4585	165.535	91.724	85.4058	62.784	56.996	55.6015	123.878	79.762	66.8595	164.402	84.667	76.1095	37.444	99.502	91.0415	115.349	86.475	80.4475
43.346	74.98	64.9735	68.889	98.601	88.3995	165.54	91.801	85.4828	62.755	56.99	55.5955	124.494	79.727	66.8245	164.455	84.624	76.0665	37.463	99.499	91.0385	113.956	86.007	79.9795
44.218	74.657	64.6505	69.007	98.488	88.2865	165.514	91.993	85.6748	62.685	56.928	55.5335	125.345	79.596	66.6935	164.536	84.591	76.0335	37.474	99.49	91.0295	112.623	85.616	79.5885
45.306	74.243	64.2365	69.127	98.463	88.2615	165.858	92.227	85.9088	62.615	56.904	55.5095	126.355	79.426	66.5235	164.618	84.518	75.9605	37.474	99.49	91.0295	111.394	85.329	79.3015
46.623	73.764	63.7575	69.169	98.429	88.2275	166.054	92.254	85.9358	62.577	56.921	55.5265	127.6	79.342	66.4395	164.669	84.48	75.9225	37.452	99.49	91.0295	111.072	85.194	79.1665
48.052	73.247	63.2405	69.272	98.363	88.1615	166.059	92.189	85.8708	62.543	56.884	55.4895	129.133	79.329	66.4265	164.75	84.421	75.8635	37.463	99.482	91.0215	111.079	85.18	79.1525
49.566	72.777	62.7705	69.344	98.329	88.1275	166.055	92.194	85.8758	62.515	56.846	55.4515	130.706	79.566	66.6635	164.833	84.427	75.8695	37.455	99.525	91.0645	111.089	85.144	79.1165
51.073	72.367	62.3605	69.394	98.279	88.0775	166.055	92.194	85.8758	62.448	56.831	55.4365	132.265	80.132	67.2295	165.03	84.624	76.0665	37.465	99.578	91.1175	111.09	85.169	79.1415
52.489	71.983	61.9765	69.429	98.244	88.0425	166.028	92.179	85.8608	61.93	56.665	55.2705	133.587	81.126	68.2235	165.27	84.854	76.2965	37.458	99.624	91.1635	111.094	85.191	79.1635
53.802	71.691	61.6845	69.485	98.229	88.0275	165.964	92.134	85.8158	60.922	56.473	55.0785	134.469	82.456	69.5535	165.47	85.027	76.4695	37.467	99.614	91.1535	111.094	85.191	79.1635
54.954	71.354	61.3475	69.539	98.199	87.9975	165.891	92.159	85.8408	59.641	56.289	54.8945	134.769	83.894	70.9915	165.695	85.052	76.4945	37.465	99.634	91.1735	111.141	85.24	79.2125
55.958	71.128	61.1215	69.555	98.177	87.9755	165.824	92.231	85.9128	58.128	56.138	54.7435	134.531	85.143	72.2405	166.061	85.136	76.5785	37.468	99.648	91.1875	111.217	85.266	79.2385
56.807	70.917	60.9105	69.553	98.13	87.9285	165.779	92.283	85.9648	56.495	56.091	54.6965	133.979	86.015	73.1125	166.422	85.237	76.6795	37.455	99.65	91.1895	111.289	85.298	79.2705
57.488	70.729	60.7225	69.548	98.072	87.8705	165.725	92.334	86.0158	54.831	56.113	54.7185	133.362	86.574	73.6715	166.804	85.387	76.8295	37.455	99.65	91.1895	111.376	85.278	79.2505
58.056	70.54	60.5335	69.497	98.038	87.8365	165.692	92.355	86.0368	53.353	56.231	54.8365	132.79	86.834	73.9315	167.223	85.491	76.9335	37.451	99.636	91.1755	111.41	85.258	79.2305
58.466	70.406	60.3995	69.381	97.986	87.7845	165.656	92.414	86.0958	52.035	56.424	55.0295	132.337	87.001	74.0985	167.656	85.625	77.0675	37.465	99.634	91.1735	111.422	85.23	79.2025
58.814	70.277	60.2705	69.369	97.994	87.7925	165.643	92.467	86.1488	50.9	56.61	55.2155	131.975	87.087	74.1845	168.095	85.725	77.1675	37.468	99.648	91.1875	111.443	85.23	79.2025
59.088	70.169	60.1625	69.366	98.019	87.8175	165.617	92.506	86.1878	50.025	56.844	55.4495	131.671	87.111	74.2085	168.524	85.885	77.3275	37.468	99.648	91.1875	111.497	85.191	79.1635
59.296	70.124	60.1175	69.394	98.026	87.8245	165.575	92.557	86.2388	49.381	57.034	55.6395	131.43	87.124	74.2215	168.963	86.029	77.4715	37.467	99.621	91.1605	111.578	85.183	79.1555
59.482	70.076	60.0695	69.444	98.026	87.8245	165.585	92.575	86.2568	48.873	57.205	55.8105	131.226	87.083	74.1805	169.467	86.208	77.6505	37.468	99.611	91.1505	111.623	85.185	79.1575
59.636	70.026	60.0195	69.448	98.013	87.8115	165.576	92.613	86.2948	48.44	57.314	55.9195	131.077	87.04	74.1375	169.967	86.447	77.8895	37.454	99.57	91.1095	111.637	85.161	79.1335
59.768	69.99	59.9835	69.513	97.973	87.7715	165.531	92.641	86.3228	48.124	57.402	56.0075	130.915	87.014	74.1115	170.459	86.573	78.0155	37.446	99.545	91.0845	111.706	85.111	79.0835
59.9	69.956	59.9495	69.563	97.932	87.7305	165.55	92.662	86.3438	47.873	57.504	56.1095	130.776	86.962	74.0595	171.013	86.788	78.2305	37.443	99.545	91.0845	111.796	85.127	79.0995
59.968	69.945	59.9385	69.6	97.89	87.6885	165.578	92.695	86.3768	47.613	57.584	56.1895	130.711	86.899	73.9965	171.583	87.029	78.4715	37.472	99.575	91.1145	111.879	85.11	79.0825
60.109	69.91	59.9035	69.576	97.829	87.6275	165.595	92.716	86.3978	47.391	57.659	56.2645	130.594	86.861	73.9585	172.038	87.329	78.7715	37.468	99.6	91.1395	111.893	85.107	79.0795
60.168	69.905	59.8985	69.588	97.823	87.6215	165.622	92.754	86.4358	47.272	57.719	56.3245	130.533	86.803	73.9005	172.512	87.684	79.1265	37.478	99.638	91.1775	111.973	85.103	79.0755
60.294	69.863	59.8565	69.581	97.81	87.6085	165.641	92.764	86.4458	47.093	57.784	56.3895	130.487	86.755	73.8525	172.853	87.987	79.4295	37.468	99.648	91.1875	112.032	85.043	79.0155
60.359	69.818	59.8115	69.603	97.79	87.5885	165.656	92.778	86.4598	46.907	57.811	56.4165	130.449	86.664	73.7615	172.892	88.185	79.6275	37.468	99.648	91.1875	112.062	85.048	79.0205
60.427	69.794	59.7875	69.612	97.78	87.5785	165.663	92.811	86.4928	46.808	57.896	56.5015	130.368	86.624	73.7215	172.893	88.302	79.7445	37.469	99.662	91.2015	112.1	85.026	78.9985
60.531	69.772	59.7655	69.615	97.751	87.5495	165.67	92.799	86.4808	46.714	57.916	56.5215	130.324	86.572	73.6695	172.863	88.383	79.8255	37.469	99.662	91.2015	112.206	85.027	78.9995
60.578	69.766	59.7595	69.615	97.751	87.5495	165.681	92.791	86.4728	46.546	57.94	56.5455	130.309	86.5	73.5975	172.823	88.458	79.9005	37.484	99.635	91.1745	112.262	85.045	79.0175
60.648	69.741	59.7345	69.62	97.738	87.5365	165.677	92.817	86.4988	46.442	58.009	56.6145	130.282	86.454	73.5515	172.829	88.508	79.9505	37.485	99.59	91.1295	112.289	85.027	78.9995
60.712	69.723	59.7165	69.603	97.727	87.5255	165.677	92.817	86.4988	46.321	58.035	56.6405	130.271	86.405	73.5025	172.74	88.579	80.0215	37.5	99.581	91.1205	112.262	85.005	78.9775
60.739	69.711	59.7045	69.529	97.741	87.5395	165.684	92.804	86.4858	46.236	58.115	56.7205	130.25	86.365	73.4625	172.68	88.566	80.0085	37.51	99.521	91.0605	112.071	85.078	79.0505
60.765	69.705	59.6985	69.441	97.738	87.5365	165.674	92.812	86.4938	46.145	58.136	56.7415	130.217	86.297	73.3945	172.579	88.585	80.0275	37.511	99.504	91.0435	111.982	85.258	79.2305
60.847	69.681	59.6745	69.397	97.755	87.5535	165.67	92.811	86.4928	46.091	58.17	56.7755	130.209	86.272	73.3695	172.508	88.584	80.0265	37.515	99.49	91.0295	111.917	85.537	79.5095
60.898	69.674	59.6675	69.343	97.723	87.5215	165.663	92.827	86.5088	46.019	58.141	56.7465	130.214	86.206	73.3035	172.5	88.582	80.0245	37.541	99.468	91.0075	111.963	85.786	79.7585
60.919	69.669	59.6625	69.267	97.685	87.4835	165.666	92.813	86.4948	45.922	58.167	56.7725	130.201	86.161	73.2585	172.489	88.605	80.0475	37.552	99.476	91.0155	112.065	86.101	80.0735
60.956	69.68	59.6735	69.175	97.657	87.4555	165.674	92.83	86.5118	45.839	58.178	56.7835	130.176	86.094	73.1915	172.502	88.612	80.0545	37.559	99.447	90.9865	112.277	86.464	80.4365
61.029	69.665	59.6585	69.157	97.61	87.4085	165.666	92.813	86.4948	45.776	58.183	56.7885	130.161	86.074	73.1715	172.477	88.596	80.0385	37.591	99.434	90.9735	112.474	86.834	80.8065
61.134	69.588	59.5815	69.134	97.597	87.3955	165.663	92.827	86.5088	45.651	58.247	56.8525	130.19	86.028	73.1255	172.474	88.61	80.0525	37.599	99.429	90.9685	112.619	87.27	81.2425
61.297	69.375	59.3685	69.045	97.583	87.3815	165.666	92.813	86.4948	45.575	58.257	56.8625	130.156	85.982	73.0795	172.474	88.61	80.0525	37.615	99.39	90.9295	112.839	87.732	81.7045
61.468	69.122	59.1155	69.009	97.589	87.3875	165.68	92.787	86.4688	45.543	58.26	56.8655	130.131	85.935	73.0325	172.474	88.581	80.0235	37.643	99.364	90.9035	113.096	88.3	82.2725
61.516	68.849	58.8425	68.99	97.556	87.3545	165.705	92.82	86.5018	45.419	58.567	57.1725	130.14	85.871	72.9685	172.474	88.581	80.0235	37.657	99.363	90.9025	113.409	88.893	82.8655
61.524	68.779	58.7725	68.982	97.56	87.3585	165.67	92.801	86.4828	45.386	59.368	57.9735	130.164	85.854	72.9515	172.477	88.596	80.0385	37.725	99.321	90.8605	113.788	89.546	83.5185
61.568	68.578	58.5715	68.957	97.533	87.3315	165.684	92.812	86.4938	45.348	60.384	58.9895	130.193	85.785	72.8825	172.465	88.591	80.0335	37.838	99.307	90.8465	114.214	90.251	84.2235
61.58	68.366	58.3595	68.925	97.511	87.3095	165.703	92.821	86.5028	45.331	61.69	60.2955	130.201	85.751	72.8485	172.474	88.557	79.9995	38.035	99.212	90.7515	114.734	91.016	84.9885
61.671	68.222	58.2155	68.921	97.497	87.2955	165.681	92.806	86.4878	45.371	63.061	61.6665	130.237	85.743	72.8405	172.489	88.398	79.8405	38.259	99.122	90.6615	115.446	91.708	85.6805
61.722	68.092	58.0855	68.897	97.509	87.3075	165.674	92.819	86.5008	45.564	64.489	63.0945	130.249	85.704	72.8015	172.634	88.224	79.6665	38.613	98.982	90.5215	116.234	92.414	86.3865
61.734	67.988	57.9815	68.894	97.563	87.3615	165.684	92.804	86.4858	45.741	65.873	64.4785	130.237	85.645	72.7425	172.743	88.11	79.5525	38.95	98.788	90.3275	117.185	92.949	86.9215
61.792	67.944	57.9375	68.928	97.597	87.3955	165.67	92.818	86.4998	46.101	67.12	65.7255	130.239	85.602	72.6995	172.757	88.106	79.5485	39.521	98.527	90.0665	118.199	93.293	87.2655
61.828	67.873	57.8665	68.941	97.601	87.3995	165.674	92.819	86.5008	46.388	68.131	66.7365	130.264	85.562	72.6595	172.75	88.122	79.5645	40.118	98.11	89.6495	119.27	93.354	87.3265
61.856	67.835	57.8285	68.928	97.597	87.3955	165.67	92.818	86.4998	46.714	68.943	67.5485	130.276	85.555	72.6525	172.761	88.157	79.5995	40.979	97.569	89.1085	120.286	93.137	87.1095
61.897	67.769	57.7625	68.944	97.557	87.3555	165.677	92.817	86.4988	47.027	69.634	68.2395	130.264	85.516	72.6135	172.742	88.109	79.5515	41.908	96.943	88.4825	121.142	92.692	86.6645
61.94	67.75	57.7435	68.951	97.404	87.2025	165.674	92.813	86.4948	47.259	70.049	68.6545	130.525	85.327	72.4245	172.742	88.109	79.5515	42.97	96.247	87.7865	121.785	92.077	86.0495
61.95	67.696	57.6895	68.824	97.192	86.9905	165.674	92.83	86.5118	47.455	70.433	69.0385	131.018	84.77	71.8675	172.705	88.097	79.5395	44.158	95.454	86.9935	122.251	91.372	85.3445
61.972	67.637	57.6305	68.677	96.869	86.6675	165.692	92.85	86.5318	47.602	70.746	69.3515	131.597	83.982	71.0795	172.68	88.106	79.5485	45.435	94.673	86.2125	122.509	90.633	84.6055
61.988	67.639	57.6325	68.409	96.527	86.3255	165.684	92.804	86.4858	47.7	70.971	69.5765	132.318	83.09	70.1875	172.614	88.109	79.5515	46.689	93.926	85.4655	122.528	89.954	83.9265
62.025	67.562	57.5555	67.966	96.007	85.8055	165.703	92.809	86.4908	47.77	71.21	69.8155	133.18	82.284	69.3815	172.541	88.109	79.5515	47.857	93.132	84.6715	122.412	89.346	83.3185
62.062	67.526	57.5195	67.371	95.327	85.1255	165.691	92.815	86.4968	47.849	71.354	69.9595	134.183	81.629	68.7265	172.535	88.096	79.5385	48.932	92.374	83.9135	122.153	88.796	82.7685
62.071	67.508	57.5015	66.589	94.418	84.2165	165.694	92.797	86.4788	47.972	71.48	70.0855	135.223	81.227	68.3245	172.522	88.1	79.5425	49.875	91.666	83.2055	121.857	88.4	82.3725
62.076	67.455	57.4485	65.633	93.333	83.1315	165.697	92.797	86.4788	48.06	71.635	70.2405	136.246	81.035	68.1325	172.509	88.135	79.5775	50.735	90.95	82.4895	121.48	88.15	82.1225
62.132	67.414	57.4075	64.461	92.09	81.8885	165.692	92.767	86.4488	48.124	71.735	70.3405	137.192	81.06	68.1575	172.489	88.168	79.6105	51.443	90.334	81.8735	121.145	87.93	81.9025
62.143	67.361	57.3545	63.233	90.769	80.5675	165.698	92.768	86.4498	48.197	71.85	70.4555	137.966	81.238	68.3355	172.493	88.15	79.5925	52.029	89.767	81.3065	120.737	87.801	81.7735
62.137	67.348	57.3415	61.959	89.381	79.1795	165.695	92.762	86.4438	48.266	71.94	70.5455	138.545	81.489	68.5865	172.468	88.175	79.6175	52.511	89.281	80.8205	120.426	87.735	81.7075
62.159	67.332	57.3255	60.71	88.011	77.8095	165.688	92.774	86.4558	48.351	72.062	70.6675	138.99	81.744	68.8415	172.45	88.201	79.6435	52.909	88.811	80.3505	120.124	87.726	81.6985
62.177	67.288	57.2815	59.513	86.729	76.5275	165.699	92.784	86.4658	48.33	72.082	70.6875	139.313	81.936	69.0335	172.456	88.214	79.6565	53.307	88.404	79.9435	119.873	87.78	81.7525
62.193	67.289	57.2825	58.414	85.497	75.2955	165.699	92.784	86.4658	48.398	72.182	70.7875	139.565	82.144	69.2415	172.443	88.221	79.6635	53.531	88.037	79.5765	119.653	87.815	81.7875
62.217	67.283	57.2765	57.474	84.4	74.1985	165.695	92.769	86.4508	48.455	72.232	70.8375	139.753	82.317	69.4145	172.443	88.221	79.6635	53.745	87.707	79.2465	119.473	87.889	81.8615
62.234	67.254	57.2475	56.681	83.387	73.1855	165.698	92.768	86.4498	48.53	72.3	70.9055	139.938	82.45	69.5475	172.428	88.209	79.6515	53.929	87.416	78.9555	119.325	87.889	81.8615
62.268	67.216	57.2095	56.007	82.477	72.2755	165.698	92.768	86.4498	48.531	72.341	70.9465	140.019	82.62	69.7175	172.45	88.187	79.6295	54.047	87.19	78.7295	119.244	87.964	81.9365
62.267	67.203	57.1965	55.51	81.654	71.4525	165.695	92.762	86.4438	48.574	72.411	71.0165	140.164	82.764	69.8615	172.565	88.054	79.4965	54.149	87.006	78.5455	119.092	87.998	81.9705
62.26	67.021	57.0145	55.059	80.94	70.7385	165.698	92.768	86.4498	48.61	72.466	71.0715	140.224	82.858	69.9555	172.766	87.916	79.3585	54.174	86.878	78.4175	119.036	88.064	82.0365
62.231	66.707	56.7005	54.73	80.303	70.1015	165.698	92.768	86.4498	48.657	72.511	71.1165	140.328	82.971	70.0685	172.796	87.838	79.2805	54.221	86.734	78.2735	118.927	88.069	82.0415
62.146	66.308	56.3015	54.433	79.788	69.5865	165.721	92.756	86.4378	48.695	72.514	71.1195	140.397	83.056	70.1535	172.804	87.864	79.3065	54.316	86.628	78.1675	118.869	88.173	82.1455
61.974	65.876	55.8695	54.227	79.303	69.1015	165.693	92.753	86.4348	48.702	72.563	71.1685	140.41	83.165	70.2625	172.787	87.863	79.3055	54.33	86.495	78.0345	118.82	88.234	82.2065
61.798	65.383	55.3765	54.088	78.92	68.7185	165.703	92.756	86.4378	48.748	72.617	71.2225	140.447	83.254	70.3515	172.728	87.808	79.2505	54.358	86.404	77.9435	118.758	88.261	82.2335
61.546	64.615	54.6085	53.921	78.584	68.3825	165.693	92.753	86.4348	48.763	72.666	71.2715	140.534	83.325	70.4225	172.68	87.76	79.2025	54.397	86.353	77.8925	118.671	88.33	82.3025
61.186	63.645	53.6385	53.814	78.272	68.0705	165.696	92.759	86.4408	48.775	72.686	71.2915	140.58	83.402	70.4995	172.544	87.672	79.1145	54.437	86.272	77.8115	118.657	88.411	82.3835
60.639	62.56	52.5535	53.73	78.06	67.8585	165.689	92.772	86.4538	48.829	72.695	71.3005	140.587	83.466	70.5635	172.436	87.632	79.0745	54.464	86.2	77.7395	118.64	88.456	82.4285
59.956	61.346	51.3395	53.687	77.838	67.6365	165.695	92.769	86.4508	48.853	72.727	71.3325	140.619	83.505	70.6025	172.216	87.597	79.0395	54.489	86.118	77.6575	118.525	88.467	82.4395
59.04	60.118	50.1115	53.626	77.714	67.5125	165.695	92.769	86.4508	48.879	72.736	71.3415	140.631	83.603	70.7005	171.993	87.549	78.9915	54.524	86.089	77.6285	118.319	88.467	82.4395
57.996	59.015	49.0085	53.566	77.58	67.3785	165.695	92.769	86.4508	48.897	72.797	71.4025	140.643	83.657	70.7545	171.68	87.513	78.9555	54.545	86.019	77.5585	118.084	88.439	82.4115
56.813	57.99	47.9835	53.524	77.441	67.2395	165.695	92.769	86.4508	48.902	72.817	71.4225	140.668	83.718	70.8155	171.452	87.495	78.9375	54.554	85.943	77.4825	117.855	88.451	82.4235
55.746	57.144	47.1375	53.505	77.361	67.1595	165.684	92.773	86.4548	48.94	72.875	71.4805	140.711	83.747	70.8445	171.086	87.489	78.9315	54.545	85.888	77.4275	117.732	88.623	82.5955
54.605	56.446	46.4395	53.499	77.223	67.0215	165.698	92.768	86.4498	48.94	72.875	71.4805	140.73	83.795	70.8925	170.762	87.43	78.8725	54.536	85.876	77.4155	117.689	88.875	82.8475
53.589	55.905	45.8985	53.493	77.163	66.9615	165.698	92.768	86.4498	48.96	72.916	71.5215	140.783	83.834	70.9315	170.364	87.447	78.8895	54.522	85.83	77.3695	117.683	89.178	83.1505
52.692	55.501	45.4945	53.456	77.032	66.8305	165.709	92.73	86.4118	49.021	73.612	72.2175	140.786	83.863	70.9605	170.084	87.395	78.8375	54.483	85.807	77.3465	117.661	89.396	83.3685
51.859	55.23	45.2235	53.434	76.983	66.7815	165.717	92.709	86.3908	49.195	74.685	73.2905	140.795	83.911	71.0085	169.66	87.38	78.8225	54.451	85.791	77.3305	117.629	89.691	83.6635
51.134	55.052	45.0455	53.416	76.903	66.7015	165.723	92.694	86.3758	49.472	76.008	74.6135	140.814	83.96	71.0575	169.424	87.268	78.7105	54.433	85.799	77.3385	117.653	90.003	83.9755
50.545	54.936	44.9295	53.388	76.801	66.5995	165.717	92.709	86.3908	49.953	77.534	76.1395	140.829	83.991	71.0885	169.012	87.365	78.8075	54.456	85.813	77.3525	117.646	90.299	84.2715
50.021	54.906	44.8995	53.399	76.775	66.5735	165.73	92.684	86.3658	50.564	79.107	77.7125	140.837	84.015	71.1125	168.775	87.267	78.7095	54.461	85.801	77.3405	117.698	90.604	84.5765
49.585	54.919	44.9125	53.389	76.7	66.4985	165.714	92.695	86.3768	51.208	80.576	79.1815	140.817	84.045	71.1425	168.397	87.291	78.7335	54.506	85.737	77.2765	117.739	90.836	84.8085
49.266	54.997	44.9905	53.37	76.616	66.4145	165.717	92.695	86.3768	51.847	81.97	80.5755	140.808	84.078	71.1755	168.204	87.305	78.7475	54.539	85.723	77.2625	117.835	91.107	85.0795
48.991	55.068	45.0615	53.382	76.641	66.4395	165.714	92.662	86.3438	52.546	83.107	81.7125	140.833	84.107	71.2045	168.003	87.305	78.7475	54.588	85.676	77.2155	117.908	91.325	85.2975
48.787	55.097	45.0905	53.355	76.685	66.4835	165.73	92.67	86.3518	53.13	84.018	82.6235	140.855	84.124	71.2215	167.786	87.23	78.6725	54.622	85.584	77.1235	117.965	91.565	85.5375
48.597	55.192	45.1855	53.317	76.616	66.4145	165.706	92.651	86.3328	53.674	84.745	83.3505	140.861	84.16	71.2575	167.693	87.104	78.5465	54.652	85.51	77.0495	118.059	91.741	85.7135
48.5	55.211	45.2045	53.321	76.519	66.3175	165.734	92.656	86.3378	54.115	85.27	83.8755	140.856	84.181	71.2785	167.603	86.861	78.3035	54.645	85.458	76.9975	118.159	91.916	85.8885
48.36	55.279	45.2725	53.277	76.351	66.1495	165.72	92.68	86.3618	54.402	85.647	84.2525	140.869	84.213	71.3105	167.576	86.598	78.0405	54.626	85.39	76.9295	118.218	92.059	86.0315
48.24	55.342	45.3355	53.287	76.18	65.9785	165.73	92.67	86.3518	54.683	85.955	84.5605	140.874	84.232	71.3295	167.559	86.354	77.7965	54.639	85.336	76.8755	118.329	92.207	86.1795
48.157	55.355	45.3485	53.308	76.114	65.9125	165.727	92.684	86.3658	54.89	86.21	84.8155	140.895	84.257	71.3545	167.523	86.14	77.5825	54.639	85.336	76.8755	118.371	92.303	86.2755
48.09	55.402	45.3955	53.311	76.011	65.8095	165.72	92.709	86.3908	55.081	86.404	85.0095	140.886	84.29	71.3875	167.502	86.047	77.4895	54.615	85.309	76.8485	118.407	92.402	86.3745
47.976	55.446	45.4395	53.287	75.973	65.7715	165.735	92.677	86.3588	55.346	86.504	85.1095	140.884	84.319	71.4165	167.371	86.007	77.4495	54.642	85.295	76.8345	118.503	92.463	86.4355
47.941	55.49	45.4835	53.277	75.938	65.7365	165.742	92.68	86.3618	55.559	86.574	85.1795	140.867	84.333	71.4305	167.28	86.04	77.4825	54.629	85.29	76.8295	118.557	92.526	86.4985
47.885	55.533	45.5265	53.324	75.843	65.6415	165.727	92.684	86.3658	55.773	86.655	85.2605	140.895	84.37	71.4675	167.158	85.966	77.4085	54.642	85.278	76.8175	118.56	92.603	86.5755
47.773	55.545	45.5385	53.286	75.792	65.5905	165.73	92.67	86.3518	55.956	86.722	85.3275	140.909	84.371	71.4685	167.101	85.908	77.3505	54.658	85.246	76.7855	118.577	92.716	86.6885
47.723	55.555	45.5485	53.281	75.755	65.5535	165.73	92.67	86.3518	56.095	86.762	85.3675	140.906	84.384	71.4815	167.04	85.882	77.3245	54.669	85.228	76.7675	118.503	92.875	86.8475
47.683	55.592	45.5855	53.299	75.712	65.5105	165.73	92.67	86.3518	56.23	86.818	85.4235	140.933	84.408	71.5055	166.964	85.858	77.3005	54.676	85.203	76.7425	118.419	93.07	87.0425
47.626	55.598	45.5915	53.299	75.712	65.5105	165.73	92.67	86.3518	56.362	86.865	85.4705	140.944	84.444	71.5415	166.96	85.815	77.2575	54.7	85.198	76.7375	118.308	93.162	87.1345
47.567	55.629	45.6225	53.308	75.655	65.4535	165.73	92.67	86.3518	56.43	86.907	85.5125	140.964	84.447	71.5445	166.919	85.749	77.1915	54.693	85.179	76.7185	118.253	93.287	87.2595
47.508	55.649	45.6425	53.277	75.598	65.3965	165.709	92.641	86.3228	56.573	86.947	85.5525	140.95	84.48	71.5775	166.882	85.695	77.1375	54.691	85.127	76.6665	118.283	93.29	87.2625
47.505	55.663	45.6565	53.281	75.573	65.3715	165.688	92.62	86.3018	56.625	86.979	85.5845	140.952	84.5	71.5975	166.87	85.667	77.1095	54.707	85.108	76.6475	118.395	93.305	87.2775
47.448	55.695	45.6885	53.281	75.549	65.3475	165.702	92.606	86.2878	56.731	87.023	85.6285	140.795	84.579	71.6765	166.844	85.658	77.1005	54.728	85.09	76.6295	118.589	93.34	87.3125
47.389	55.748	45.7415	53.249	75.555	65.3535	165.7	92.625	86.3068	56.804	87.065	85.6705	140.186	84.894	71.9915	166.813	85.631	77.0735	54.736	85.064	76.6035	118.68	93.405	87.3775
47.361	55.751	45.7445	53.137	75.533	65.3315	165.703	92.644	86.3258	56.836	87.102	85.7075	139.419	85.496	72.5935	166.795	85.608	77.0505	54.736	85.064	76.6035	118.834	93.49	87.4625
47.332	55.767	45.7605	53.071	75.526	65.3245	165.693	92.619	86.3008	56.934	87.153	85.7585	138.497	86.384	73.4815	166.768	85.576	77.0185	54.751	85.063	76.6025	118.969	93.514	87.4865
47.304	55.795	45.7885	52.99	75.464	65.2625	165.708	92.624	86.3058	57.016	87.169	85.7745	137.325	87.255	74.3525	166.77	85.495	76.9375	54.757	85.052	76.5915	119.084	93.585	87.5575
47.287	55.818	45.8115	52.996	75.376	65.1745	165.691	92.597	86.2788	57.057	87.203	85.8085	135.947	87.952	75.0495	166.8	85.307	76.7495	54.757	85.052	76.5915	119.185	93.644	87.6165
47.268	55.84	45.8335	53.028	75.349	65.1475	165.691	92.597	86.2788	57.118	87.221	85.8265	134.51	88.43	75.5275	166.938	85.039	76.4815	54.757	85.052	76.5915	119.257	93.69	87.6625
47.209	55.863	45.8565	53.03	75.313	65.1115	165.766	92.651	86.3328	57.17	87.23	85.8355	133.045	88.522	75.6195	167.239	84.807	76.2495	54.736	85.064	76.6035	119.311	93.726	87.6985
47.164	55.863	45.8565	53.004	75.281	65.0795	166.027	92.67	86.3518	57.214	87.259	85.8645	131.747	88.269	75.3665	167.554	84.611	76.0535	54.688	85.086	76.6255	119.389	93.743	87.7155
47.137	55.879	45.8725	52.971	75.24	65.0385	166.065	92.645	86.3268	57.267	87.243	85.8485	130.766	87.772	74.8695	167.926	84.427	75.8695	54.652	85.176	76.7155	119.47	93.78	87.7525
47.143	55.893	45.8865	52.943	75.205	65.0035	166.041	92.549	86.2308	57.32	87.251	85.8565	130.035	87.187	74.2845	168.293	84.21	75.6525	54.668	85.278	76.8175	119.479	93.801	87.7735
47.113	55.876	45.8695	52.92	75.173	64.9715	165.96	92.467	86.1488	57.371	87.288	85.8935	129.531	86.575	73.6725	168.557	83.757	75.1995	54.692	85.361	76.9005	119.502	93.804	87.7765
47.06	55.955	45.9485	52.933	75.155	64.9535	165.75	92.184	85.8658	57.423	87.32	85.9255	129.298	86.085	73.1825	168.969	83.271	74.7135	54.757	85.464	77.0035	119.525	93.848	87.8205
46.846	56.186	46.1795	52.881	75.127	64.9255	165.3	91.738	85.4198	57.423	87.334	85.9395	129.096	85.709	72.8065	169.48	82.715	74.1575	54.797	85.47	77.0095	119.593	93.877	87.8495
46.619	56.588	46.5815	52.887	75.115	64.9135	164.887	91.107	84.7888	57.489	87.34	85.9455	129	85.362	72.4595	169.886	81.946	73.3885	54.877	85.544	77.0835	119.644	93.9	87.8725
46.449	56.989	46.9825	52.864	75.113	64.9115	164.058	90.387	84.0688	57.635	87.375	85.9805	128.943	85.126	72.2235	170.385	81.173	72.6155	54.917	85.537	77.0765	119.658	93.903	87.8755
46.27	57.441	47.4345	52.864	75.113	64.9115	163.122	89.588	83.2698	58.325	87.423	86.0285	128.873	84.883	71.9805	170.867	80.106	71.5485	54.939	85.515	77.0545	119.67	93.897	87.8695
45.945	58.104	48.0975	52.899	75.044	64.8425	161.878	88.749	82.4308	59.281	87.54	86.1455	128.866	84.666	71.7635	171.267	79.033	70.4755	54.948	85.464	77.0035	119.723	93.932	87.9045
45.63	58.884	48.8775	52.887	74.988	64.7865	160.547	87.926	81.6078	60.51	87.649	86.2545	128.854	84.511	71.6085	171.617	77.754	69.1965	54.948	85.464	77.0035	119.73	93.921	87.8935
45.258	59.845	49.8385	52.887	74.973	64.7715	159.049	87.249	80.9308	61.916	87.695	86.3005	128.898	84.37	71.4675	171.664	76.432	67.8745	54.948	85.464	77.0035	119.758	93.923	87.8955
44.946	60.914	50.9075	52.868	74.93	64.7285	157.602	86.851	80.5328	63.402	87.775	86.3805	128.877	84.235	71.3325	171.632	75.152	66.5945	54.948	85.464	77.0035	119.794	93.918	87.8905
44.67	62.112	52.1055	52.868	74.93	64.7285	156.212	86.758	80.4398	64.809	87.834	86.4395	128.914	84.099	71.1965	171.267	73.915	65.3575	54.948	85.464	77.0035	119.785	93.944	87.9165
44.445	63.287	53.2805	52.832	74.945	64.7435	155.087	86.924	80.6058	66.156	87.848	86.4535	128.908	83.993	71.0905	170.72	72.797	64.2395	54.948	85.464	77.0035	119.685	94.008	87.9805
44.342	64.548	54.5415	52.747	74.988	64.7865	154.212	87.32	81.0018	67.334	87.872	86.4775	128.966	83.885	70.9825	169.891	71.872	63.3145	54.957	85.452	76.9915	119.455	94.169	88.1415
44.342	65.711	55.7045	52.693	74.955	64.7535	153.608	87.732	81.4138	68.345	87.876	86.4815	128.966	83.801	70.8985	169.017	71.288	62.7305	54.969	85.444	76.9835	119.199	94.423	88.3955
44.389	66.875	56.8685	52.634	74.859	64.6575	153.196	88.144	81.8258	69.097	87.873	86.4785	129.007	83.699	70.7965	167.993	70.941	62.3835	55.009	85.435	76.9745	118.977	94.763	88.7355
44.489	67.865	57.8585	52.586	74.676	64.4745	152.887	88.454	82.1358	69.66	87.854	86.4595	129.041	83.638	70.7355	167.066	70.846	62.2885	55.009	85.435	76.9745	118.763	95.361	89.3335
44.714	68.748	58.7415	52.538	74.485	64.2835	152.697	88.73	82.4118	70.114	87.843	86.4485	129.066	83.538	70.6355	166.106	71.046	62.4885	55.028	85.429	76.9685	118.52	96.191	90.1635
44.944	69.534	59.5275	52.502	74.299	64.0975	152.577	88.969	82.6508	70.475	87.84	86.4455	129.107	83.505	70.6025	165.349	71.389	62.8315	55.052	85.414	76.9535	118.268	97.261	91.2335
45.186	70.179	60.1725	52.468	74.112	63.9105	152.444	89.145	82.8268	70.816	87.859	86.4645	129.156	83.445	70.5425	164.784	71.909	63.3515	55.052	85.405	76.9445	118.078	98.636	92.6085
45.397	70.703	60.6965	52.468	73.905	63.7035	152.375	89.354	83.0358	71.063	87.758	86.3635	129.167	83.357	70.4545	164.352	72.495	63.9375	55.078	85.414	76.9535	118.001	100.258	94.2305
45.631	71.14	61.1335	52.394	73.726	63.5245	152.319	89.496	83.1778	71.292	87.616	86.2215	129.207	83.304	70.4015	164.095	73.141	64.5835	55.063	85.389	76.9285	118.202	101.897	95.8695
45.898	71.459	61.4525	52.334	73.508	63.3065	152.295	89.644	83.3258	71.474	87.498	86.1035	129.239	83.267	70.3645	164.021	73.736	65.1785	55.089	85.389	76.9285	118.555	102.299	96.2715
46.082	71.711	61.7045	52.277	73.287	63.0855	152.249	89.775	83.4568	71.684	87.36	85.9655	129.274	83.243	70.3405	164.056	74.314	65.7565	55.102	85.386	76.9255	118.703	102.211	96.1835
46.256	71.907	61.9005	52.209	72.975	62.7735	152.265	89.912	83.5938	71.847	87.308	85.9135	129.289	83.177	70.2745	164.183	74.88	66.3225	55.113	85.379	76.9185	118.782	102.243	96.2155
46.371	72.08	62.0735	52.145	72.664	62.4625	152.238	89.997	83.6788	71.947	87.181	85.7865	129.345	83.115	70.2125	164.378	75.333	66.7755	55.108	85.373	76.9125	118.786	102.231	96.2035
46.495	72.22	62.2135	52.062	72.268	62.0665	152.265	90.133	83.8148	72.094	87.14	85.7455	129.365	83.112	70.2095	164.565	75.724	67.1665	55.122	85.343	76.8825	118.784	102.2	96.1725
46.625	72.308	62.3015	52.007	71.801	61.5995	152.244	90.189	83.8708	72.182	87.066	85.6715	129.419	83.086	70.1835	164.827	75.998	67.4405	55.13	85.353	76.8925	118.801	102.197	96.1695
46.695	72.44	62.4335	51.919	71.234	61.0325	152.271	90.295	83.9768	72.308	86.975	85.5805	129.444	83.071	70.1685	165.071	76.246	67.6885	55.135	85.344	76.8835	118.801	102.197	96.1695
46.832	72.471	62.4645	51.891	70.453	60.2515	152.281	90.359	84.0408	72.395	86.943	85.5485	129.478	83	70.0975	165.304	76.447	67.8895	55.144	85.354	76.8935	118.812	102.189	96.1615
46.904	72.537	62.5305	51.935	69.57	59.3685	152.304	90.416	84.0978	72.474	86.907	85.5125	129.492	82.979	70.0765	165.508	76.614	68.0565	55.158	85.425	76.9645	118.817	102.156	96.1285
47.005	72.641	62.6345	52.103	68.454	58.2525	152.285	90.49	84.1718	72.57	86.837	85.4425	129.535	82.923	70.0205	165.729	76.76	68.2025	55.146	85.535	77.0745	118.842	102.118	96.0905
47.05	72.668	62.6615	52.556	67.227	57.0255	152.302	90.575	84.2568	72.641	86.78	85.3855	129.551	82.909	70.0065	165.895	76.823	68.2655	55.195	85.658	77.1975	118.851	102.071	96.0435
47.168	72.706	62.6995	53.322	66.036	55.8345	152.386	90.619	84.3008	72.701	86.721	85.3265	129.563	82.915	70.0125	166.067	76.901	68.3435	55.266	85.812	77.3515	118.884	102.071	96.0435
47.205	72.776	62.7695	54.391	64.985	54.7835	152.415	90.657	84.3388	72.738	86.725	85.3305	129.574	82.908	70.0055	166.244	76.975	68.4175	55.383	86.034	77.5735	118.939	102.049	96.0215
47.289	72.797	62.7905	55.743	64.254	54.0525	152.444	90.755	84.4368	72.854	86.675	85.2805	129.617	82.907	70.0045	166.348	77.02	68.4625	55.518	86.338	77.8775	118.938	102.022	95.9945
47.329	72.816	62.8095	57.082	63.877	53.6755	152.474	90.779	84.4608	72.878	86.675	85.2805	129.628	82.9	69.9975	166.507	77.042	68.4845	55.699	86.742	78.2815	118.951	102.018	95.9905
47.421	72.847	62.8405	58.381	63.931	53.7295	152.504	90.841	84.5228	72.927	86.615	85.2205	129.669	82.9	69.9975	166.639	77.053	68.4955	55.897	87.339	78.8785	118.956	102.005	95.9775
47.431	72.873	62.8665	59.472	64.233	54.0315	152.523	90.864	84.5458	72.99	86.571	85.1765	129.691	82.895	69.9925	166.692	77.103	68.5455	56.141	88.206	79.7455	118.959	101.991	95.9635
47.513	72.896	62.8895	60.25	64.825	54.6235	152.55	90.936	84.6178	73.063	86.545	85.1505	129.709	82.921	70.0185	166.818	77.102	68.5445	56.38	89.422	80.9615	118.969	101.959	95.9315
47.541	72.923	62.9165	60.722	65.464	55.2625	152.617	90.991	84.6728	73.093	86.534	85.1395	129.785	82.936	70.0335	166.895	77.089	68.5315	56.604	90.901	82.4405	118.956	101.912	95.8845
47.621	72.932	62.9255	60.913	66.118	55.9165	152.612	91.005	84.6868	73.125	86.521	85.1265	130.198	83.142	70.2395	167.026	77.117	68.5595	56.867	92.584	84.1235	118.973	101.868	95.8405
47.644	72.968	62.9615	60.916	66.68	56.4785	152.631	91.044	84.7258	73.176	86.509	85.1145	130.952	83.328	70.4255	167.088	77.113	68.5555	57.104	94.386	85.9255	118.973	101.868	95.8405
47.71	72.983	62.9765	60.762	67.113	56.9115	152.668	91.063	84.7448	73.225	86.463	85.0685	131.918	83.483	70.5805	167.147	77.09	68.5325	57.385	96.282	87.8215	118.976	101.793	95.7655
47.883	72.912	62.9055	60.562	67.476	57.2745	152.694	91.094	84.7758	73.276	86.447	85.0525	132.99	83.738	70.8355	167.25	77.071	68.5135	57.676	98.103	89.6425	118.976	101.793	95.7655
48.141	72.648	62.6415	60.358	67.762	57.5605	152.711	91.119	84.8008	73.279	86.409	85.0145	134.091	84.246	71.3435	167.307	77.088	68.5305	58.041	99.867	91.4065	118.979	101.772	95.7445
48.267	72.291	62.2845	60.142	67.935	57.7335	152.736	91.143	84.8248	73.299	86.406	85.0115	135.057	84.843	71.9405	167.452	77.01	68.4525	58.384	101.311	92.8505	118.992	101.767	95.7395
48.323	71.97	61.9635	59.96	68.094	57.8925	152.803	91.171	84.8528	73.682	86.133	84.7385	135.856	85.593	72.6905	167.707	76.798	68.2405	58.808	102.552	94.0915	119.015	101.73	95.7025
48.36	71.662	61.6555	59.786	68.156	57.9545	152.819	91.183	84.8648	74.33	85.67	84.2755	136.467	86.409	73.5065	168.011	76.544	67.9865	59.054	102.601	94.1405	118.983	101.686	95.6585
48.454	71.273	61.2665	59.629	68.221	58.0195	152.838	91.198	84.8798	75.265	85.046	83.6515	136.865	87.219	74.3165	168.347	76.364	67.8065	59.241	102.573	94.1125	118.987	101.637	95.6095
48.529	70.853	60.8465	59.514	68.252	58.0505	152.838	91.198	84.8798	76.299	84.236	82.8415	137.03	87.919	75.0165	168.678	76.28	67.7225	59.296	102.581	94.1205	118.983	101.624	95.5965
48.594	70.397	60.3905	59.396	68.29	58.0885	152.877	91.202	84.8838	77.423	83.387	81.9925	137.086	88.519	75.6165	169.144	76.151	67.5935	59.308	102.621	94.1605	119.001	101.576	95.5485
48.626	69.956	59.9495	59.272	68.338	58.1365	152.931	91.23	84.9118	78.637	82.529	81.1345	137.076	88.997	76.0945	169.615	75.979	67.4215	59.274	102.612	94.1515	118.978	101.692	95.6645
48.655	69.509	59.5025	59.188	68.304	58.1025	152.949	91.25	84.9318	79.835	81.714	80.3195	137.089	89.373	76.4705	170.027	75.73	67.1725	59.219	102.585	94.1245	118.982	101.912	95.8845
48.632	69.072	59.0655	59.087	68.351	58.1495	152.978	91.247	84.9288	80.879	80.976	79.5815	137.048	89.66	76.7575	170.431	75.382	66.8245	59.153	102.567	94.1065	118.997	102.116	96.0885
48.592	68.657	58.6505	59.057	68.374	58.1725	152.978	91.247	84.9288	81.764	80.318	78.9235	137.032	89.901	76.9985	170.856	75.158	66.6005	59.076	102.564	94.1035	119.14	102.203	96.1755
48.521	68.236	58.2295	58.948	68.458	58.2565	153.03	91.283	84.9648	82.521	79.822	78.4275	136.941	90.115	77.2125	171.285	74.799	66.2415	59.022	102.56	94.0995	119.368	102.189	96.1615
48.449	67.907	57.9005	58.843	68.458	58.2565	153.066	91.317	84.9988	83.07	79.42	78.0255	136.92	90.28	77.3775	171.691	74.514	65.9565	59.005	102.564	94.1035	119.585	102.18	96.1525
48.397	67.572	57.5655	58.78	68.454	58.2525	153.093	91.34	85.0218	83.495	79.104	77.7095	136.865	90.44	77.5375	172.043	74.111	65.5535	58.998	102.579	94.1185	119.826	102.088	96.0605
48.328	67.278	57.2715	58.687	68.386	58.1845	153.11	91.376	85.0578	83.826	78.875	77.4805	136.807	90.548	77.6455	172.369	73.762	65.2045	58.972	102.599	94.1385	120.068	101.95	95.9225
48.233	67.066	57.0595	58.654	68.338	58.1365	153.16	91.376	85.0578	84.167	78.699	77.3045	136.793	90.664	77.7615	172.68	73.446	64.8885	58.959	102.581	94.1205	120.318	101.67	95.6425
48.144	66.875	56.8685	58.62	68.181	57.9795	153.183	91.407	85.0888	84.382	78.516	77.1215	136.73	90.784	77.8815	172.907	73.096	64.5385	58.959	102.046	93.5855	120.574	101.367	95.3395
48.122	66.685	56.6785	58.612	68.013	57.8115	153.201	91.429	85.1108	84.604	78.386	76.9915	136.661	90.866	77.9635	173.052	72.805	64.2475	58.959	102.046	93.5855	120.788	100.968	94.9405
48.064	66.517	56.5105	58.66	67.938	57.7365	153.196	91.443	85.1248	84.767	78.25	76.8555	136.653	90.952	78.0495	173.053	72.581	64.0235	58.991	102.005	93.5445	121.031	100.549	94.5215
48.06	66.439	56.4325	58.621	67.792	57.5905	153.196	91.443	85.1248	84.914	78.15	76.7555	136.598	91.017	78.1145	173.005	72.393	63.8355	58.991	102.005	93.5445	121.26	100.14	94.1125
47.978	66.307	56.3005	58.66	67.732	57.5305	153.242	91.473	85.1548	85.063	78.05	76.6555	136.606	91.11	78.2075	172.968	72.203	63.6455	59.002	101.981	93.5205	121.543	99.673	93.6455
47.951	66.192	56.1855	58.642	67.633	57.4315	153.262	91.49	85.1718	85.217	77.986	76.5915	136.552	91.15	78.2475	172.958	72.102	63.5445	59.007	101.953	93.4925	121.883	99.199	93.1715
47.948	66.118	56.1115	58.654	67.538	57.3365	153.286	91.497	85.1788	85.29	77.864	76.4695	136.524	91.196	78.2935	172.916	71.968	63.4105	59.019	101.939	93.4785	122.259	98.763	92.7355
47.916	66.041	56.0345	58.666	67.514	57.3125	153.316	91.521	85.2028	85.444	77.815	76.4205	136.489	91.271	78.3685	172.903	71.869	63.3115	59.053	101.897	93.4365	122.72	98.365	92.3375
47.929	65.946	55.9395	58.666	67.471	57.2695	153.316	91.521	85.2028	85.476	77.739	76.3445	136.42	91.298	78.3955	172.87	71.83	63.2725	59.041	101.891	93.4305	123.24	98.124	92.0965
47.903	65.86	55.8535	58.648	67.399	57.1975	153.347	91.546	85.2278	85.619	77.686	76.2915	136.392	91.34	78.4375	172.833	71.766	63.2085	59.045	101.868	93.4075	123.803	97.883	91.8555
47.882	65.845	55.8385	58.657	67.361	57.1595	153.347	91.546	85.2278	85.682	77.638	76.2435	136.386	91.36	78.4575	172.832	71.74	63.1825	59.061	101.824	93.3635	124.416	97.781	91.7535
47.894	65.778	55.7715	58.613	67.355	57.1535	153.365	91.569	85.2508	85.773	77.597	76.2025	136.346	91.413	78.5105	172.806	71.675	63.1175	59.061	101.776	93.3155	125.075	97.791	91.7635
47.832	65.695	55.6885	58.545	67.355	57.1535	153.402	91.621	85.3028	85.853	77.556	76.1615	136.322	91.433	78.5305	172.741	71.659	63.1015	59.066	101.712	93.2515	125.746	97.982	91.9545
47.843	65.658	55.6515	58.518	67.381	57.1795	153.417	91.612	85.2938	85.894	77.495	76.1005	136.307	91.496	78.5935	172.706	71.611	63.0535	59.092	101.672	93.2115	126.436	98.271	92.2435
47.82	65.637	55.6305	58.481	67.35	57.1485	153.402	91.649	85.3308	86.009	77.461	76.0665	136.252	91.512	78.6095	172.693	71.572	63.0145	59.094	101.624	93.1635	127.016	98.73	92.7025
47.787	65.599	55.5925	58.465	67.346	57.1445	153.417	91.649	85.3308	86.062	77.417	76.0225	136.232	91.534	78.6315	172.637	71.505	62.9475	59.084	101.59	93.1295	127.433	99.281	93.2535
47.798	65.511	55.5045	58.462	67.331	57.1295	153.458	91.67	85.3518	86.082	77.423	76.0285	136.191	91.559	78.6565	172.625	71.48	62.9225	59.084	101.552	93.0915	127.774	99.903	93.8755
47.794	65.473	55.4665	58.454	67.32	57.1185	153.479	91.685	85.3668	86.13	77.358	75.9635	136.191	91.573	78.6705	172.601	71.466	62.9085	59.086	101.488	93.0275	127.887	100.595	94.5675
47.807	65.467	55.4605	58.46	67.307	57.1055	153.502	91.692	85.3738	86.253	77.355	75.9605	136.166	91.588	78.6855	172.543	71.45	62.8925	59.098	101.384	92.9235	127.841	101.309	95.2815
47.802	65.429	55.4225	58.46	67.293	57.0915	153.518	91.712	85.3938	86.277	77.301	75.9065	136.148	91.639	78.7365	172.493	71.431	62.8735	59.148	101.191	92.7305	127.665	101.856	95.8285
47.784	65.358	55.3515	58.483	67.172	56.9705	153.546	91.71	85.3918	86.309	77.251	75.8565	136.134	91.655	78.7525	172.465	71.404	62.8465	59.175	101.005	92.5445	127.437	102.672	96.6445
47.69	65.331	55.3245	58.594	67.073	56.8715	153.573	91.724	85.4058	86.375	77.245	75.8505	136.105	91.684	78.7815	172.471	71.406	62.8485	59.248	100.74	92.2795	127.217	102.687	96.6595
47.412	65.353	55.3465	58.733	66.928	56.7265	153.596	91.744	85.4258	86.456	77.19	75.7955	136.093	91.679	78.7765	172.45	71.373	62.8155	59.377	100.48	92.0195	126.997	102.159	96.1315
47.02	65.49	55.4835	58.912	66.791	56.5895	153.61	91.768	85.4498	86.474	77.181	75.7865	136.07	91.71	78.8075	172.613	71.36	62.8025	59.519	100.364	91.9035	126.743	102.132	96.1045
46.749	65.676	55.6695	59.084	66.695	56.4935	153.622	91.777	85.4588	86.675	76.964	75.5695	136.055	91.728	78.8255	172.837	71.453	62.8955	59.635	100.145	91.6845	126.569	102.076	96.0485
46.383	65.89	55.8835	59.297	66.501	56.2995	153.623	91.818	85.4998	87.076	76.27	74.8755	136.029	91.729	78.8265	172.949	71.721	63.1635	59.77	99.917	91.4565	126.384	101.993	95.9655
45.851	66.216	56.2095	59.508	66.408	56.2065	153.628	91.832	85.5138	87.638	75.482	74.0875	136.004	91.724	78.8215	172.925	72.011	63.4535	59.846	99.753	91.2925	126.295	101.947	95.9195
45.216	66.723	56.7165	59.737	66.263	56.0615	153.657	91.83	85.5118	88.284	74.507	73.1125	135.996	91.734	78.8315	172.877	72.255	63.6975	59.929	99.557	91.0965	126.203	101.9	95.8725
44.522	67.317	57.3105	59.996	66.164	55.9625	153.682	91.827	85.5088	88.954	73.352	71.9575	135.979	91.753	78.8505	172.784	72.499	63.9415	60.013	99.368	90.9075	126.187	101.869	95.8415
43.824	68.135	58.1285	60.256	66.051	55.8495	153.724	91.849	85.5308	89.647	72.224	70.8295	135.95	91.77	78.8675	172.67	72.777	64.2195	60.109	99.272	90.8115	126.154	101.833	95.8055
43.027	69.057	59.0505	60.48	65.956	55.7545	153.73	91.862	85.5438	90.298	71.085	69.6905	135.95	91.77	78.8675	172.474	73.005	64.4475	60.142	99.167	90.7065	126.116	101.771	95.7435
42.33	70.203	60.1965	60.722	65.876	55.6745	153.737	91.852	85.5338	90.89	70.037	68.6425	135.941	91.78	78.8775	172.301	73.256	64.6985	60.147	99.101	90.6405	126.076	101.773	95.7455
41.731	71.253	61.2465	60.94	65.87	55.6685	153.75	91.849	85.5308	91.39	69.146	67.7515	135.927	91.795	78.8925	172.11	73.495	64.9375	60.251	98.986	90.5255	126.056	101.714	95.6865
41.193	72.377	62.3705	61.179	65.855	55.6535	153.783	91.869	85.5508	91.779	68.448	67.0535	135.798	91.724	78.8215	171.878	73.702	65.1445	60.243	98.948	90.4875	126.013	101.709	95.6815
40.818	73.402	63.3955	61.42	65.841	55.6395	153.798	91.856	85.5378	92.083	67.905	66.5105	135.233	91.546	78.6435	171.681	73.905	65.3475	60.278	98.869	90.4085	125.959	101.688	95.6605
40.462	74.336	64.3295	61.612	65.843	55.6415	153.806	91.869	85.5508	92.333	67.446	66.0515	134.369	91.388	78.4855	171.45	74.083	65.5255	60.29	98.787	90.3265	125.9	101.68	95.6525
40.169	75.158	65.1515	61.799	65.83	55.6285	153.814	91.856	85.5378	92.501	67.107	65.7125	133.256	91.329	78.4265	171.259	74.205	65.6475	60.298	98.745	90.2845	125.885	101.644	95.6165
39.955	75.76	65.7535	61.953	65.864	55.6625	153.814	91.856	85.5378	92.619	66.842	65.4475	131.996	91.063	78.1605	171.037	74.342	65.7845	60.298	98.668	90.2075	125.873	101.636	95.6085
39.85	76.251	66.2445	62.078	65.843	55.6415	153.826	91.846	85.5278	92.695	66.495	65.1005	130.687	90.575	77.6725	170.879	74.433	65.8755	60.321	98.61	90.1495	125.835	101.608	95.5805
39.807	76.633	66.6265	62.165	65.876	55.6745	153.834	91.832	85.5138	92.708	66.243	64.8485	129.438	89.921	77.0185	170.748	74.563	66.0055	60.315	98.544	90.0835	125.784	101.561	95.5335
39.83	76.871	66.8645	62.274	65.91	55.7085	153.875	91.829	85.5108	92.665	65.937	64.5425	128.401	89.1	76.1975	170.56	74.603	66.0455	60.321	98.524	90.0635	125.719	101.552	95.5245
39.847	77.02	67.0135	62.374	65.894	55.6925	153.875	91.823	85.5048	92.677	65.71	64.3155	127.622	88.133	75.2305	170.465	74.675	66.1175	60.321	98.497	90.0365	125.73	101.54	95.5125
39.894	77.099	67.0925	62.474	65.926	55.7245	153.905	91.823	85.5048	92.686	65.505	64.1105	127.175	87.148	74.2455	170.412	74.742	66.1845	60.33	98.433	89.9725	125.697	101.519	95.4915
39.977	77.136	67.1295	62.54	65.932	55.7305	153.93	91.823	85.5048	92.662	65.389	63.9945	126.98	86.251	73.3485	170.381	74.755	66.1975	60.318	98.381	89.9205	125.661	101.516	95.4885
40.097	77.1	67.0935	62.622	65.994	55.7925	153.928	91.758	85.4398	92.662	65.239	63.8445	126.877	85.478	72.5755	170.339	74.86	66.3025	60.34	98.324	89.8635	125.639	101.482	95.4545
40.155	77.146	67.1395	62.725	66.024	55.8225	153.961	91.753	85.4348	92.672	65.078	63.6835	126.976	84.911	72.0085	170.324	74.929	66.3715	60.335	98.29	89.8295	125.496	101.32	95.2925
40.288	77.103	67.0965	62.777	66.07	55.8685	153.996	91.753	85.4348	92.633	64.956	63.5615	126.999	84.464	71.5615	170.301	75.063	66.5055	60.362	98.239	89.7785	125.401	101.128	95.1005
40.375	77.145	67.1385	62.796	66.089	55.8875	154.005	91.744	85.4258	92.666	64.842	63.4475	127.063	84.15	71.2475	170.297	75.144	66.5865	60.372	98.196	89.7355	125.279	100.922	94.8945
40.5	77.132	67.1255	62.855	66.178	55.9765	154.007	91.729	85.4108	92.622	64.735	63.3405	127.163	83.864	70.9615	170.238	75.238	66.6805	60.387	98.15	89.6895	125.156	100.907	94.8795
40.579	77.163	67.1565	62.91	66.324	56.1225	154.009	91.714	85.3958	92.647	64.645	63.2505	127.228	83.629	70.7265	170.23	75.303	66.7455	60.388	98.12	89.6595	125.077	100.95	94.9225
40.713	77.175	67.1685	62.99	66.47	56.2685	154.021	91.723	85.4048	92.603	64.562	63.1675	127.312	83.453	70.5505	170.167	75.367	66.8095	60.402	98.094	89.6335	125.01	101.019	94.9915
40.826	77.197	67.1905	63.163	66.619	56.4175	154.032	91.714	85.3958	92.61	64.458	63.0635	127.383	83.267	70.3645	170.147	75.38	66.8225	60.402	98.058	89.5975	124.917	101.11	95.0825
40.903	77.213	67.2065	63.329	66.791	56.5895	154.032	91.714	85.3958	92.59	64.387	62.9925	127.447	83.123	70.2205	170.136	75.4	66.8425	60.412	98.041	89.5805	124.905	101.113	95.0855
41.008	77.204	67.1975	63.53	67.05	56.8485	154.083	91.71	85.3918	92.608	64.317	62.9225	127.512	82.981	70.0785	170.073	75.471	66.9135	60.412	98.014	89.5535	124.878	101.122	95.0945
41.065	77.239	67.2325	63.814	67.32	57.1185	154.111	91.682	85.3638	92.606	64.239	62.8445	127.572	82.87	69.9675	170.067	75.507	66.9495	60.396	97.998	89.5375	124.87	101.11	95.0825
41.205	77.207	67.2005	64.042	67.674	57.4725	154.124	91.676	85.3578	92.589	64.167	62.7725	127.684	82.758	69.8555	170.017	75.56	67.0025	60.4	97.985	89.5245	124.878	101.122	95.0945
41.328	77.275	67.2685	64.4	68.111	57.9095	154.16	91.696	85.3778	92.569	64.124	62.7295	127.704	82.693	69.7905	170	75.554	66.9965	60.416	98.001	89.5405	124.848	101.083	95.0555
41.415	77.267	67.2605	64.756	68.602	58.4005	154.164	91.71	85.3918	92.567	64.036	62.6415	127.765	82.596	69.6935	169.984	75.554	66.9965	60.524	98.038	89.5775	124.839	101.073	95.0455
41.522	77.267	67.2605	65.224	69.193	58.9915	154.189	91.694	85.3758	92.583	63.985	62.5905	127.826	82.521	69.6185	169.938	75.564	67.0065	60.691	98.053	89.5925	124.839	101.073	95.0455
41.596	77.272	67.2655	65.67	70	59.7985	154.239	91.714	85.3958	92.565	63.939	62.5445	127.876	82.496	69.5935	169.914	75.57	67.0125	60.897	98.022	89.5615	124.828	101.052	95.0245
41.706	77.282	67.2755	66.159	70.951	60.7495	154.243	91.699	85.3808	92.56	63.9	62.5055	127.938	82.435	69.5325	169.977	75.586	67.0285	61.134	97.952	89.4915	124.813	101.032	95.0045
41.774	77.265	67.2585	66.608	72.044	61.8425	154.252	91.687	85.3688	92.535	63.824	62.4295	127.935	82.357	69.4545	170.131	75.76	67.2025	61.529	97.835	89.3745	124.801	101.028	95.0005
41.918	77.239	67.2325	66.907	73.299	63.0975	154.281	91.689	85.3708	92.564	63.553	62.1585	128.01	82.302	69.3995	170.289	75.814	67.2565	61.969	97.739	89.2785	124.795	101.041	95.0135
41.995	77.241	67.2345	66.962	74.625	64.4235	154.304	91.685	85.3668	92.477	62.837	61.4425	128.047	82.26	69.3575	170.215	75.875	67.3175	62.569	97.575	89.1145	124.776	101.025	94.9975
42.101	77.232	67.2255	66.79	75.899	65.6975	154.33	91.688	85.3698	92.474	61.959	60.5645	128.071	82.255	69.3525	169.938	76.01	67.4525	63.394	97.369	88.9085	124.752	101	94.9725
42.177	77.238	67.2315	66.289	77.113	66.9115	154.353	91.692	85.3738	92.474	60.928	59.5335	128.128	82.192	69.2895	169.755	76.252	67.6945	64.393	97.01	88.5495	124.745	100.99	94.9625
42.262	77.229	67.2225	65.624	78.07	67.8685	154.381	91.693	85.3748	92.384	59.789	58.3945	128.147	82.151	69.2485	169.675	76.443	67.8855	65.464	96.598	88.1375	124.724	100.992	94.9645
42.31	77.242	67.2355	64.805	78.774	68.5725	154.419	91.729	85.4108	92.357	58.591	57.1965	128.156	82.114	69.2115	169.481	76.658	68.1005	66.723	96.032	87.5715	124.722	100.977	94.9495
42.408	77.26	67.2535	63.905	79.196	68.9945	154.421	91.714	85.3958	92.32	57.417	56.0225	128.219	82.087	69.1845	169.282	76.891	68.3335	68.012	95.352	86.8915	124.699	100.976	94.9485
42.458	77.225	67.2185	63.025	79.287	69.0855	154.443	91.729	85.4108	92.286	56.371	54.9765	128.25	82.056	69.1535	169.079	77.088	68.5305	69.249	94.55	86.0895	124.692	100.943	94.9155
42.554	77.237	67.2305	62.294	79.201	68.9995	154.445	91.714	85.3958	92.274	55.388	53.9935	128.262	82.028	69.1255	168.858	77.312	68.7545	70.412	93.696	85.2355	124.669	100.934	94.9065
42.697	77.22	67.2135	61.7	78.918	68.7165	154.474	91.715	85.3968	92.248	54.622	53.2275	128.302	82.024	69.1215	168.642	77.575	69.0175	71.477	92.765	84.3045	124.662	100.922	94.8945
43.04	77.328	67.3215	61.25	78.587	68.3855	154.485	91.737	85.4188	92.088	54.077	52.6825	128.342	81.975	69.0725	168.468	77.783	69.2255	72.388	91.825	83.3645	124.651	100.913	94.8855
43.764	77.391	67.3845	60.925	78.182	67.9805	154.508	91.737	85.4188	91.977	53.598	52.2035	128.342	81.92	69.0175	168.335	78.017	69.4595	73.135	90.952	82.4915	124.651	100.898	94.8705
44.621	77.309	67.3025	60.768	77.745	67.5435	154.519	91.717	85.3988	91.876	53.279	51.8845	128.351	81.895	68.9925	168.078	78.235	69.6775	73.72	90.093	81.6325	124.639	100.892	94.8645
45.562	77.194	67.1875	60.725	77.381	67.1795	154.543	91.712	85.3938	91.784	52.975	51.5805	128.404	81.868	68.9655	167.892	78.469	69.9115	74.179	89.295	80.8345	124.645	100.874	94.8465
46.756	76.985	66.9785	60.722	77.01	66.8085	154.569	91.733	85.4148	91.689	52.735	51.3405	128.425	81.881	68.9785	167.677	78.696	70.1385	74.507	88.554	80.0935	124.639	100.837	94.8095
48.085	76.785	66.7785	60.772	76.728	66.5265	154.566	91.748	85.4298	91.632	52.547	51.1525	128.454	81.864	68.9615	167.507	79.001	70.4435	74.683	87.845	79.3845	124.621	100.855	94.8275
49.514	76.573	66.5665	60.825	76.46	66.2585	154.583	91.764	85.4458	91.552	52.359	50.9645	128.454	81.856	68.9535	167.32	79.278	70.7205	74.798	87.258	78.7975	124.621	100.855	94.8275
50.987	76.398	66.3915	60.945	76.269	66.0675	154.621	91.791	85.4728	91.482	52.229	50.8345	128.466	81.86	68.9575	167.116	79.576	71.0185	74.795	86.718	78.2575	124.542	100.779	94.7515
52.434	76.232	66.2255	61.019	76.118	65.9165	154.633	91.783	85.4648	91.443	52.062	50.6675	128.485	81.843	68.9405	166.926	79.891	71.3335	74.748	86.236	77.7755	124.369	100.576	94.5485
53.819	76.156	66.1495	61.122	75.973	65.7715	154.691	92.065	85.7468	91.4	51.934	50.5395	128.529	81.843	68.9405	166.792	80.225	71.6675	74.622	85.856	77.3955	124.055	100.346	94.3185
55.066	76.128	66.1215	61.207	75.857	65.6555	155.019	92.587	86.2688	91.303	51.823	50.4285	128.52	81.833	68.9305	166.602	80.578	72.0205	74.49	85.544	77.0835	123.645	100.161	94.1335
56.17	76.149	66.1425	61.277	75.749	65.5475	155.685	93.093	86.7748	91.289	51.693	50.2985	128.537	81.828	68.9255	166.423	80.952	72.3945	74.307	85.306	76.8455	123.175	100.003	93.9755
57.152	76.253	66.2465	61.317	75.64	65.4385	156.598	93.652	87.3338	91.257	51.629	50.2345	128.559	81.814	68.9115	166.114	81.328	72.7705	74.141	85.111	76.6505	122.438	99.821	93.7935
57.934	76.303	66.2965	61.38	75.567	65.3655	157.794	94.292	87.9738	91.211	51.496	50.1015	128.583	81.809	68.9065	165.816	81.616	73.0585	74.021	84.94	76.4795	121.526	99.664	93.6365
58.605	76.418	66.4115	61.498	75.518	65.3165	159.12	94.939	88.6208	91.211	51.423	50.0285	128.587	81.778	68.8755	165.482	81.953	73.3955	73.888	84.776	76.3155	120.324	99.473	93.4455
59.146	76.555	66.5485	61.555	75.421	65.2195	160.619	95.567	89.2488	91.137	51.308	49.9135	128.601	81.769	68.8665	165.146	82.314	73.7565	73.775	84.642	76.1815	118.922	99.359	93.3315
59.568	76.653	66.6465	61.573	75.367	65.1655	162.2	96.037	89.7188	91.112	51.258	49.8635	128.648	81.758	68.8555	164.833	82.752	74.1945	73.68	84.571	76.1105	117.349	99.256	93.2285
59.891	76.823	66.8165	61.652	75.331	65.1295	163.676	96.318	89.9998	91.065	51.183	49.7885	128.883	82.012	69.1095	164.451	83.19	74.6325	73.589	84.469	76.0085	115.649	99.239	93.2115
60.137	76.907	66.9005	61.721	75.308	65.1065	165.055	96.303	89.9848	91.063	51.095	49.7005	129.436	82.393	69.4905	164.11	83.653	75.0955	73.493	84.412	75.9515	113.955	99.29	93.2625
60.343	77.007	67.0005	61.753	75.226	65.0245	165.859	96.257	89.9388	91.04	51.019	49.6245	130.233	82.819	69.9165	163.78	84.189	75.6315	73.445	84.351	75.8905	112.424	99.356	93.3285
60.522	77.072	67.0655	61.796	75.182	64.9805	165.979	96.206	89.8878	91.028	50.99	49.5955	131.237	83.299	70.3965	163.411	84.689	76.1315	73.353	84.316	75.8555	111.146	99.499	93.4715
60.64	77.148	67.1415	61.865	75.166	64.9645	166.073	96.198	89.8798	90.976	50.865	49.4705	132.201	84.08	71.1775	163.093	85.306	76.7485	73.302	84.256	75.7955	111.095	99.601	93.5735
60.785	77.229	67.2225	61.94	75.136	64.9345	166.013	96.292	89.9738	90.958	50.848	49.4535	133.069	84.943	72.0405	162.774	85.981	77.4235	73.239	84.167	75.7065	111.095	99.601	93.5735
60.875	77.235	67.2285	62.048	75.056	64.8545	165.994	96.248	89.9298	90.908	50.816	49.4215	133.792	85.941	73.0385	162.465	86.643	78.0855	73.161	84.159	75.6985	111.099	99.567	93.5395
60.968	77.291	67.2845	62.227	75.01	64.8085	165.943	96.312	89.9938	90.879	50.733	49.3385	134.254	86.983	74.0805	162.152	87.288	78.7305	73.135	84.114	75.6535	111.109	99.556	93.5285
61.05	77.339	67.3325	62.487	75.021	64.8195	165.921	96.327	90.0088	90.873	50.667	49.2725	134.454	88.025	75.1225	161.759	87.926	79.3685	73.101	84.074	75.6135	111.115	99.421	93.3935
61.159	77.363	67.3565	62.707	75.052	64.8505	165.924	96.284	89.9658	90.849	50.633	49.2385	134.474	88.923	76.0205	161.28	88.572	80.0145	73.066	84.015	75.5545	111.13	99.342	93.3145
61.245	77.41	67.4035	62.869	75.134	64.9325	165.933	96.32	90.0018	90.834	50.607	49.2125	134.399	89.672	76.7695	160.74	89.169	80.6115	72.956	83.994	75.5335	111.131	99.33	93.3025
61.334	77.442	67.4355	63.066	75.205	65.0035	165.86	96.401	90.0828	90.735	50.466	49.0715	134.209	90.239	77.3365	160.208	89.745	81.1875	72.924	83.94	75.4795	111.161	99.324	93.2965
61.381	77.47	67.4635	63.241	75.334	65.1325	165.891	96.395	90.0768	90.203	50.165	48.7705	134.053	90.678	77.7755	159.663	90.237	81.6795	72.897	83.918	75.4575	111.203	99.301	93.2735
61.454	77.534	67.5275	63.424	75.402	65.2005	165.876	96.497	90.1788	89.428	49.678	48.2835	133.923	91.009	78.1065	159.082	90.776	82.2185	72.81	83.919	75.4585	111.255	99.308	93.2805
61.474	77.573	67.5665	63.59	75.549	65.3475	165.853	96.578	90.2598	88.565	49.096	47.7015	133.773	91.265	78.3625	158.482	91.209	82.6515	72.732	83.963	75.5025	111.295	99.313	93.2855
61.54	77.616	67.6095	63.671	75.615	65.4135	165.838	96.649	90.3308	87.514	48.481	47.0865	133.626	91.475	78.5725	157.863	91.621	83.0635	72.68	84.021	75.5605	111.324	99.305	93.2775
61.588	77.661	67.6545	63.77	75.743	65.5415	165.836	96.757	90.4388	86.362	47.822	46.4275	133.522	91.666	78.7635	157.263	91.945	83.3875	72.68	84.021	75.5605	111.364	99.281	93.2535
61.624	77.642	67.6355	63.82	75.785	65.5835	165.808	96.801	90.4828	85.27	47.179	45.7845	133.426	91.801	78.8985	156.676	92.262	83.7045	72.607	84.006	75.5455	111.443	99.296	93.2685
61.671	77.679	67.6725	63.896	75.863	65.6615	165.827	96.843	90.5248	84.227	46.589	45.1945	133.327	91.917	79.0145	156.132	92.546	83.9885	72.583	84.018	75.5575	111.487	99.29	93.2625
61.719	77.712	67.7055	63.956	75.968	65.7665	165.794	96.938	90.6198	83.267	46.106	44.7115	133.22	92.008	79.1055	155.595	92.858	84.3005	72.525	84.001	75.5405	111.567	99.264	93.2365
61.747	77.726	67.7195	64.021	76.004	65.8025	165.768	97.004	90.6858	82.487	45.743	44.3485	133.121	92.123	79.2205	155.142	93.124	84.5665	72.506	83.98	75.5195	111.622	99.224	93.1965
61.734	77.721	67.7145	64.056	76.119	65.9175	165.75	97.03	90.7118	81.89	45.44	44.0455	133.047	92.181	79.2785	154.625	93.302	84.7445	72.483	83.994	75.5335	111.671	99.218	93.1905
61.672	77.697	67.6905	64.049	76.157	65.9555	165.726	97.148	90.8298	81.395	45.232	43.8375	132.996	92.257	79.3545	154.152	93.477	84.9195	72.477	83.97	75.5095	111.77	99.19	93.1625
61.584	77.676	67.6695	64.131	76.198	65.9965	165.72	97.176	90.8578	81.018	45.124	43.7295	132.923	92.349	79.4465	153.747	93.666	85.1085	72.454	83.986	75.5255	111.85	99.151	93.1235
61.608	77.777	67.7705	64.184	76.213	66.0115	165.706	97.268	90.9498	80.713	44.973	43.5785	132.844	92.39	79.4875	153.346	93.746	85.1885	72.419	83.976	75.5155	111.926	99.103	93.0755
61.844	78.018	68.0115	64.182	76.275	66.0735	165.683	97.284	90.9658	80.486	44.833	43.4385	132.797	92.428	79.5255	153.033	93.843	85.2855	72.405	83.957	75.4965	112.025	99.06	93.0325
62.171	78.26	68.2535	64.194	76.326	66.1245	165.686	97.313	90.9948	80.263	44.755	43.3605	132.716	92.507	79.6045	152.709	93.889	85.3315	72.378	83.938	75.4775	112.116	99.018	92.9905
62.491	78.607	68.6005	64.233	76.38	66.1785	165.658	97.36	91.0418	80.053	44.716	43.3215	132.689	92.528	79.6255	152.487	93.936	85.3785	72.356	83.933	75.4725	112.204	99.008	92.9805
62.905	78.977	68.9705	64.227	76.392	66.1905	165.642	97.451	91.1328	79.888	44.598	43.2035	132.627	92.565	79.6625	152.246	93.959	85.4015	72.333	83.919	75.4585	112.297	98.953	92.9255
63.384	79.445	69.4385	64.227	76.392	66.1905	165.648	97.464	91.1458	79.685	44.584	43.1895	132.575	92.583	79.6805	152.039	94.016	85.4585	72.301	83.918	75.4575	112.388	98.903	92.8755
63.948	79.944	69.9375	64.179	76.544	66.3425	165.586	97.526	91.2078	79.57	44.519	43.1245	132.533	92.591	79.6885	151.906	94.08	85.5225	72.291	83.925	75.4645	112.497	98.895	92.8675
64.522	80.519	70.5125	64.143	76.647	66.4455	165.597	97.602	91.2838	79.443	44.483	43.0885	132.494	92.62	79.7175	151.739	94.07	85.5125	72.285	83.912	75.4515	112.586	98.852	92.8245
65.195	81.218	71.2115	64.19	76.86	66.6585	165.592	97.616	91.2978	79.32	44.404	43.0095	132.453	92.648	79.7455	151.628	94.065	85.5075	72.254	83.891	75.4305	112.666	98.799	92.7715
65.835	81.927	71.9205	64.214	77.042	66.8405	165.58	97.66	91.3418	79.229	44.352	42.9575	132.403	92.643	79.7405	151.485	94.092	85.5345	72.195	83.905	75.4445	112.806	98.769	92.7415
66.507	82.727	72.7205	64.253	77.302	67.1005	165.554	97.745	91.4268	79.093	44.348	42.9535	132.367	92.693	79.7905	151.431	94.077	85.5195	72.111	83.857	75.3965	112.896	98.772	92.7445
67.158	83.462	73.4555	64.26	77.542	67.3405	165.562	97.822	91.5038	79.022	44.303	42.9085	132.359	92.727	79.8245	151.278	94.092	85.5345	72.011	83.894	75.4335	112.955	98.742	92.7145
67.818	84.255	74.2485	64.303	77.784	67.5825	165.575	97.854	91.5358	78.938	44.281	42.8865	132.306	92.754	79.8515	151.219	94.114	85.5565	71.929	83.936	75.4755	113.073	98.708	92.6805
68.446	85.067	75.0605	64.353	78.006	67.8045	165.565	97.898	91.5798	78.866	44.227	42.8325	132.274	92.757	79.8545	151.087	94.092	85.5345	71.844	84.012	75.5515	113.162	98.669	92.6415
69.031	85.886	75.8795	64.413	78.227	68.0255	165.55	97.985	91.6668	78.757	44.212	42.8175	132.263	92.757	79.8545	151.037	94.13	85.5725	71.793	84.068	75.6075	113.214	98.64	92.6125
69.556	86.657	76.6505	64.4	78.402	68.2005	165.562	98.028	91.7098	78.657	44.198	42.8035	132.214	92.771	79.8685	151.005	94.236	85.6785	71.74	84.128	75.6675	113.206	98.689	92.6615
70.028	87.332	77.3255	64.4	78.563	68.3615	165.565	98.067	91.7488	78.61	44.15	42.7555	132.177	92.779	79.8765	150.889	94.447	85.8895	71.69	84.155	75.6945	113.158	98.728	92.7005
70.44	87.951	77.9445	64.415	78.693	68.4915	165.567	98.114	91.7958	78.565	44.141	42.7465	132.155	92.766	79.8635	150.763	94.699	86.1415	71.647	84.198	75.7375	113.296	98.745	92.7175
70.789	88.537	78.5305	64.39	78.869	68.6675	165.586	98.214	91.8958	78.483	44.116	42.7215	132.111	92.785	79.8825	150.482	94.923	86.3655	71.613	84.179	75.7185	113.646	98.672	92.6445
71.058	89.069	79.0625	64.38	78.96	68.7585	165.601	98.238	91.9198	78.415	44.089	42.6945	132.091	92.788	79.8855	150.2	94.961	86.4035	71.563	84.179	75.7185	114.115	98.633	92.6055
71.294	89.569	79.5625	64.353	79.06	68.8585	165.612	98.296	91.9778	78.364	44.093	42.6985	132.078	92.789	79.8865	149.898	94.936	86.3785	71.553	84.187	75.7265	114.596	98.477	92.4495
71.486	89.98	79.9735	64.3	79.134	68.9325	165.636	98.375	92.0568	78.3	44.009	42.6145	132.067	92.782	79.8795	149.533	94.918	86.3605	71.522	84.216	75.7555	115.21	98.364	92.3365
71.634	90.333	80.3265	64.255	79.25	69.0485	165.65	98.454	92.1358	78.247	44.006	42.6115	132.04	92.809	79.9065	149.194	94.93	86.3725	71.504	84.232	75.7715	115.944	98.286	92.2585
71.71	90.619	80.6125	64.239	79.272	69.0705	165.64	98.508	92.1898	78.239	43.979	42.5845	132.034	92.796	79.8935	148.9	94.917	86.3595	71.483	84.224	75.7635	116.702	98.245	92.2175
71.796	90.825	80.8185	64.227	79.381	69.1795	165.68	98.56	92.2418	78.168	43.956	42.5615	131.999	92.805	79.9025	148.547	94.834	86.2765	71.469	84.236	75.7755	117.602	98.278	92.2505
71.856	91.031	81.0245	64.239	79.478	69.2765	165.695	98.618	92.2998	78.113	43.932	42.5375	131.977	92.796	79.8935	148.305	94.778	86.2205	71.464	84.247	75.7865	118.547	98.41	92.3825
71.936	91.211	81.2045	64.209	79.518	69.3165	165.717	98.68	92.3618	77.947	43.909	42.5145	131.924	92.774	79.8715	147.969	94.677	86.1195	71.452	84.239	75.7785	119.551	98.791	92.7635
71.962	91.327	81.3205	64.203	79.604	69.4025	165.66	98.805	92.4868	77.315	43.939	42.5445	131.63	92.415	79.5125	147.726	94.576	86.0185	71.41	84.248	75.7875	120.481	99.327	93.2995
72.033	91.44	81.4335	64.194	79.664	69.4625	165.653	98.946	92.6278	76.451	43.927	42.5325	131.092	92.006	79.1035	147.538	94.505	85.9475	71.373	84.28	75.8195	121.349	100.013	93.9855
72.039	91.566	81.5595	64.206	79.673	69.4715	165.639	99.044	92.7258	75.477	43.913	42.5185	130.26	91.558	78.6555	147.357	94.441	85.8835	71.352	84.287	75.8265	122.048	100.816	94.7885
72.078	91.646	81.6395	64.196	79.703	69.5015	165.701	99.119	92.8008	74.327	43.992	42.5975	129.322	91.072	78.1695	147.266	94.377	85.8195	71.353	84.3	75.8395	122.517	101.637	95.6095
72.101	91.731	81.7245	64.186	79.728	69.5265	165.873	99.132	92.8138	73.105	44.095	42.7005	128.351	90.334	77.4315	147.107	94.342	85.7845	71.343	84.264	75.8035	122.784	102.207	96.1795
72.146	91.84	81.8335	64.094	79.753	69.5515	165.961	98.93	92.6118	71.936	44.178	42.7835	127.453	89.528	76.6255	147.034	94.308	85.7505	71.343	84.264	75.8035	122.887	102.194	96.1665
72.125	91.894	81.8875	63.993	79.734	69.5325	165.859	98.726	92.4078	70.839	44.299	42.9045	126.696	88.648	75.7455	146.888	94.227	85.6695	71.317	84.264	75.8035	122.948	102.162	96.1345
72.198	92.002	81.9955	63.791	79.81	69.6085	165.717	98.596	92.2778	70.375	44.363	42.9685	126.408	88.182	75.2795	146.829	94.199	85.6415	71.31	84.266	75.8055	122.903	102.141	96.1135
72.203	92.043	82.0365	63.608	79.897	69.6955	165.633	98.616	92.2978	69.527	44.491	43.0965	125.963	87.273	74.3705	146.733	94.162	85.6045	71.31	84.266	75.8055	122.871	102.113	96.0855
72.22	92.101	82.0945	63.402	80.103	69.9015	165.608	98.649	92.3308	68.847	44.567	43.1725	125.716	86.432	73.5295	146.673	94.152	85.5945	71.31	84.266	75.8055	122.818	102.02	95.9925
72.245	92.199	82.1925	63.19	80.321	70.1195	165.626	98.748	92.4298	68.147	44.705	43.3105	125.558	85.37	72.4675	146.614	94.171	85.6135	71.297	84.255	75.7945	122.777	101.971	95.9435
72.248	92.225	82.2185	62.96	80.622	70.4205	165.653	98.775	92.4568	67.767	44.779	43.3845	125.552	84.896	71.9935	146.495	94.258	85.7005	71.285	84.249	75.7885	122.718	101.967	95.9395
72.261	92.281	82.2745	62.638	80.963	70.7615	165.698	98.784	92.4658	67.489	44.926	43.5315	125.552	84.484	71.5815	146.307	94.342	85.7845	71.284	84.263	75.8025	122.722	101.914	95.8865
72.285	92.325	82.3185	62.353	81.374	71.1725	165.727	98.869	92.5508	67.2	45.099	43.7045	125.6	84.176	71.2735	146.117	94.485	85.9275	71.284	84.263	75.8025	122.713	101.922	95.8945
72.281	92.378	82.3715	61.971	81.953	71.7515	165.751	98.893	92.5748	66.994	45.305	43.9105	125.596	83.915	71.0125	145.882	94.555	85.9975	71.279	84.275	75.8145	122.722	101.881	95.8535
72.252	92.445	82.4385	61.515	82.59	72.3885	165.803	98.904	92.5858	66.828	45.452	44.0575	125.654	83.681	70.7785	145.629	94.558	86.0005	71.254	84.28	75.8195	122.722	101.881	95.8535
72.297	92.477	82.4705	61.037	83.387	73.1855	165.815	98.93	92.6118	66.724	45.51	44.1155	125.683	83.56	70.6575	145.408	94.467	85.9095	71.229	84.314	75.8535	122.722	101.881	95.8535
72.309	92.528	82.5215	60.465	84.33	74.1285	165.838	98.966	92.6478	66.575	45.659	44.2645	125.716	83.386	70.4835	145.248	94.352	85.7945	71.212	84.334	75.8735	122.726	101.827	95.7995
72.309	92.528	82.5215	59.829	85.378	75.1765	165.853	99.006	92.6878	66.445	45.773	44.3785	125.768	83.22	70.3175	145.144	94.261	85.7035	71.212	84.334	75.8735	122.74	101.811	95.7835
72.345	92.574	82.5675	59.072	86.495	76.2935	165.834	99.039	92.7208	66.31	45.882	44.4875	125.817	83.08	70.1775	145.083	94.193	85.6355	71.212	84.334	75.8735	122.758	101.775	95.7475
72.377	92.649	82.6425	58.223	87.526	77.3245	165.823	99.049	92.7308	66.172	46.038	44.6435	125.86	82.88	69.9775	145.023	94.152	85.5945	71.212	84.334	75.8735	122.767	101.744	95.7165
72.363	92.655	82.6485	57.211	88.502	78.3005	165.826	99.082	92.7638	66.085	46.121	44.7265	125.888	82.778	69.8755	144.982	94.149	85.5915	71.173	84.327	75.8665	122.758	101.733	95.7055
72.365	92.702	82.6955	56.139	89.291	79.0895	165.842	99.106	92.7878	66.029	46.232	44.8375	125.979	82.68	69.7775	144.887	94.102	85.5445	71.077	84.37	75.9095	122.773	101.7	95.6725
72.374	92.719	82.7125	54.998	89.898	79.6965	165.845	99.137	92.8188	65.924	46.306	44.9115	125.979	82.577	69.6745	144.858	94.058	85.5005	70.928	84.511	76.0505	122.761	101.705	95.6775
72.368	92.745	82.7385	53.859	90.293	80.0915	165.838	99.196	92.8778	65.861	46.411	45.0165	126.028	82.515	69.6125	144.823	94.036	85.4785	70.788	84.739	76.2785	122.795	101.679	95.6515
72.341	92.674	82.6675	52.819	90.469	80.2675	165.815	99.231	92.9128	65.83	46.466	45.0715	126.074	82.422	69.5195	144.778	93.998	85.4405	70.592	85.098	76.6375	122.786	101.667	95.6395
72.288	92.517	82.5105	51.806	90.479	80.2775	165.809	99.255	92.9368	65.766	46.506	45.1115	126.082	82.412	69.5095	144.714	93.964	85.4065	70.33	85.58	77.1195	122.786	101.667	95.6395
72.139	92.481	82.4745	50.98	90.314	80.1125	165.809	99.255	92.9368	65.69	46.581	45.1865	126.096	82.295	69.3925	144.701	93.961	85.4035	70	86.289	77.8285	122.818	101.644	95.6165
72.102	92.744	82.7375	50.299	89.991	79.7895	165.804	99.268	92.9498	65.65	46.681	45.2865	126.133	82.24	69.3375	144.645	93.943	85.3855	69.531	87.219	78.7585	122.835	101.609	95.5815
72.132	93.137	83.1305	49.794	89.588	79.3865	165.809	99.282	92.9638	65.644	46.692	45.2975	126.175	82.173	69.2705	144.633	93.936	85.3785	69.023	88.359	79.8985	122.871	101.575	95.5475
72.187	93.643	83.6365	49.435	89.184	78.9825	165.803	99.268	92.9498	65.553	46.799	45.4045	126.21	82.092	69.1895	144.602	93.921	85.3635	68.387	89.755	81.2945	122.959	101.349	95.3215
72.216	94.287	84.2805	49.175	88.763	78.5615	165.797	99.296	92.9778	65.503	46.847	45.4525	126.216	82.023	69.1205	144.602	93.921	85.3635	67.777	91.265	82.8045	122.97	101.045	95.0175
72.246	95.113	85.1065	49.062	88.382	78.1805	165.792	99.303	92.9848	65.485	46.868	45.4735	126.266	81.924	69.0215	144.555	93.861	85.3035	67.153	92.875	84.4145	122.978	100.728	94.7005
72.367	96.146	86.1395	48.993	87.953	77.7515	165.792	99.303	92.9848	65.452	46.898	45.5035	126.261	81.897	68.9945	144.498	93.85	85.2925	66.594	94.511	86.0505	122.869	100.442	94.4145
72.386	97.315	87.3085	48.981	87.62	77.4185	165.827	99.334	93.0158	65.464	46.907	45.5125	126.3	81.849	68.9465	144.475	93.827	85.2695	66.194	96.11	87.6495	122.769	100.259	94.2315
72.452	98.619	88.6125	48.988	87.313	77.1115	165.815	99.312	92.9938	65.435	46.954	45.5595	126.335	81.81	68.9075	144.454	93.833	85.2755	65.885	97.626	89.1655	122.637	99.993	93.9655
72.484	99.931	89.9245	49.059	87.041	76.8395	165.816	99.317	92.9988	65.436	46.998	45.6035	126.338	81.797	68.8945	144.442	93.825	85.2675	65.667	99.022	90.5615	122.568	99.694	93.6665
72.459	101.319	91.3125	49.072	86.838	76.6365	165.827	99.334	93.0158	65.412	47.058	45.6635	126.366	81.731	68.8285	144.42	93.79	85.2325	65.579	100.169	91.7085	122.495	99.49	93.4625
72.43	102.603	92.5965	49.134	86.63	76.4285	165.787	99.317	92.9988	65.365	47.088	45.6935	126.355	81.694	68.7915	144.291	93.85	85.2925	65.553	101.205	92.7445	122.383	99.223	93.1955
72.381	103.794	93.7875	49.187	86.489	76.2875	165.801	99.313	92.9948	65.342	47.094	45.6995	126.394	81.673	68.7705	144.052	93.93	85.3725	65.635	101.965	93.5045	122.312	99.041	93.0135
72.309	104.836	94.8295	49.228	86.351	76.1495	165.801	99.333	93.0148	65.28	47.161	45.7665	126.413	81.601	68.6985	143.665	93.895	85.3375	65.68	102.587	94.1265	122.245	98.869	92.8415
72.258	105.647	95.6405	49.318	86.213	76.0115	165.817	99.341	93.0228	65.278	47.199	45.8045	126.439	81.605	68.7025	143.234	93.711	85.1535	65.785	102.563	94.1025	122.211	98.68	92.6525
72.254	106.16	96.1535	49.369	86.089	75.8875	165.81	99.352	93.0338	65.278	47.199	45.8045	126.457	81.587	68.6845	142.858	93.402	84.8445	65.878	102.547	94.0865	122.156	98.546	92.5185
72.222	106.164	96.1575	49.4	86.064	75.8625	165.812	99.343	93.0248	65.286	47.225	45.8305	126.473	81.513	68.6105	142.39	93.074	84.5165	65.934	102.575	94.1145	122.122	98.457	92.4295
72.229	106.109	96.1025	49.463	85.987	75.7855	165.813	99.358	93.0398	65.237	47.299	45.9045	126.47	81.472	68.5695	141.802	92.73	84.1725	65.991	102.598	94.1375	122.087	98.355	92.3275
72.213	106.152	96.1455	49.519	85.897	75.6955	165.787	99.351	93.0328	65.237	47.299	45.9045	126.503	81.454	68.5515	141.152	92.301	83.7435	66.003	102.585	94.1245	122.075	98.295	92.2675
72.211	106.085	96.0785	49.513	85.811	75.6095	165.806	99.296	92.9778	65.246	47.311	45.9165	126.523	81.413	68.5105	140.406	91.823	83.2655	65.992	102.571	94.1105	122.062	98.247	92.2195
72.171	106.278	96.2715	49.554	85.722	75.5205	165.816	99.325	93.0068	65.069	47.454	46.0595	126.562	81.399	68.4965	139.646	91.247	82.6895	66.002	102.557	94.0965	122.048	98.227	92.1995
72.196	105.876	95.8695	49.597	85.646	75.4445	165.816	99.325	93.0068	64.54	47.915	46.5205	126.876	81.453	68.5505	138.771	90.584	82.0265	66.013	102.575	94.1145	122.024	98.144	92.1165
72.21	105.844	95.8375	49.678	85.537	75.3355	165.815	99.305	92.9868	63.803	48.548	47.1535	127.483	81.453	68.5505	137.876	89.816	81.2585	66.013	102.575	94.1145	122.008	98.115	92.0875
72.192	105.808	95.8015	49.806	85.458	75.2565	165.819	99.295	92.9768	62.816	49.355	47.9605	128.164	81.291	68.3885	137.082	88.945	80.3875	66.001	102.585	94.1245	122.012	98.075	92.0475
72.165	105.767	95.7605	50	85.464	75.2625	165.816	99.282	92.9638	61.778	50.315	48.9205	129.039	81.105	68.2025	136.342	88.029	79.4715	66.021	102.6	94.1395	121.979	97.996	91.9685
72.124	105.703	95.6965	50.206	85.464	75.2625	165.803	99.268	92.9498	60.71	51.333	49.9385	129.975	81.06	68.1575	135.724	86.996	78.4385	66.028	102.6	94.1395	121.97	97.913	91.8855
72.156	105.679	95.6725	50.372	85.531	75.3295	165.823	99.255	92.9368	59.563	52.26	50.8655	130.947	81.09	68.1875	135.234	85.918	77.3605	66.056	102.612	94.1515	121.962	97.874	91.8465
72.139	105.635	95.6285	50.484	85.586	75.3845	165.823	99.255	92.9368	58.557	53.142	51.7475	131.856	81.251	68.3485	134.898	84.895	76.3375	66.072	102.602	94.1415	121.941	97.838	91.8105
72.11	105.557	95.5505	50.6	85.652	75.4505	165.809	99.255	92.9368	57.672	53.923	52.5285	132.713	81.517	68.6145	134.708	83.864	75.3065	66.078	102.583	94.1225	121.911	97.812	91.7845
72.116	105.527	95.5205	50.76	85.679	75.4775	165.82	99.245	92.9268	57.039	54.596	53.2015	133.384	81.89	68.9875	134.628	82.904	74.3465	66.078	102.598	94.1375	121.91	97.775	91.7475
72.137	105.467	95.4605	50.837	85.676	75.4745	165.82	99.265	92.9468	56.509	55.074	53.6795	133.942	82.297	69.3945	134.689	81.999	73.4415	66.097	102.602	94.1415	121.944	97.731	91.7035
72.094	105.428	95.4215	50.916	85.738	75.5365	165.803	99.226	92.9078	56.105	55.425	54.0305	134.39	82.645	69.7425	134.825	81.169	72.6115	66.122	102.571	94.1105	121.994	97.652	91.6245
72.068	105.378	95.3715	50.993	85.836	75.6345	165.82	99.245	92.9268	55.788	55.734	54.3395	134.711	82.892	69.9895	135.028	80.455	71.8975	66.153	102.555	94.0945	122.07	97.509	91.4815
72.082	105.314	95.3075	51.025	85.864	75.6625	165.82	99.245	92.9268	55.527	55.968	54.5735	134.914	83.159	70.2565	135.374	79.835	71.2775	66.181	102.549	94.0885	122.229	97.295	91.2675
72.089	105.275	95.2685	51.043	85.882	75.6805	165.82	99.245	92.9268	55.326	56.163	54.7685	135.081	83.376	70.4735	135.608	79.256	70.6985	66.205	102.538	94.0775	122.239	97.035	91.0075
72.058	105.179	95.1725	51.058	85.882	75.6805	165.815	99.231	92.9128	55.155	56.289	54.8945	135.218	83.567	70.6645	135.995	78.816	70.2585	66.244	102.513	94.0525	122.194	96.807	90.7795
72.085	105.12	95.1135	51.087	85.898	75.6965	165.83	99.232	92.9138	54.977	56.452	55.0575	135.406	83.719	70.8165	136.369	78.378	69.8205	66.265	101.979	93.5185	122.065	96.521	90.4935
72.052	104.986	94.9795	51.147	85.921	75.7195	165.839	99.221	92.9028	54.816	56.563	55.1685	135.474	83.865	70.9625	136.646	78.032	69.4745	66.268	101.965	93.5045	121.859	96.223	90.1955
72.049	104.75	94.7435	51.152	85.934	75.7325	165.842	99.184	92.8658	54.706	56.7	55.3055	135.554	84.037	71.1345	136.994	77.8	69.2425	66.268	101.965	93.5045	121.636	95.933	89.9055
71.93	104.633	94.6265	51.161	85.979	75.7775	165.834	99.157	92.8388	54.548	56.798	55.4035	135.636	84.161	71.2585	137.216	77.57	69.0125	66.286	101.997	93.5365	121.311	95.564	89.5365
71.868	104.554	94.5475	51.225	86.036	75.8345	165.826	99.184	92.8658	54.442	56.907	55.5125	135.677	84.264	71.3615	137.477	77.397	68.8395	66.272	102.537	94.0765	120.942	95.152	89.1245
71.946	104.668	94.6615	51.225	86.051	75.8495	165.827	99.163	92.8448	54.33	57.01	55.6155	135.697	84.392	71.4895	137.66	77.244	68.6865	66.367	102.037	93.5765	120.414	94.652	88.6245
72.002	104.718	94.7115	51.237	86.082	75.8805	165.817	99.104	92.7858	54.253	57.108	55.7135	135.741	84.495	71.5925	137.825	77.168	68.6105	66.466	102.014	93.5535	119.737	94.124	88.0965
71.959	104.811	94.8045	51.237	86.082	75.8805	165.797	99.124	92.8058	54.167	57.199	55.8045	135.84	84.567	71.6645	138.016	77.067	68.5095	66.532	101.985	93.5245	118.872	93.723	87.6955
71.954	104.858	94.8515	51.256	86.101	75.8995	165.828	99.113	92.7948	54.103	57.249	55.8545	135.857	84.683	71.7805	138.199	77.001	68.4435	66.581	101.973	93.5125	117.818	93.359	87.3315
71.983	104.858	94.8515	51.265	86.111	75.9095	165.804	99.096	92.7778	54.008	57.347	55.9525	135.876	84.767	71.8645	138.27	76.92	68.3625	66.604	101.975	93.5145	116.578	93.193	87.1655
71.968	104.827	94.8205	51.299	86.144	75.9425	165.818	99.113	92.7948	53.93	57.417	56.0225	135.888	84.851	71.9485	138.407	76.817	68.2595	66.612	101.95	93.4895	115.339	93.268	87.2405
71.957	104.807	94.8005	51.312	86.172	75.9705	165.833	99.092	92.7738	53.9	57.473	56.0785	135.902	84.92	72.0175	138.485	76.788	68.2305	66.619	101.918	93.4575	114.074	93.629	87.6015
71.992	104.757	94.7505	51.34	86.247	76.0455	165.804	99.096	92.7778	53.827	57.547	56.1525	135.931	84.977	72.0745	138.612	76.753	68.1955	66.627	101.867	93.4065	113.045	94.294	88.2665
71.962	104.727	94.7205	51.365	86.282	76.0805	165.818	99.12	92.8018	53.75	57.59	56.1955	135.965	85.054	72.1515	138.666	76.676	68.1185	66.627	101.867	93.4065	112.311	95.143	89.1155
71.956	104.676	94.6695	51.443	86.47	76.2685	165.817	99.104	92.7858	53.711	57.629	56.2345	135.971	85.127	72.2245	138.784	76.633	68.0755	66.613	101.891	93.4305	111.903	96.066	90.0385
71.918	104.636	94.6295	51.551	86.647	76.4455	165.818	99.103	92.7848	53.637	57.681	56.2865	136.003	85.191	72.2885	138.828	76.598	68.0405	66.604	101.873	93.4125	111.832	96.996	90.9685
71.915	104.612	94.6055	51.649	86.907	76.7055	165.832	99.106	92.7878	53.558	57.691	56.2965	136.041	85.238	72.3355	138.885	76.585	68.0275	66.56	101.894	93.4335	112.033	97.783	91.7555
71.908	104.541	94.5345	51.745	87.247	77.0455	165.817	99.062	92.7438	53.546	57.768	56.3735	136.031	85.29	72.3875	139.024	76.495	67.9375	66.527	101.932	93.4715	112.413	98.427	92.3995
71.889	104.529	94.5225	51.843	87.557	77.3555	165.813	99.075	92.7568	53.502	57.815	56.4205	136.047	85.369	72.4665	139.081	76.438	67.8805	66.516	101.926	93.4655	112.817	98.959	92.9315
71.884	104.481	94.4745	51.886	87.953	77.7515	165.819	99.089	92.7708	53.493	57.826	56.4315	136.066	85.433	72.5305	139.185	76.418	67.8605	66.504	101.932	93.4715	113.249	99.396	93.3685
71.9	104.433	94.4265	52.025	88.406	78.2045	165.809	99.082	92.7638	53.427	57.888	56.4935	136.066	85.445	72.5425	139.24	76.392	67.8345	66.492	101.941	93.4805	113.727	99.621	93.5935
71.886	104.369	94.3625	52.062	88.969	78.7675	165.819	99.089	92.7708	53.392	57.954	56.5595	136.081	85.499	72.5965	139.303	76.392	67.8345	66.472	101.921	93.4605	114.21	99.88	93.8525
71.909	104.3	94.2935	52.09	89.56	79.3585	165.832	99.106	92.7878	53.347	57.993	56.5985	136.078	85.579	72.6765	139.323	76.408	67.8505	66.469	101.895	93.4345	114.653	99.963	93.9355
71.875	104.262	94.2555	52.08	90.188	79.9865	165.824	99.085	92.7668	53.305	58.029	56.6345	136.075	85.631	72.7285	139.422	76.379	67.8215	66.429	101.896	93.4355	115.057	99.98	93.9525
71.862	104.214	94.2075	52.044	90.907	80.7055	165.831	99.066	92.7478	53.299	58.041	56.6465	136.088	85.654	72.7515	139.453	76.379	67.8215	66.433	101.882	93.4215	115.39	99.958	93.9305
71.859	104.155	94.1485	51.891	91.691	81.4895	165.842	99.116	92.7978	53.272	58.086	56.6915	136.066	85.727	72.8245	139.503	76.379	67.8215	66.415	101.894	93.4335	115.705	99.936	93.9085
71.879	104.104	94.0975	51.638	92.495	82.2935	165.821	99.113	92.7948	53.204	58.144	56.7495	136.069	85.751	72.8485	139.681	76.253	67.6955	66.42	101.867	93.4065	115.949	99.87	93.8425
71.875	104.063	94.0565	51.261	93.314	83.1125	165.827	99.128	92.8098	53.093	58.247	56.8525	136.082	85.798	72.8955	140.242	76.087	67.5295	66.403	101.876	93.4155	116.15	99.797	93.7695
71.833	104.005	93.9985	50.771	94.082	83.8805	165.827	99.128	92.8098	52.729	58.817	57.4225	136.105	85.84	72.9375	140.569	76.101	67.5435	66.403	101.85	93.3895	116.349	99.761	93.7335
71.833	103.979	93.9725	50.018	94.761	84.5595	165.836	99.157	92.8388	52.268	59.485	58.0905	136.094	85.876	72.9735	140.959	76.239	67.6815	66.344	101.918	93.4575	116.442	99.705	93.6775
71.831	103.886	93.8795	49.228	95.299	85.0975	165.842	99.155	92.8368	51.658	60.351	58.9565	136.106	85.912	73.0095	141.4	76.471	67.9135	66.309	101.938	93.4775	116.613	99.673	93.6455
71.852	103.824	93.8175	48.389	95.636	85.4345	165.796	99.178	92.8598	51.01	61.358	59.9635	136.112	85.947	73.0445	141.916	76.659	68.1015	66.297	101.947	93.4865	116.719	99.612	93.5845
71.828	103.786	93.7795	47.552	95.764	85.5625	165.811	99.177	92.8588	50.301	62.463	61.0685	136.091	85.988	73.0855	142.417	76.881	68.3235	66.312	101.944	93.4835	116.825	99.532	93.5045
71.818	103.732	93.7255	46.742	95.685	85.4835	165.805	99.204	92.8858	49.608	63.488	62.0935	136.111	86.049	73.1465	142.686	77.044	68.4865	66.361	101.936	93.4755	116.975	99.514	93.4865
71.813	103.713	93.7065	46.005	95.438	85.2365	165.809	99.217	92.8988	48.975	64.445	63.0505	136.1	86.071	73.1685	143.258	77.27	68.7125	66.392	101.909	93.4485	117.045	99.467	93.4395
71.806	103.636	93.6295	45.429	95.028	84.8265	165.803	99.189	92.8708	48.454	65.335	63.9405	136.102	86.108	73.2055	143.814	77.604	69.0465	66.419	101.88	93.4195	117.13	99.401	93.3735
71.799	103.614	93.6075	45.01	94.566	84.3645	165.803	99.189	92.8708	48.04	66.032	64.6375	136.117	86.14	73.2375	144.42	77.866	69.3085	66.42	101.867	93.4065	117.199	99.338	93.3105
71.84	103.516	93.5095	44.76	94.038	83.8365	165.811	99.233	92.9148	47.696	66.601	65.2065	136.108	86.188	73.2855	145.27	78.334	69.7765	66.438	101.809	93.3485	117.263	99.261	93.2335
71.739	103.414	93.4075	44.627	93.511	83.3095	165.811	99.233	92.9148	47.494	67	65.6055	136.108	86.214	73.3115	145.876	78.66	70.1025	66.445	101.747	93.2865	117.36	99.251	93.2235
71.505	103.112	93.1055	44.639	93.093	82.8915	165.824	99.219	92.9008	47.264	67.325	65.9305	136.116	86.244	73.3415	146.396	78.928	70.3705	66.43	101.7	93.2395	117.42	99.201	93.1735
71.304	102.799	92.7925	44.666	92.65	82.4485	165.834	99.246	92.9278	47.125	67.591	66.1965	136.124	86.291	73.3885	146.926	79.272	70.7145	66.423	101.675	93.2145	117.478	99.125	93.0975
71.028	102.416	92.4095	44.845	92.283	82.0815	165.82	99.245	92.9268	47.013	67.81	66.4155	136.114	86.3	73.3975	147.437	79.534	70.9765	66.419	101.622	93.1615	117.563	99.072	93.0445
70.809	101.962	91.9555	45.018	92.041	81.8395	165.83	99.232	92.9138	46.862	67.947	66.5525	136.129	86.354	73.4515	147.941	79.845	71.2875	66.406	101.591	93.1305	117.599	99.051	93.0235
70.483	101.325	91.3185	45.196	91.813	81.6115	165.834	99.246	92.9278	46.75	68.12	66.7255	136.107	86.381	73.4785	148.184	79.934	71.3765	66.389	101.576	93.1155	117.669	98.992	92.9645
70.016	100.538	90.5315	45.388	91.607	81.4055	165.82	99.245	92.9268	46.665	68.285	66.8905	136.123	86.4	73.4975	148.617	80.182	71.6245	66.363	101.552	93.0915	117.732	98.909	92.8815
69.505	99.537	89.5305	45.56	91.473	81.2715	165.834	99.246	92.9278	46.579	68.368	66.9735	136.104	86.432	73.5295	149.029	80.417	71.8595	66.329	101.561	93.1005	117.768	98.872	92.8445
68.919	98.438	88.4315	45.719	91.395	81.1935	165.834	99.246	92.9278	46.419	68.551	67.1565	136.119	86.45	73.5475	149.421	80.643	72.0855	66.295	101.559	93.0985	117.802	98.851	92.8235
68.197	97.26	87.2535	45.87	91.264	81.0625	165.823	99.255	92.9368	46.41	68.563	67.1685	136.095	86.489	73.5865	149.969	80.915	72.3575	66.295	101.559	93.0985	117.879	98.819	92.7915
67.504	95.989	85.9825	46.021	91.194	80.9925	165.834	99.246	92.9278	46.34	68.699	67.3045	136.114	86.506	73.6035	150.236	81.082	72.5245	66.295	101.559	93.0985	117.928	98.715	92.6875
66.741	94.761	84.7545	46.106	91.15	80.9485	165.82	99.245	92.9268	46.328	68.799	67.4045	136.107	86.544	73.6415	150.529	81.183	72.6255	66.289	101.546	93.0855	117.964	98.691	92.6635
66.07	93.589	83.5825	46.217	91.118	80.9165	165.82	99.245	92.9268	46.259	68.887	67.4925	136.115	86.582	73.6795	150.634	81.308	72.7505	66.289	101.546	93.0855	117.974	98.66	92.6325
65.448	92.544	82.5375	46.301	91.037	80.8355	165.819	99.258	92.9398	46.225	68.957	67.5625	136.116	86.61	73.7075	150.825	81.378	72.8205	66.289	101.546	93.0855	118.032	98.625	92.5975
64.849	91.63	81.6235	46.446	90.982	80.7805	165.815	99.231	92.9128	46.209	69.021	67.6265	136.104	86.639	73.7365	151.025	81.528	72.9705	66.289	101.546	93.0855	118.11	98.522	92.4945
64.602	91.221	81.2145	46.464	90.978	80.7765	165.815	99.231	92.9128	46.149	69.109	67.7145	135.85	86.913	74.0105	151.166	81.605	73.0475	66.283	101.534	93.0735	118.131	98.478	92.4505
64.063	90.556	80.5495	46.526	90.837	80.6355	165.806	99.218	92.8998	46.051	69.16	67.7655	135.388	87.526	74.6235	151.25	81.734	73.1765	66.247	101.505	93.0445	118.174	98.479	92.4515
63.675	89.965	79.9585	46.614	90.792	80.5905	165.805	99.204	92.8858	46.012	69.214	67.8195	134.91	88.483	75.5805	151.409	81.803	73.2455	66.236	101.508	93.0475	118.204	98.404	92.3765
63.347	89.53	79.5235	46.653	90.776	80.5745	165.814	99.192	92.8738	45.962	69.27	67.8755	134.406	89.788	76.8855	151.481	81.851	73.2935	66.215	101.456	92.9955	118.329	98.399	92.3715
62.964	89.061	79.0545	46.722	90.725	80.5235	165.813	99.177	92.8588	45.945	69.322	67.9275	133.651	91.137	78.2345	151.618	81.946	73.3885	66.19	101.456	92.9955	118.584	98.555	92.5275
62.758	88.883	78.8765	46.8	90.709	80.5075	165.844	99.133	92.8148	45.849	69.375	67.9805	132.777	92.485	79.5825	151.668	81.977	73.4195	66.169	101.427	92.9665	119.005	98.683	92.6555
62.546	88.719	78.7125	46.859	90.762	80.5605	165.853	99.162	92.8438	45.839	69.409	68.0145	131.753	93.764	80.8615	151.767	82.035	73.4775	66.156	101.431	92.9705	119.56	98.683	92.6555
62.433	88.566	78.5595	46.919	90.831	80.6295	165.815	99.18	92.8618	45.765	69.47	68.0755	130.627	94.82	81.9175	151.846	82.107	73.5495	66.169	101.427	92.9665	120.15	98.71	92.6825
62.31	88.457	78.4505	47.125	90.921	80.7195	165.834	99.167	92.8488	45.749	69.5	68.1055	129.403	95.48	82.5775	151.874	82.159	73.6015	66.146	101.384	92.9235	120.817	98.822	92.7945
62.181	88.373	78.3665	47.32	91.031	80.8295	165.835	99.141	92.8228	45.728	69.541	68.1465	128.253	95.842	82.9395	151.959	82.207	73.6495	66.105	101.377	92.9165	121.558	98.895	92.8675
62.159	88.316	78.3095	47.409	91.077	80.8755	165.835	99.141	92.8228	45.67	69.582	68.1875	127.296	95.884	82.9815	152.006	82.221	73.6635	66.111	101.357	92.8965	122.426	99.034	93.0065
62.059	88.171	78.1645	47.638	91.143	80.9415	165.839	99.157	92.8388	45.656	69.582	68.1875	126.5	95.85	82.9475	152.052	82.252	73.6945	66.097	101.34	92.8795	123.357	99.084	93.0565
61.968	88.132	78.1255	47.887	91.246	81.0445	165.836	99.157	92.8388	45.628	69.621	68.2265	125.917	95.681	82.7785	152.078	82.311	73.7535	66.082	101.34	92.8795	124.347	99.124	93.0965
61.914	88.043	78.0365	48.105	91.348	81.1465	165.816	99.118	92.7998	45.584	69.654	68.2595	125.478	95.508	82.6055	152.128	82.374	73.8165	66.071	101.349	92.8885	125.344	99.046	93.0185
61.803	87.957	77.9505	48.465	91.502	81.3005	165.814	99.144	92.8258	45.564	69.68	68.2855	125.143	95.393	82.4905	152.2	82.402	73.8445	65.992	101.5	93.0395	126.309	98.834	92.8065
61.721	87.894	77.8875	48.667	91.638	81.4365	165.833	99.142	92.8238	45.522	69.742	68.3475	124.896	95.286	82.3835	152.22	82.42	73.8625	66.008	101.594	93.1335	127.253	98.41	92.3825
61.68	87.843	77.8365	48.865	91.713	81.5115	165.828	99.153	92.8348	45.469	69.756	68.3615	124.687	95.118	82.2155	152.271	82.497	73.9395	66.064	101.734	93.2735	128.048	97.951	91.9235
61.62	87.772	77.7655	49.054	91.877	81.6755	165.823	99.135	92.8168	45.477	69.81	68.4155	124.499	95.033	82.1305	152.297	82.523	73.9655	66.082	101.753	93.2925	128.683	97.294	91.2665
61.588	87.764	77.7575	49.205	91.956	81.7545	165.851	99.145	92.8268	45.438	69.87	68.4755	124.345	94.895	81.9925	152.385	82.599	74.0415	66.162	101.81	93.3495	129.136	96.541	90.5135
61.518	87.704	77.6975	49.375	92.05	81.8485	165.84	99.21	92.8918	45.43	69.878	68.4835	124.224	94.789	81.8865	152.518	82.746	74.1885	66.228	101.866	93.4055	129.381	95.788	89.7605
61.501	87.687	77.6805	49.394	92.093	81.8915	165.84	99.21	92.8918	45.388	69.9	68.5055	124.124	94.716	81.8135	152.712	82.977	74.4195	66.295	101.906	93.4455	129.407	95.106	89.0785
61.468	87.632	77.6255	49.55	92.227	82.0255	165.828	99.168	92.8498	45.333	69.93	68.5355	124.034	94.609	81.7065	152.899	83.202	74.6445	66.324	101.918	93.4575	129.274	94.445	88.4175
61.412	87.581	77.5745	49.588	92.268	82.0665	165.833	99.172	92.8538	45.298	69.973	68.5785	123.948	94.514	81.6115	153.102	83.45	74.8925	66.321	101.932	93.4715	129.085	93.912	87.8845
61.381	87.557	77.5505	49.64	92.311	82.1095	165.838	99.17	92.8518	45.232	70.395	69.0005	123.9	94.437	81.5345	153.474	83.827	75.2695	66.309	101.938	93.4775	128.777	93.502	87.4745
61.334	87.513	77.5065	49.751	92.33	82.1285	165.815	99.177	92.8588	45.204	71.24	69.8455	123.803	94.338	81.4355	153.838	84.215	75.6575	66.309	101.938	93.4775	128.439	93.153	87.1255
61.316	87.483	77.4765	49.766	92.39	82.1885	165.822	99.15	92.8318	44.964	72.294	70.8995	123.757	94.284	81.3815	154.275	84.618	76.0605	66.297	101.947	93.4865	128.043	92.963	86.9355
61.258	87.457	77.4505	49.794	92.45	82.2485	165.815	99.18	92.8618	44.785	73.502	72.1075	123.711	94.202	81.2995	154.761	85.045	76.4875	66.289	101.959	93.4985	127.695	92.833	86.8055
61.242	87.408	77.4015	49.834	92.48	82.2785	165.832	99.162	92.8438	44.624	74.868	73.4735	123.677	94.132	81.2295	155.265	85.495	76.9375	66.289	101.959	93.4985	127.351	92.793	86.7655
61.222	87.357	77.3505	49.866	92.537	82.3355	165.84	99.141	92.8228	44.445	76.194	74.7995	123.675	94.079	81.1765	155.811	86.004	77.4465	66.273	101.925	93.4645	127.082	92.774	86.7465
61.175	87.351	77.3445	49.84	92.668	82.4665	165.85	99.159	92.8408	44.263	77.412	76.0175	123.649	94.018	81.1155	156.41	86.489	77.9315	66.286	101.941	93.4805	126.864	92.769	86.7415
61.175	87.351	77.3445	49.827	92.699	82.4975	165.85	99.159	92.8408	44.262	78.494	77.0995	123.583	93.929	81.0265	157.041	87.018	78.4605	66.289	101.926	93.4655	126.666	92.804	86.7765
61.156	87.335	77.3285	49.872	92.77	82.5685	165.85	99.144	92.8258	44.23	79.408	78.0135	123.583	93.906	81.0035	157.664	87.542	78.9845	66.262	101.882	93.4215	126.477	92.825	86.7975
61.128	87.307	77.3005	49.827	92.905	82.7035	165.821	99.164	92.8458	44.268	80.106	78.7115	123.549	93.859	80.9565	158.308	88.075	79.5175	66.262	101.882	93.4215	126.433	92.81	86.7825
61.093	87.288	77.2815	49.866	92.949	82.7475	165.813	99.145	92.8268	44.354	80.578	79.1835	123.536	93.801	80.8985	158.977	88.596	80.0385	66.262	101.882	93.4215	126.292	92.872	86.8445
61.052	87.251	77.2445	49.897	93.093	82.8915	165.838	99.137	92.8188	44.473	80.942	79.5475	123.535	93.737	80.8345	159.646	89.128	80.5705	66.24	101.873	93.4125	126.114	92.95	86.9225
60.83	87.202	77.1955	49.967	93.144	82.9425	165.842	99.155	92.8368	44.532	81.303	79.9085	123.525	93.728	80.8255	160.303	89.569	81.0115	66.225	101.858	93.3975	126.031	92.99	86.9625
60.506	87.184	77.1775	49.988	93.268	83.0665	165.85	99.129	92.8108	44.65	81.535	80.1405	123.505	93.711	80.8085	160.909	90.018	81.4605	66.212	101.854	93.3935	125.938	93.019	86.9915
60.186	87.343	77.3365	50.025	93.305	83.1035	165.837	99.121	92.8028	44.707	81.738	80.3435	123.531	93.636	80.7335	161.534	90.418	81.8605	66.22	101.816	93.3555	125.868	93.073	87.0455
60	87.423	77.4165	50.022	93.34	83.1385	165.85	99.129	92.8108	44.81	81.968	80.5735	123.489	93.571	80.6685	162.14	90.799	82.2415	66.233	101.814	93.3535	125.836	93.145	87.1175
59.818	87.496	77.4895	50.049	93.402	83.2005	165.824	99.132	92.8138	44.918	82.159	80.7645	123.493	93.536	80.6335	162.697	91.15	82.5925	66.215	101.803	93.3425	125.737	93.186	87.1585
59.563	87.666	77.6595	50.046	93.459	83.2575	165.835	99.141	92.8228	44.997	82.305	80.9105	123.493	93.511	80.6085	163.214	91.462	82.9045	66.215	101.803	93.3425	125.707	93.199	87.1715
59.313	87.741	77.7345	50.031	93.493	83.2915	165.835	99.141	92.8228	45.049	82.447	81.0525	123.487	93.494	80.5915	163.78	91.746	83.1885	66.202	101.8	93.3395	125.681	93.203	87.1755
59.072	87.835	77.8285	50.056	93.527	83.3255	165.811	99.089	92.7708	45.109	82.586	81.1915	123.492	93.432	80.5295	164.258	92.049	83.4915	66.2	101.824	93.3635	125.655	93.264	87.2365
58.863	87.967	77.9605	50.095	93.542	83.3405	165.799	99.123	92.8048	45.147	82.688	81.2935	123.471	93.414	80.5115	164.729	92.322	83.7645	66.133	101.856	93.3955	125.624	93.265	87.2375
58.679	88.062	78.0555	50.103	93.58	83.3785	165.795	99.126	92.8078	45.185	82.805	81.4105	123.467	93.378	80.4755	165.168	92.519	83.9615	66.203	101.864	93.4035	125.412	93.236	87.2085
58.537	88.121	78.1145	50.13	93.581	83.3795	165.795	99.092	92.7738	45.226	82.912	81.5175	123.471	93.365	80.4625	165.543	92.717	84.1595	66.274	101.875	93.4145	125.222	93.218	87.1905
58.412	88.167	78.1605	50.127	93.566	83.3645	165.783	99.085	92.7668	45.249	83.005	81.6105	123.459	93.337	80.4345	165.895	92.905	84.3475	66.31	101.8	93.3395	125.054	93.239	87.2115
58.285	88.255	78.2485	50.109	93.52	83.3185	165.799	99.082	92.7638	45.246	83.096	81.7015	123.468	93.302	80.3995	166.263	93.067	84.5095	66.403	101.672	93.2115	124.959	93.357	87.3295
58.247	88.29	78.2835	50.056	93.53	83.3285	165.788	99.099	92.7808	45.267	83.161	81.7665	123.449	93.282	80.3795	166.485	93.143	84.5855	66.489	101.487	93.0265	124.897	93.568	87.5405
58.139	88.328	78.3215	50.041	93.537	83.3355	165.798	99.079	92.7608	45.285	83.217	81.8225	123.481	93.218	80.3155	166.732	93.286	84.7285	66.547	101.202	92.7415	125.005	93.801	87.7735
58.077	88.341	78.3345	50.076	93.556	83.3545	165.813	99.085	92.7668	45.269	83.306	81.9115	123.475	93.196	80.2935	166.926	93.317	84.7595	66.664	100.998	92.5375	125.017	93.888	87.8605
58.001	88.388	78.3815	50.117	93.576	83.3745	165.84	99.085	92.7668	45.267	83.367	81.9725	123.472	93.184	80.2815	167.129	93.404	84.8465	66.814	100.388	91.9275	125.031	94.118	88.0905
57.983	88.405	78.3985	50.155	93.617	83.4155	165.712	99.079	92.7608	45.275	83.459	82.0645	123.461	93.16	80.2575	167.288	93.493	84.9355	67.158	99.476	91.0155	125.031	94.324	88.2965
57.914	88.468	78.4615	50.172	93.63	83.4285	165.254	98.999	92.6808	45.272	83.499	82.1045	123.474	93.138	80.2355	167.404	93.527	84.9695	67.662	98.32	89.8595	125.019	94.521	88.4935
57.857	88.504	78.4975	50.184	93.67	83.4685	164.626	98.65	92.3318	45.249	83.566	82.1715	123.487	93.135	80.2325	167.544	93.524	84.9665	68.783	96.115	87.6545	125.061	94.754	88.7265
57.803	88.505	78.4985	50.184	93.67	83.4685	163.896	98.166	91.8478	45.245	83.608	82.2135	123.493	93.087	80.1845	167.676	93.561	85.0035	69.782	94.505	86.0445	125.055	94.886	88.8585
57.777	88.535	78.5285	50.2	93.699	83.4975	162.934	97.549	91.2308	45.218	83.657	82.2625	123.493	93.087	80.1845	167.757	93.599	85.0415	70.893	92.878	84.4175	125.083	94.977	88.9495
57.746	88.557	78.5505	50.2	93.699	83.4975	161.772	96.579	90.2608	45.185	83.704	82.3095	123.49	93.065	80.1625	167.887	93.636	85.0785	72.133	91.454	82.9935	125.078	95.062	89.0345
57.699	88.566	78.5595	50.212	93.705	83.5035	160.515	95.529	89.2108	45.162	83.783	82.3885	123.517	93.02	80.1175	167.959	93.693	85.1355	73.305	90.246	81.7855	125.108	95.161	89.1335
57.676	88.557	78.5505	50.212	93.705	83.5035	159.031	94.352	88.0338	45.128	83.82	82.4255	123.826	92.878	79.9755	168.061	93.736	85.1785	74.438	89.281	80.8205	125.114	95.186	89.1585
57.65	88.563	78.5565	50.218	93.717	83.5155	157.391	93.311	86.9928	45.11	83.838	82.4435	124.385	92.452	79.5495	168.126	93.717	85.1595	74.987	88.873	80.4125	125.149	95.235	89.2075
57.623	88.569	78.5625	50.262	93.733	83.5315	155.613	92.595	86.2768	45.079	83.912	82.5175	125.026	91.844	78.9415	168.163	93.73	85.1725	75.926	88.192	79.7315	125.176	95.32	89.2925
57.597	88.598	78.5915	50.302	93.75	83.5485	153.918	92.356	86.0378	45.063	83.963	82.5685	125.809	91.08	78.1775	168.269	93.758	85.2005	76.782	87.684	79.2235	125.191	95.355	89.3275
57.598	88.613	78.6065	50.323	93.756	83.5545	152.461	92.687	86.3688	45.014	84.049	82.6545	126.709	90.357	77.4545	168.286	93.763	85.2055	77.499	87.301	78.8405	125.195	95.367	89.3395
57.561	88.624	78.6175	50.351	93.788	83.5865	151.479	93.334	87.0158	44.941	84.079	82.6845	127.745	89.689	76.7865	168.31	93.796	85.2385	77.499	87.301	78.8405	125.195	95.367	89.3395
57.545	88.685	78.6785	50.341	93.808	83.6065	151.006	94.149	87.8308	44.913	84.08	82.6855	128.852	89.156	76.2535	168.413	93.799	85.2415	77.499	87.301	78.8405	125.195	95.367	89.3395
57.479	88.694	78.6875	50.375	93.822	83.6205	150.837	94.917	88.5988	44.857	84.142	82.7475	129.878	88.832	75.9295	168.506	93.822	85.2645	79.27	86.623	78.1625	125.255	95.528	89.5005
57.458	88.706	78.6995	50.38	93.837	83.6355	150.865	95.517	89.1988	44.739	84.19	82.7955	130.878	88.648	75.7455	168.719	93.749	85.1915	79.465	86.58	78.1195	125.249	95.541	89.5135
57.454	88.722	78.7155	50.377	93.851	83.6495	150.976	95.954	89.6358	44.695	84.221	82.8265	131.722	88.608	75.7055	169.093	93.623	85.0655	79.766	86.534	78.0735	125.27	95.561	89.5335
57.454	88.722	78.7155	50.39	93.876	83.6745	151.06	96.282	89.9638	44.633	84.248	82.8535	132.405	88.669	75.7665	169.418	93.548	84.9905	79.983	86.515	78.0545	125.29	95.582	89.5545
57.451	88.735	78.7285	50.4	93.886	83.6845	151.237	96.573	90.2548	44.627	84.26	82.8655	132.916	88.747	75.8445	169.891	93.556	84.9985	80.163	86.523	78.0625	125.311	95.626	89.5985
57.414	88.736	78.7295	50.4	93.886	83.6845	151.392	96.801	90.4828	44.586	84.292	82.8975	133.323	88.833	75.9305	170.136	93.711	85.1535	80.309	86.495	78.0345	125.313	95.628	89.6005
57.391	88.804	78.7975	50.412	93.893	83.6915	151.543	96.964	90.6458	44.549	84.54	83.1455	133.644	88.92	76.0175	170.59	93.778	85.2205	80.407	86.509	78.0485	125.334	95.64	89.6125
57.252	89.064	79.0575	50.387	93.863	83.6615	151.663	97.103	90.7848	44.487	85.278	83.8835	133.918	89.036	76.1335	171.073	93.845	85.2875	80.515	86.495	78.0345	125.352	95.687	89.6595
57.171	89.417	79.4105	50.266	93.848	83.6465	151.818	97.216	90.8978	44.194	86.183	84.7885	134.148	89.101	76.1985	171.555	93.833	85.2755	80.596	86.506	78.0455	125.369	95.719	89.6915
57.171	89.843	79.8365	50.117	93.939	83.7375	151.973	97.292	90.9738	43.992	87.116	85.7215	134.352	89.151	76.2485	172.062	93.756	85.1985	80.686	86.513	78.0525	125.39	95.724	89.6965
57.118	90.35	80.3435	50.037	94.089	83.8875	152.111	97.383	91.0648	44.001	88.025	86.6305	134.499	89.272	76.3695	172.599	93.698	85.1405	80.757	86.501	78.0405	125.404	95.756	89.7285
57.035	91.025	81.0185	50.022	94.165	83.9635	152.191	97.567	91.2488	43.955	88.887	87.4925	134.652	89.322	76.4195	172.748	93.634	85.0765	80.821	86.523	78.0625	125.404	95.756	89.7285
57.055	91.973	81.9665	50.041	94.308	84.1065	152.31	97.623	91.3048	43.899	89.3	87.9055	134.751	89.393	76.4905	173.063	93.571	85.0135	80.916	86.516	78.0555	125.404	95.756	89.7285
57.135	93.093	83.0865	50.075	94.411	84.2095	152.438	97.662	91.3438	43.93	89.514	88.1195	134.894	89.47	76.5675	172.694	93.553	84.9955	80.925	86.513	78.0525	125.405	95.779	89.7515
57.379	94.399	84.3925	50.043	94.515	84.3135	152.573	97.721	91.4028	43.93	89.67	88.2755	134.99	89.524	76.6215	172.711	93.536	84.9785	80.992	86.552	78.0915	125.243	95.875	89.8475
57.848	95.779	85.7725	50.048	94.591	84.3895	152.686	97.726	91.4078	43.945	89.753	88.3585	135.093	89.607	76.7045	172.704	93.548	84.9905	81.049	86.537	78.0765	124.978	96.01	89.9825
58.431	97.175	87.1685	50.043	94.681	84.4795	152.793	97.732	91.4138	43.948	89.884	88.4895	135.157	89.637	76.7345	172.694	93.559	85.0015	81.082	86.506	78.0455	124.764	96.218	90.1905
59.168	98.466	88.4595	50.03	94.715	84.5135	152.908	97.744	91.4258	44.021	89.985	88.5905	135.258	89.68	76.7775	172.677	93.557	84.9995	81.107	86.501	78.0405	124.706	96.534	90.5065
59.969	99.631	89.6245	50.025	94.742	84.5405	153.047	97.774	91.4558	44.048	90.043	88.6485	135.321	89.743	76.8405	172.661	93.582	85.0245	81.134	86.51	78.0495	124.662	96.899	90.8715
60.781	100.553	90.5465	50.018	94.761	84.5595	153.102	97.757	91.4388	44.098	90.103	88.7085	135.411	89.785	76.8825	172.677	93.602	85.0445	81.137	86.524	78.0635	124.619	97.385	91.3575
61.555	101.413	91.4065	50.032	94.837	84.6355	153.216	97.786	91.4678	44.077	90.168	88.7735	135.471	89.831	76.9285	172.657	93.655	85.0975	81.137	86.611	78.1505	124.576	97.961	91.9335
62.339	101.962	91.9555	50.022	94.89	84.6885	153.305	97.785	91.4668	44.1	90.242	88.8475	135.516	89.869	76.9665	172.616	93.678	85.1205	81.143	86.689	78.2285	124.564	98.648	92.6205
63.006	102.498	92.4915	50.012	94.942	84.7405	153.369	97.8	91.4818	44.104	90.258	88.8635	135.573	89.909	77.0065	172.638	93.754	85.1965	81.224	86.779	78.3185	124.648	99.501	93.4735
63.581	102.836	92.8295	50	94.948	84.7465	153.464	97.819	91.5008	44.114	90.274	88.8795	135.615	89.977	77.0745	172.62	93.796	85.2385	81.269	86.818	78.3575	124.763	100.417	94.3895
64.067	103.083	93.0765	50.006	94.961	84.7595	153.505	97.823	91.5048	44.125	90.316	88.9215	135.663	89.989	77.0865	172.643	93.809	85.2515	81.303	86.893	78.4325	125.066	101.48	95.4525
64.48	103.189	93.1825	50	94.973	84.7715	153.62	97.825	91.5068	44.1	90.342	88.9475	135.67	90	77.0975	172.648	93.888	85.3305	81.34	86.907	78.4465	125.443	102.195	96.1675
64.826	103.361	93.3545	49.988	95.013	84.8115	153.674	97.832	91.5138	44.079	90.391	88.9965	135.729	90.049	77.1465	172.65	93.947	85.3895	81.349	86.919	78.4585	125.748	102.213	96.1855
65.055	103.455	93.4485	49.965	95.028	84.8265	153.733	97.841	91.5228	44.079	90.398	89.0035	135.789	90.091	77.1885	172.618	93.944	85.3865	81.363	86.942	78.4815	125.895	102.214	96.1865
65.264	103.451	93.4445	50	94.973	84.7715	153.814	97.835	91.5168	44.107	90.463	89.0685	135.838	90.128	77.2255	172.626	93.972	85.4145	81.394	86.955	78.4945	125.993	102.189	96.1615
65.383	103.499	93.4925	50.062	94.936	84.7345	153.873	97.845	91.5268	44.081	90.498	89.1035	135.848	90.155	77.2525	172.619	93.983	85.4255	81.417	86.981	78.5205	125.998	102.699	96.6715
65.48	103.549	93.5425	50.117	94.899	84.6975	153.918	97.823	91.5048	44.107	90.524	89.1295	135.883	90.195	77.2925	172.643	93.993	85.4355	81.46	87.002	78.5415	126.015	102.677	96.6495
65.589	103.593	93.5865	50.154	94.887	84.6855	153.974	97.841	91.5228	44.103	90.574	89.1795	135.896	90.212	77.3095	172.663	94.042	85.4845	81.46	87.002	78.5415	126.019	102.674	96.6465
65.692	103.624	93.6175	50.188	94.908	84.7065	154.035	97.832	91.5138	44.032	90.627	89.2325	135.93	90.256	77.3535	172.644	94.08	85.5225	81.521	87.015	78.5545	126	102.664	96.6365
65.768	103.627	93.6205	50.24	94.897	84.6955	154.092	97.848	91.5298	44.078	90.653	89.2585	135.974	90.267	77.3645	172.644	94.1	85.5425	81.532	87.04	78.5795	125.95	102.159	96.1315
65.873	103.651	93.6445	50.364	94.9	84.6985	154.136	97.829	91.5108	44.069	90.669	89.2745	136.001	90.285	77.3825	172.677	94.062	85.5045	81.544	87.048	78.5875	125.953	102.144	96.1165
65.926	103.657	93.6505	50.415	94.91	84.7085	154.158	97.826	91.5078	44.093	90.708	89.3135	136.036	90.3	77.3975	172.657	93.981	85.4235	81.564	87.061	78.6005	125.958	102.077	96.0495
65.981	103.649	93.6425	50.464	94.915	84.7135	154.253	97.825	91.5068	44.093	90.735	89.3405	136.053	90.334	77.4315	172.651	93.914	85.3565	81.581	87.073	78.6125	125.948	102.022	95.9945
66.079	103.653	93.6465	50.512	94.927	84.7255	154.302	97.832	91.5138	44.088	90.757	89.3625	136.06	90.376	77.4735	172.651	93.914	85.3565	81.587	87.047	78.5865	125.953	102.009	95.9815
66.126	103.636	93.6295	50.556	94.935	84.7335	154.317	97.829	91.5108	44.092	90.762	89.3675	136.087	90.362	77.4595	172.651	93.914	85.3565	81.602	87.023	78.5625	125.966	102.005	95.9775
66.164	103.636	93.6295	50.577	94.926	84.7245	154.342	97.829	91.5108	44.102	90.782	89.3875	136.085	90.375	77.4725	172.651	93.914	85.3565	81.602	86.997	78.5365	125.973	101.976	95.9485
66.223	103.641	93.6345	50.6	94.93	84.7285	154.374	97.835	91.5168	44.093	90.799	89.4045	136.102	90.396	77.4935	172.651	93.914	85.3565	81.598	87.01	78.5495	126	101.923	95.8955
66.263	103.6	93.5935	50.631	94.955	84.7535	154.447	97.816	91.4978	44.103	90.789	89.3945	136.12	90.415	77.5125	172.651	93.914	85.3565	81.598	87.01	78.5495	125.992	101.912	95.8845
66.315	103.6	93.5935	50.637	94.967	84.7655	154.492	97.845	91.5268	44.096	90.802	89.4075	136.143	90.438	77.5355	172.651	93.914	85.3565	81.608	87.06	78.5995	125.991	101.899	95.8715
66.365	103.588	93.5815	50.637	94.967	84.7655	154.524	97.804	91.4858	44.095	90.631	89.2365	136.194	90.447	77.5445	172.651	93.914	85.3565	81.654	87.096	78.6355	125.989	101.846	95.8185
66.42	103.566	93.5595	50.631	94.98	84.7785	154.555	97.789	91.4708	44.121	90.162	88.7675	136.194	90.475	77.5725	172.651	93.914	85.3565	81.677	87.133	78.6725	125.985	101.767	95.7395
66.461	103.517	93.5105	50.641	94.99	84.7885	154.57	97.81	91.4918	44.208	89.527	88.1325	136.222	90.506	77.6035	172.651	93.914	85.3565	81.726	87.134	78.6735	126.007	101.789	95.7615
66.513	103.474	93.4675	50.653	94.999	84.7975	154.63	97.788	91.4698	44.411	88.778	87.3835	136.233	90.532	77.6295	172.651	93.914	85.3565	81.726	87.134	78.6735	126.01	101.753	95.7255
66.555	103.435	93.4285	50.655	95.027	84.8255	154.683	97.798	91.4798	44.663	87.941	86.5465	136.241	90.557	77.6545	172.651	93.914	85.3565	81.753	87.128	78.6675	126.013	101.734	95.7065
66.613	103.423	93.4165	50.692	95.066	84.8645	154.713	97.761	91.4428	45.102	87.123	85.7285	136.267	90.556	77.6535	172.651	93.914	85.3565	81.773	87.134	78.6735	126.062	101.647	95.6195
66.655	103.376	93.3695	50.722	95.048	84.8465	154.748	97.784	91.4658	45.619	86.444	85.0495	136.286	90.588	77.6855	172.651	93.914	85.3565	81.773	87.134	78.6735	126.048	101.627	95.5995
66.636	103.364	93.3575	50.717	95.096	84.8945	154.761	97.761	91.4428	46.142	85.773	84.3785	136.292	90.581	77.6785	172.651	93.914	85.3565	81.773	87.134	78.6735	126.042	101.604	95.5765
66.747	103.112	93.1055	50.688	95.094	84.8925	154.81	97.764	91.4458	46.61	85.19	83.7955	136.338	90.627	77.7245	172.651	93.914	85.3565	81.785	87.128	78.6675	126.045	101.596	95.5685
66.81	102.722	92.7155	50.745	95.094	84.8925	154.856	97.77	91.4518	47.034	84.741	83.3465	136.338	90.627	77.7245	172.651	93.914	85.3565	81.785	87.128	78.6675	126.019	101.562	95.5345
66.833	102.177	92.1705	50.754	95.106	84.9045	154.91	97.775	91.4568	47.332	84.359	82.9645	136.349	90.644	77.7415	172.651	93.914	85.3565	81.809	87.125	78.6645	126.044	101.528	95.5005
66.863	101.655	91.6485	50.754	95.106	84.9045	154.913	97.761	91.4428	47.588	84.089	82.6945	136.392	90.641	77.7385	172.651	93.914	85.3565	81.837	87.131	78.6705	125.993	101.543	95.5155
66.871	101.05	91.0435	50.752	95.066	84.8645	154.936	97.746	91.4278	47.791	83.828	82.4335	136.414	90.668	77.7655	172.651	93.914	85.3565	81.876	87.131	78.6705	125.982	101.534	95.5065
66.868	100.446	90.4395	50.841	95.081	84.8795	154.98	97.757	91.4388	47.895	83.67	82.2755	136.428	90.698	77.7955	172.651	93.914	85.3565	81.907	87.122	78.6615	125.951	101.499	95.4715
66.814	99.708	89.7015	51.05	95.161	84.9595	155.002	97.741	91.4228	48.029	83.535	82.1405	136.428	90.698	77.7955	172.651	93.914	85.3565	81.932	87.134	78.6735	125.937	101.498	95.4705
66.752	98.999	88.9925	51.289	95.223	85.0215	155.023	97.729	91.4108	48.112	83.396	82.0015	136.449	90.725	77.8225	172.651	93.914	85.3565	81.959	87.113	78.6525	125.91	101.479	95.4515
66.744	98.164	88.1575	51.656	95.373	85.1715	155.064	97.704	91.3858	48.215	83.252	81.8575	136.301	90.957	78.0545	172.651	93.914	85.3565	81.959	87.113	78.6525	125.885	101.449	95.4215
66.657	97.32	87.3135	52.227	95.535	85.3335	155.101	97.71	91.3918	48.357	83.177	81.7825	136.128	91.581	78.6785	172.651	93.914	85.3565	81.959	87.113	78.6525	125.876	101.412	95.3845
66.584	96.398	86.3915	52.968	95.74	85.5385	155.133	97.73	91.4118	48.448	83.057	81.6625	136.078	92.384	79.4815	172.651	93.914	85.3565	81.959	87.113	78.6525	125.864	101.407	95.3795
66.515	95.426	85.4195	54.036	96.098	85.8965	155.136	97.708	91.3898	48.53	82.984	81.5895	136.06	93.441	80.5385	172.651	93.914	85.3565	81.938	87.093	78.6325	125.858	101.355	95.3275
66.414	94.487	84.4805	55.336	96.592	86.3905	155.183	97.708	91.3898	48.616	82.906	81.5115	135.872	94.627	81.7245	172.651	93.914	85.3565	81.885	87.063	78.6025	125.842	101.319	95.2915
66.361	93.514	83.5075	56.82	97.363	87.1615	155.217	97.723	91.4048	48.67	82.816	81.4215	135.629	95.933	83.0305	172.651	93.914	85.3565	81.834	87.06	78.5995	125.843	101.319	95.2915
66.271	92.552	82.5455	58.371	98.365	88.1635	155.251	97.704	91.3858	48.723	82.777	81.3825	135.208	97.225	84.3225	172.651	93.914	85.3565	81.834	87.06	78.5995	125.83	101.276	95.2485
66.196	91.706	81.6995	59.794	99.66	89.4585	155.285	97.714	91.3958	48.773	82.735	81.3405	134.639	98.405	85.5025	172.651	93.914	85.3565	81.866	87.052	78.5915	125.817	101.27	95.2425
66.135	90.868	80.8615	60.738	100.936	90.7345	155.323	97.723	91.4048	48.825	82.654	81.2595	133.932	99.473	86.5705	172.651	93.914	85.3565	81.897	87.069	78.6085	125.82	101.243	95.2155
66.062	90.194	80.1875	61.783	100.936	90.7345	155.345	97.71	91.3918	48.877	82.568	81.1735	133.145	100.173	87.2705	172.651	93.914	85.3565	81.942	87.065	78.6045	125.75	101.252	95.2245
66.035	89.573	79.5665	62.178	100.936	90.7345	155.364	97.708	91.3898	48.914	82.568	81.1735	132.412	100.816	87.9135	172.651	93.914	85.3565	81.948	87.042	78.5815	125.843	101.277	95.2495
66.008	89.041	79.0345	62.189	100.936	90.7345	155.389	97.703	91.3848	48.957	82.546	81.1515	131.68	101.216	88.3135	172.651	93.914	85.3565	81.953	87.03	78.5695	126.079	101.472	95.4445
65.959	88.592	78.5855	62.178	100.936	90.7345	155.432	97.697	91.3788	48.991	82.498	81.1035	131.169	101.393	88.4905	172.651	93.914	85.3565	81.962	87.04	78.5795	126.442	101.594	95.5665
65.954	88.234	78.2275	62.122	100.936	90.7345	155.45	97.718	91.3998	49.006	82.427	81.0325	130.76	101.519	88.6165	172.651	93.914	85.3565	81.964	87.023	78.5625	126.824	101.633	95.6055
65.945	87.977	77.9705	62.1	100.936	90.7345	155.478	97.718	91.3998	49.027	82.377	80.9825	130.422	101.62	88.7175	172.651	93.914	85.3565	81.964	87.023	78.5625	127.325	101.662	95.6345
65.934	87.762	77.7555	61.849	100.936	90.7345	155.491	97.714	91.3958	49.072	82.344	80.9495	130.128	101.656	88.7535	172.651	93.914	85.3565	81.981	87.003	78.5425	127.944	101.603	95.5755
65.919	87.553	77.5465	61.684	100.936	90.7345	155.528	97.699	91.3808	49.107	82.332	80.9375	129.888	101.674	88.7715	172.651	93.914	85.3565	81.987	86.967	78.5065	128.766	101.516	95.4885
65.904	87.395	77.3885	61.555	100.936	90.7345	155.54	97.662	91.3438	49.153	82.292	80.8975	129.724	101.683	88.7805	172.651	93.914	85.3565	81.987	86.967	78.5065	129.675	101.207	95.1795
65.876	87.296	77.2895	61.495	100.936	90.7345	155.582	97.638	91.3198	49.163	82.267	80.8725	129.556	101.699	88.7965	172.651	93.914	85.3565	81.993	86.981	78.5205	130.773	100.667	94.6395
65.892	87.135	77.1285	61.323	100.936	90.7345	155.59	97.646	91.3278	49.19	82.231	80.8365	129.387	101.673	88.7705	172.651	93.914	85.3565	81.987	86.967	78.5065	131.867	100.027	93.9995
65.876	87.052	77.0455	61.299	100.936	90.7345	155.61	97.653	91.3348	49.193	82.218	80.8235	129.286	101.689	88.7865	172.651	93.914	85.3565	81.987	86.967	78.5065	132.959	99.081	93.0535
65.867	86.922	76.9155	61.274	100.936	90.7345	155.617	97.632	91.3138	49.228	82.165	80.7705	129.16	101.666	88.7635	172.651	93.914	85.3565	81.987	86.967	78.5065	133.918	98.039	92.0115
65.847	86.866	76.8595	61.232	100.936	90.7345	155.667	97.644	91.3258	49.265	82.143	80.7485	128.981	101.631	88.7285	172.651	93.914	85.3565	81.979	86.942	78.4815	134.686	96.828	90.8005
65.846	86.728	76.7215	61.189	100.936	90.7345	155.717	97.623	91.3048	49.278	82.138	80.7435	128.963	101.624	88.7215	172.651	93.914	85.3565	81.979	86.942	78.4815	135.244	95.648	89.6205
65.841	86.692	76.6855	61.159	100.936	90.7345	155.722	97.611	91.2928	49.283	82.102	80.7075	128.811	101.606	88.7035	172.651	93.914	85.3565	81.991	86.922	78.4615	135.627	94.516	88.4885
65.832	86.619	76.6125	61.133	100.936	90.7345	155.743	97.59	91.2718	49.31	82.102	80.7075	128.73	101.622	88.7195	172.651	93.914	85.3565	81.987	86.93	78.4695	135.779	93.493	87.4655
65.834	86.528	76.5215	61.122	100.936	90.7345	155.756	97.617	91.2988	49.345	82.065	80.6705	128.658	101.573	88.6705	172.651	93.914	85.3565	82.002	86.913	78.4525	135.825	92.523	86.4955
65.827	86.483	76.4765	61.114	100.936	90.7345	155.791	97.623	91.3048	49.384	82.013	80.6185	128.56	101.568	88.6655	172.651	93.914	85.3565	82.029	86.895	78.4345	135.733	91.784	85.7565
65.809	86.396	76.3895	61.099	100.936	90.7345	155.806	97.608	91.2898	49.381	81.998	80.6035	128.535	101.562	88.6595	172.651	93.914	85.3565	82.043	86.896	78.4355	135.593	91.156	85.1285
65.827	86.335	76.3285	61.046	100.936	90.7345	155.834	97.6	91.2818	49.388	81.971	80.5765	128.471	101.479	88.5765	172.651	93.914	85.3565	82.066	86.89	78.4295	135.407	90.619	84.5915
65.83	86.289	76.2825	61.013	100.936	90.7345	155.863	97.581	91.2628	49.388	81.971	80.5765	128.429	101.462	88.5595	172.651	93.914	85.3565	82.08	86.887	78.4265	135.238	90.242	84.2145
65.836	86.251	76.2445	60.912	100.936	90.7345	155.891	97.583	91.2648	49.409	81.928	80.5335	128.368	101.446	88.5435	172.651	93.914	85.3565	82.097	86.872	78.4115	135.029	89.989	83.9615
65.79	86.19	76.1835	60.834	100.936	90.7345	155.884	97.599	91.2808	49.436	81.919	80.5245	128.315	101.417	88.5145	172.651	93.914	85.3565	82.09	86.87	78.4095	134.861	89.74	83.7125
65.823	86.124	76.1175	60.738	100.936	90.7345	155.947	97.558	91.2398	49.485	81.909	80.5145	128.278	101.429	88.5265	172.651	93.914	85.3565	82.104	86.863	78.4025	134.742	89.588	83.5605
65.814	86.077	76.0705	60.738	100.936	90.7345	155.968	97.561	91.2428	49.471	81.904	80.5095	128.231	101.412	88.5095	172.651	93.914	85.3565	82.104	86.863	78.4025	134.646	89.429	83.4015
65.827	86.071	76.0645	60.738	100.936	90.7345	155.976	97.55	91.2318	49.489	81.896	80.5015	128.167	101.353	88.4505	172.651	93.914	85.3565	82.12	86.846	78.3855	134.53	89.323	83.2955
65.8	86.043	76.0365	60.738	100.936	90.7345	156.013	97.523	91.2048	49.486	81.869	80.4745	128.144	101.318	88.4155	172.651	93.914	85.3565	82.12	86.846	78.3855	134.399	89.202	83.1745
65.797	85.995	75.9885	60.738	100.936	90.7345	156.048	97.566	91.2478	49.5	81.865	80.4705	128.104	101.254	88.3515	172.651	93.914	85.3565	82.137	86.832	78.3715	134.324	89.116	83.0885
65.827	86.071	76.0645	60.738	100.936	90.7345	156.065	97.523	91.2048	49.512	81.813	80.4185	128.051	101.273	88.3705	172.651	93.914	85.3565	82.137	86.832	78.3715	134.24	89.037	83.0095
65.843	86.127	76.1205	60.738	100.936	90.7345	156.091	97.436	91.1178	49.535	81.797	80.4025	127.998	101.239	88.3365	172.651	93.914	85.3565	82.131	86.82	78.3595	134.132	89.003	82.9755
65.962	86.203	76.1965	60.738	100.936	90.7345	156.095	97.559	91.2408	49.569	81.759	80.3645	127.982	101.221	88.3185	172.651	93.914	85.3565	82.128	86.801	78.3405	134.091	88.924	82.8965
66.053	86.085	76.0785	60.738	100.936	90.7345	156.131	97.423	91.1048	49.569	81.759	80.3645	127.941	101.221	88.3185	172.651	93.914	85.3565	82.037	86.797	78.3365	133.998	88.88	82.8525
66.033	85.717	75.7105	60.738	100.936	90.7345	156.16	97.413	91.0948	49.576	81.747	80.3525	127.906	101.188	88.2855	172.651	93.914	85.3565	81.985	86.814	78.3535	133.935	88.845	82.8175
66.021	85.311	75.3045	60.738	100.936	90.7345	156.179	97.382	91.0638	49.576	81.747	80.3525	127.904	101.18	88.2775	172.651	93.914	85.3565	81.906	86.838	78.3775	133.894	88.798	82.7705
65.994	84.878	74.8715	60.738	100.936	90.7345	156.215	97.365	91.0468	49.576	81.747	80.3525	127.904	101.165	88.2625	172.651	93.914	85.3565	81.844	86.947	78.4865	133.819	88.721	82.6935
65.958	84.317	74.3105	60.738	100.936	90.7345	156.215	97.365	91.0468	49.575	81.721	80.3265	127.865	101.121	88.2185	172.651	93.914	85.3565	81.803	87.037	78.5765	133.759	88.687	82.6595
65.892	83.645	73.6385	60.738	100.936	90.7345	156.228	97.367	91.0488	49.485	81.29	79.8955	127.878	101.101	88.1985	172.651	93.914	85.3565	81.775	87.161	78.7005	133.711	88.66	82.6325
65.793	82.901	72.8945	60.738	100.936	90.7345	156.236	97.348	91.0298	49.14	80.415	79.0205	127.851	101.053	88.1505	172.651	93.914	85.3565	81.729	87.349	78.8885	133.688	88.618	82.5905
65.655	82.022	72.0155	60.738	100.936	90.7345	156.29	97.315	90.9968	48.839	79.376	77.9815	127.822	101.047	88.1445	172.651	93.914	85.3565	81.67	87.626	79.1655	133.635	88.586	82.5585
65.522	81.164	71.1575	60.738	100.936	90.7345	156.321	97.297	90.9788	48.371	78.158	76.7635	127.775	101.008	88.1055	172.651	93.914	85.3565	81.655	88.015	79.5545	133.582	88.557	82.5295
65.319	80.146	70.1395	60.738	100.936	90.7345	156.316	97.261	90.9428	47.766	76.751	75.3565	127.755	101.021	88.1185	172.651	93.914	85.3565	81.615	88.611	80.1505	133.541	88.515	82.4875
65.096	79.169	69.1625	60.738	100.936	90.7345	156.359	97.259	90.9408	47.116	75.271	73.8765	127.749	101.007	88.1045	172.651	93.914	85.3565	81.632	89.467	81.0065	133.525	88.508	82.4805
64.894	78.187	68.1805	60.738	100.936	90.7345	156.379	97.261	90.9428	46.498	73.878	72.4835	127.726	100.913	88.0105	172.651	93.914	85.3565	81.676	90.624	82.1635	133.485	88.451	82.4235
64.639	77.17	67.1635	60.738	100.936	90.7345	156.419	97.241	90.9228	45.929	72.502	71.1075	127.638	100.647	87.7445	172.651	93.914	85.3565	81.833	92.108	83.6475	133.459	88.443	82.4155
64.448	76.222	66.2155	60.738	100.936	90.7345	156.441	97.236	90.9178	45.491	71.358	69.9635	127.346	100.222	87.3195	172.651	93.914	85.3565	82.063	93.841	85.3805	133.398	88.441	82.4135
64.158	75.346	65.3395	60.738	100.936	90.7345	156.464	97.22	90.9018	45.049	70.43	69.0355	126.913	99.788	86.8855	172.651	93.914	85.3565	82.349	95.725	87.2645	133.338	88.426	82.3985
63.952	74.521	64.5145	60.738	100.936	90.7345	156.506	97.226	90.9078	44.711	69.695	68.3005	126.357	99.326	86.4235	172.651	93.914	85.3565	82.688	97.59	89.1295	133.314	88.398	82.3705
63.717	73.738	63.7315	60.738	100.936	90.7345	156.515	97.24	90.9218	44.436	69.145	67.7505	125.852	98.734	85.8315	172.651	93.914	85.3565	83.081	99.238	90.7775	133.308	88.386	82.3585
63.526	73.084	63.0775	60.738	100.936	90.7345	156.529	97.239	90.9208	44.293	68.73	67.3355	125.339	98.15	85.2475	172.651	93.914	85.3565	83.58	100.823	92.3625	133.287	88.33	82.3025
63.354	72.502	62.4955	60.738	100.936	90.7345	156.572	97.22	90.9018	44.206	68.396	67.0015	124.91	97.526	84.6235	172.651	93.914	85.3565	84.06	101.95	93.4895	133.26	88.284	82.2565
63.232	72.017	62.0105	60.738	100.936	90.7345	156.617	97.197	90.8788	44.11	68.141	66.7465	124.589	96.924	84.0215	172.651	93.914	85.3565	84.444	102.608	94.1475	133.238	88.269	82.2415
63.109	71.62	61.6135	60.738	100.936	90.7345	156.639	97.194	90.8758	43.993	67.91	66.5155	124.372	96.42	83.5175	172.651	93.914	85.3565	84.692	102.559	94.0985	133.2	88.266	82.2385
63.005	71.274	61.2675	60.738	100.936	90.7345	156.671	97.18	90.8618	43.893	67.72	66.3255	124.179	96.002	83.0995	172.651	93.914	85.3565	84.801	102.533	94.0725	133.147	88.262	82.2345
62.921	71.016	61.0095	60.738	100.936	90.7345	156.694	97.167	90.8488	43.821	67.538	66.1435	124.059	95.677	82.7745	172.651	93.914	85.3565	84.851	102.55	94.0895	133.142	88.249	82.2215
62.866	70.798	60.7915	60.738	100.936	90.7345	156.718	97.167	90.8488	43.821	67.381	65.9865	123.973	95.383	82.4805	172.651	93.914	85.3565	84.845	101.944	93.4835	133.141	88.231	82.2035
62.802	70.603	60.5965	60.738	100.936	90.7345	156.718	97.167	90.8488	43.743	67.293	65.8985	123.888	95.163	82.2605	172.651	93.914	85.3565	84.809	101.854	93.3935	133.209	88.249	82.2215
62.774	70.464	60.4575	60.738	100.936	90.7345	156.778	97.158	90.8398	43.753	67.128	65.7335	123.829	94.948	82.0455	172.651	93.914	85.3565	84.684	101.786	93.3255	133.366	88.405	82.3775
62.724	70.335	60.3285	60.738	100.936	90.7345	156.82	97.15	90.8318	43.723	67.062	65.6675	123.76	94.777	81.8745	172.651	93.914	85.3565	84.66	101.72	93.2595	133.537	88.502	82.4745
62.675	70.2	60.1935	60.738	100.936	90.7345	156.843	97.167	90.8488	43.753	66.922	65.5275	123.733	94.643	81.7405	172.651	93.914	85.3565	84.579	101.67	93.2095	133.511	88.646	82.6185
62.635	70.049	60.0425	60.738	100.936	90.7345	156.881	97.153	90.8348	43.71	66.862	65.4675	123.749	94.525	81.6225	172.651	93.914	85.3565	84.514	101.636	93.1755	133.314	88.739	82.7115
62.61	69.985	59.9785	60.738	100.936	90.7345	156.917	97.117	90.7988	43.704	66.776	65.3815	123.7	94.405	81.5025	172.651	93.914	85.3565	84.452	101.608	93.1475	133.147	88.88	82.8525
62.596	69.868	59.8615	60.738	100.936	90.7345	156.94	97.08	90.7618	43.698	66.698	65.3035	123.668	94.31	81.4075	172.651	93.914	85.3565	84.453	101.544	93.0835	132.99	89.045	83.0175
62.574	69.778	59.7715	60.738	100.936	90.7345	157.001	97.059	90.7408	43.71	66.656	65.2615	123.7	94.184	81.2815	172.651	93.914	85.3565	84.427	101.463	93.0025	132.863	89.131	83.1035
62.562	69.684	59.6775	60.738	100.936	90.7345	157.029	97.029	90.7108	43.689	66.632	65.2375	123.66	94.098	81.1955	172.651	93.914	85.3565	84.384	101.419	92.9585	132.645	89.299	83.2715
62.532	69.579	59.5725	60.738	100.936	90.7345	157.023	97.043	90.7248	43.686	66.546	65.1515	123.645	94.023	81.1205	172.651	93.914	85.3565	84.337	101.31	92.8495	132.477	89.408	83.3805
62.509	69.573	59.5665	60.738	100.936	90.7345	157.107	97.023	90.7048	43.672	66.501	65.1065	123.623	93.918	81.0155	172.651	93.914	85.3565	84.269	101.247	92.7865	132.298	89.531	83.5035
62.492	69.449	59.4425	60.738	100.936	90.7345	157.113	97.01	90.6918	43.654	66.48	65.0855	123.643	93.888	80.9855	172.651	93.914	85.3565	84.249	101.182	92.7215	132.209	89.673	83.6455
62.467	69.402	59.3955	60.738	100.936	90.7345	157.155	97.023	90.7048	43.647	66.468	65.0735	123.638	93.788	80.8855	172.651	93.914	85.3565	84.221	101.09	92.6295	132.073	89.744	83.7165
62.464	69.364	59.3575	60.738	100.936	90.7345	157.185	97.032	90.7138	43.651	66.443	65.0485	123.597	93.72	80.8175	172.651	93.914	85.3565	84.218	101.05	92.5895	131.996	89.86	83.8325
62.446	69.33	59.3235	60.738	100.936	90.7345	157.216	97.01	90.6918	43.647	66.402	65.0075	123.594	93.708	80.8055	172.651	93.914	85.3565	84.221	101.09	92.6295	132.073	89.744	83.7165
62.41	69.241	59.2345	60.738	100.936	90.7345	157.293	97	90.6818	43.642	66.367	64.9725	123.578	93.625	80.7225	172.651	93.914	85.3565	84.212	101.05	92.5895	132.006	89.826	83.7985
62.423	69.218	59.2115	60.738	100.936	90.7345	157.3	96.987	90.6688	43.627	66.329	64.9345	123.563	93.571	80.6685	172.651	93.914	85.3565	84.156	100.966	92.5055	131.91	89.891	83.8635
62.418	69.163	59.1565	60.738	100.936	90.7345	157.356	96.982	90.6638	43.627	66.307	64.9125	123.602	93.525	80.6225	172.651	93.914	85.3565	84.164	100.865	92.4045	131.844	89.951	83.9235
62.404	69.154	59.1475	60.738	100.936	90.7345	157.394	96.981	90.6628	43.614	66.301	64.9065	123.594	93.502	80.5995	172.651	93.914	85.3565	84.115	100.789	92.3285	131.829	89.985	83.9575
62.386	69.074	59.0675	60.738	100.936	90.7345	157.41	96.978	90.6598	43.614	66.301	64.9065	123.594	93.479	80.5765	172.651	93.914	85.3565	84.121	100.633	92.1725	131.766	90.077	84.0495
62.371	69.031	59.0245	60.738	100.936	90.7345	157.435	96.979	90.6608	43.596	66.295	64.9005	123.586	93.443	80.5405	172.651	93.914	85.3565	84.098	100.562	92.1015	131.67	90.06	84.0325
62.387	69.006	58.9995	60.738	100.936	90.7345	157.51	96.962	90.6438	43.596	66.295	64.9005	123.614	93.394	80.4915	172.651	93.914	85.3565	84.066	100.458	91.9975	131.629	90.146	84.1185
62.365	68.972	58.9655	60.738	100.936	90.7345	157.554	96.97	90.6518	43.596	66.295	64.9005	123.599	93.311	80.4085	172.651	93.914	85.3565	84.065	100.395	91.9345	131.611	90.138	84.1105
62.334	68.932	58.9255	60.738	100.936	90.7345	157.56	96.942	90.6238	43.584	66.289	64.8945	123.579	93.296	80.3935	172.651	93.914	85.3565	84.051	100.298	91.8375	131.591	90.153	84.1255
62.374	68.838	58.8315	60.738	100.936	90.7345	157.607	96.951	90.6328	43.577	66.276	64.8815	123.608	93.299	80.3965	172.651	93.914	85.3565	84.063	100.216	91.7555	131.489	90.237	84.2095
62.356	68.827	58.8205	60.738	100.936	90.7345	157.651	96.969	90.6508	43.581	66.246	64.8515	123.617	93.264	80.3615	172.651	93.914	85.3565	84.053	100.095	91.6345	131.47	90.236	84.2085
62.362	68.794	58.7875	60.738	100.936	90.7345	157.675	96.924	90.6058	43.58	66.209	64.8145	123.62	93.241	80.3385	172.651	93.914	85.3565	84.037	99.995	91.5345	131.455	90.256	84.2285
62.353	68.76	58.7535	60.738	100.936	90.7345	157.727	96.896	90.5778	43.574	66.223	64.8285	123.631	93.218	80.3155	172.651	93.914	85.3565	84.051	99.933	91.4725	131.437	90.275	84.2475
62.317	68.748	58.7415	60.738	100.936	90.7345	157.76	96.913	90.5948	43.58	66.209	64.8145	123.658	93.151	80.2485	172.651	93.914	85.3565	84.045	99.82	91.3595	131.408	90.303	84.2755
62.31	68.726	58.7195	60.738	100.936	90.7345	157.784	96.89	90.5718	43.592	66.19	64.7955	123.634	93.139	80.2365	172.651	93.914	85.3565	84.057	99.76	91.2995	131.379	90.305	84.2775
62.303	68.723	58.7165	60.738	100.936	90.7345	157.813	96.89	90.5718	43.577	66.182	64.7875	123.629	93.105	80.2025	172.651	93.914	85.3565	84.038	99.662	91.2015	131.367	90.309	84.2815
62.384	68.769	58.7625	60.738	100.936	90.7345	157.85	96.893	90.5748	43.563	66.173	64.7785	123.623	93.093	80.1905	172.651	93.914	85.3565	83.957	99.407	90.9465	131.349	90.324	84.2965
62.47	68.907	58.9005	60.738	100.936	90.7345	157.89	96.896	90.5778	43.59	66.131	64.7365	123.652	93.072	80.1695	172.651	93.914	85.3565	83.792	99.185	90.7245	131.325	90.334	84.3065
62.608	69.005	58.9985	60.738	100.936	90.7345	157.956	96.892	90.5738	43.775	66.082	64.6875	123.649	93.061	80.1585	172.651	93.914	85.3565	83.584	98.958	90.4975	131.264	90.382	84.3545
62.752	68.913	58.9065	60.738	100.936	90.7345	157.995	96.89	90.5718	44.065	65.733	64.3385	123.685	93.043	80.1405	172.651	93.914	85.3565	83.485	98.717	90.2565	131.172	90.336	84.3085
62.662	68.587	58.5805	60.738	100.936	90.7345	157.995	96.89	90.5718	44.208	65.445	64.0505	123.677	93.038	80.1355	172.651	93.914	85.3565	83.411	98.497	90.0365	130.946	90.294	84.2665
62.577	68.22	58.2135	60.738	100.936	90.7345	158.041	96.878	90.5598	44.058	65.107	63.7125	123.685	92.99	80.0875	172.651	93.914	85.3565	83.247	98.265	89.8045	130.674	90.273	84.2455
62.467	67.753	57.7465	60.738	100.936	90.7345	158.073	96.859	90.5408	43.986	64.705	63.3105	123.685	92.99	80.0875	172.651	93.914	85.3565	83.185	98.069	89.6085	130.404	90.319	84.2915
62.272	67.203	57.1965	60.738	100.936	90.7345	158.097	96.844	90.5258	43.907	64.343	62.9485	123.676	92.954	80.0515	172.651	93.914	85.3565	83.023	97.868	89.4075	130.13	90.515	84.4875
61.994	66.539	56.5325	60.738	100.936	90.7345	158.167	96.856	90.5378	43.78	64.03	62.6355	123.686	92.964	80.0615	172.651	93.914	85.3565	82.966	97.749	89.2885	129.797	90.765	84.7375
61.642	65.691	55.6845	60.738	100.936	90.7345	158.219	96.836	90.5178	43.669	63.739	62.3445	123.689	92.923	80.0205	172.651	93.914	85.3565	82.928	97.586	89.1255	129.405	91.066	85.0385
61.169	64.689	54.6825	60.738	100.936	90.7345	158.219	96.832	90.5138	43.636	63.553	62.1585	123.699	92.914	80.0115	172.651	93.914	85.3565	82.862	97.501	89.0405	128.957	91.417	85.3895
60.7	63.654	53.6475	60.738	100.936	90.7345	158.254	96.817	90.4988	43.608	63.363	61.9685	123.693	92.875	79.9725	172.651	93.914	85.3565	82.806	97.403	88.9425	128.399	91.932	85.9045
60.177	62.53	52.5235	60.738	100.936	90.7345	158.42	96.983	90.6648	43.614	63.208	61.8135	123.725	92.887	79.9845	172.651	93.914	85.3565	82.767	97.325	88.8645	127.838	92.602	86.5745
59.676	61.355	51.3485	60.738	100.936	90.7345	158.86	97.128	90.8098	43.596	63.072	61.6775	123.736	92.878	79.9755	172.651	93.914	85.3565	82.747	97.262	88.8015	127.233	93.449	87.4215
59.148	60.236	50.2295	60.738	100.936	90.7345	159.472	97.042	90.7238	43.608	62.95	61.5555	123.729	92.867	79.9645	172.651	93.914	85.3565	82.705	97.144	88.6835	126.672	94.433	88.4055
58.708	59.126	49.1195	60.738	100.936	90.7345	160.243	96.791	90.4728	43.624	62.833	61.4385	123.729	92.867	79.9645	172.651	93.914	85.3565	82.656	97.089	88.6285	126.183	95.587	89.5595
58.296	58.187	48.1805	60.738	100.936	90.7345	161.451	96.435	90.1168	43.611	62.73	61.3355	123.724	92.841	79.9385	172.651	93.914	85.3565	82.62	97.024	88.5635	125.847	96.801	90.7735
57.919	57.261	47.2545	60.738	100.936	90.7345	162.521	95.853	89.5348	43.59	62.685	61.2905	123.724	92.841	79.9385	172.651	93.914	85.3565	82.577	96.932	88.4715	125.601	98.099	92.0715
57.629	56.495	46.4885	60.738	100.936	90.7345	163.747	95.031	88.7128	43.614	62.617	61.2225	123.725	92.828	79.9255	172.651	93.914	85.3565	82.591	96.871	88.4105	125.603	99.329	93.3015
57.361	55.814	45.8075	60.738	100.936	90.7345	165.11	94.281	87.9628	43.627	62.596	61.2015	123.724	92.815	79.9125	172.651	93.914	85.3565	82.529	96.793	88.3325	125.692	100.451	94.4235
57.135	55.227	45.2205	60.738	100.936	90.7345	166.076	93.402	87.0838	43.605	62.524	61.1295	123.737	92.812	79.9095	172.651	93.914	85.3565	82.504	96.745	88.2845	125.918	101.412	95.3845
56.967	54.733	44.7265	60.738	100.936	90.7345	166.02	92.946	86.6278	43.608	62.474	61.0795	123.75	92.809	79.9065	172.651	93.914	85.3565	82.472	96.687	88.2265	126.186	102.062	96.0345
56.853	54.336	44.3295	60.738	100.936	90.7345	166.062	92.833	86.5148	43.608	62.445	61.0505	123.758	92.791	79.8885	172.651	93.914	85.3565	82.45	96.643	88.1825	126.421	102.194	96.1665
56.756	53.971	43.9645	60.738	100.936	90.7345	166.043	92.877	86.5588	43.614	62.39	60.9955	123.767	92.781	79.8785	172.651	93.914	85.3565	82.429	96.57	88.1095	126.601	102.186	96.1585
56.68	53.729	43.7225	60.738	100.936	90.7345	166.092	92.916	86.5978	43.602	62.383	60.9885	123.771	92.758	79.8555	172.651	93.914	85.3565	82.387	96.5	88.0395	126.791	102.193	96.1655
56.619	53.532	43.5255	60.738	100.936	90.7345	166.06	92.919	86.6008	43.608	62.359	60.9645	123.803	92.754	79.8515	172.651	93.914	85.3565	82.38	96.445	87.9845	126.907	102.19	96.1625
56.574	53.353	43.3465	60.738	100.936	90.7345	166.021	92.973	86.6548	43.587	62.282	60.8875	123.782	92.75	79.8475	172.651	93.914	85.3565	82.394	96.423	87.9625	126.948	102.153	96.1255
56.516	53.211	43.2045	60.738	100.936	90.7345	165.909	93.031	86.7128	43.621	62.239	60.8445	123.785	92.701	79.7985	172.651	93.914	85.3565	82.36	96.349	87.8885	126.988	102.105	96.0775
56.502	53.081	43.0745	60.738	100.936	90.7345	165.887	93.115	86.7968	43.602	62.177	60.7825	123.805	92.692	79.7895	172.651	93.914	85.3565	82.36	96.282	87.8215	127.015	102.022	95.9945
56.435	52.951	42.9445	60.738	100.936	90.7345	165.859	93.141	86.8228	43.602	62.177	60.7825	123.817	92.701	79.7985	172.651	93.914	85.3565	82.36	96.257	87.7965	127.039	102.007	95.9795
56.431	52.859	42.8525	60.738	100.936	90.7345	165.827	93.243	86.9248	43.608	62.165	60.7705	123.82	92.693	79.7905	172.651	93.914	85.3565	82.334	96.208	87.7475	127.047	101.965	95.9375
56.401	52.73	42.7235	60.738	100.936	90.7345	165.876	93.325	87.0068	43.587	62.147	60.7525	123.832	92.701	79.7985	172.651	93.914	85.3565	82.291	96.148	87.6875	127.047	101.965	95.9375
56.364	52.652	42.6455	60.738	100.936	90.7345	165.859	93.381	87.0628	43.587	62.106	60.7115	123.826	92.689	79.7865	172.651	93.914	85.3565	82.251	96.091	87.6305	127.075	101.962	95.9345
56.365	52.576	42.5695	60.738	100.936	90.7345	165.845	93.4	87.0818	43.572	62.104	60.7095	123.855	92.692	79.7895	172.651	93.914	85.3565	82.221	96.071	87.6105	127.107	101.947	95.9195
56.316	52.471	42.4645	60.738	100.936	90.7345	165.827	93.456	87.1378	43.584	62.111	60.7165	123.843	92.683	79.7805	172.651	93.914	85.3565	82.193	96.041	87.5805	127.128	101.926	95.8985
56.321	52.422	42.4155	60.738	100.936	90.7345	165.859	93.519	87.2008	43.581	62.094	60.6995	123.855	92.692	79.7895	172.651	93.914	85.3565	82.196	95.985	87.5245	127.14	101.92	95.8925
56.286	52.32	42.3135	60.738	100.936	90.7345	165.863	93.57	87.2518	43.596	62.042	60.6475	123.855	92.692	79.7895	172.651	93.914	85.3565	82.188	95.931	87.4705	127.163	101.909	95.8815
56.289	52.277	42.2705	60.738	100.936	90.7345	165.876	93.567	87.2488	43.566	62.001	60.6065	123.855	92.692	79.7895	172.651	93.914	85.3565	82.159	95.864	87.4035	127.181	101.866	95.8385
56.278	52.25	42.2435	60.738	100.936	90.7345	165.845	93.608	87.2898	43.551	61.989	60.5945	123.873	92.675	79.7725	172.651	93.914	85.3565	82.165	95.837	87.3765	127.219	101.836	95.8085
56.28	52.141	42.1345	60.738	100.936	90.7345	165.859	93.583	87.2648	43.568	61.947	60.5525	123.881	92.663	79.7605	172.651	93.914	85.3565	82.176	95.813	87.3525	127.216	101.79	95.7625
56.257	52.089	42.0825	60.738	100.936	90.7345	165.837	93.619	87.3008	43.517	61.944	60.5495	123.892	92.655	79.7525	172.651	93.914	85.3565	82.162	95.758	87.2975	127.231	101.77	95.7425
56.276	52.068	42.0615	60.738	100.936	90.7345	165.846	93.64	87.3218	43.402	62.15	60.7555	123.915	92.643	79.7405	172.651	93.914	85.3565	82.151	95.701	87.2405	127.231	101.77	95.7425
56.256	52.053	42.0465	60.738	100.936	90.7345	165.83	93.681	87.3628	43.375	62.532	61.1375	123.905	92.652	79.7495	172.651	93.914	85.3565	82.105	95.67	87.2095	127.224	101.702	95.6745
56.236	51.988	41.9815	60.738	100.936	90.7345	165.828	93.704	87.3858	43.381	62.725	61.3305	123.915	92.643	79.7405	172.651	93.914	85.3565	82.084	95.657	87.1965	127.242	101.688	95.6605
56.215	51.918	41.9115	60.738	100.936	90.7345	165.81	93.66	87.3418	43.389	62.926	61.5315	123.915	92.643	79.7405	172.651	93.914	85.3565	82.062	95.594	87.1335	127.238	101.654	95.6265
56.23	51.895	41.8885	60.738	100.936	90.7345	165.83	93.688	87.3698	43.468	63.196	61.8015	123.927	92.649	79.7465	172.651	93.914	85.3565	82.09	95.528	87.0675	127.214	101.647	95.6195
56.214	51.884	41.8775	60.738	100.936	90.7345	165.801	93.684	87.3658	43.59	63.421	62.0265	123.915	92.643	79.7405	172.651	93.914	85.3565	82.074	95.497	87.0365	127.216	101.627	95.5995
56.201	51.859	41.8525	60.738	100.936	90.7345	165.788	93.691	87.3728	43.808	63.62	62.2255	123.927	92.649	79.7465	172.651	93.914	85.3565	82.056	95.397	86.9365	127.212	101.6	95.5725
56.18	51.844	41.8375	60.738	100.936	90.7345	165.792	93.681	87.3628	43.965	63.724	62.3295	123.915	92.643	79.7405	172.651	93.914	85.3565	82.054	95.222	86.7615	127.198	101.58	95.5525
56.182	51.766	41.7595	60.738	100.936	90.7345	165.777	93.68	87.3618	44.021	63.802	62.4075	123.927	92.649	79.7465	172.651	93.914	85.3565	81.987	94.94	86.4795	127.216	101.546	95.5185
56.186	51.711	41.7045	60.738	100.936	90.7345	165.786	93.691	87.3728	44.045	63.814	62.4195	123.947	92.666	79.7635	172.651	93.914	85.3565	81.79	94.642	86.1815	127.18	101.541	95.5135
56.17	51.713	41.7065	60.738	100.936	90.7345	165.813	93.669	87.3508	44.118	63.839	62.4445	123.94	92.655	79.7525	172.651	93.914	85.3565	81.592	94.41	85.9495	127.16	101.532	95.5045
56.165	51.673	41.6665	60.738	100.936	90.7345	165.823	93.648	87.3298	44.186	63.912	62.5175	123.959	92.661	79.7585	172.651	93.914	85.3565	81.349	93.971	85.5105	127.128	101.514	95.4865
56.128	51.625	41.6185	60.738	100.936	90.7345	165.836	93.648	87.3298	44.193	63.953	62.5585	123.973	92.658	79.7555	172.651	93.914	85.3565	80.986	93.488	85.0275	127.116	101.508	95.4805
56.128	51.625	41.6185	60.738	100.936	90.7345	165.837	93.649	87.3308	44.227	63.958	62.5635	123.973	92.658	79.7555	172.651	93.914	85.3565	80.542	92.854	84.3935	127.122	101.495	95.4675
56.133	51.613	41.6065	60.738	100.936	90.7345	165.832	93.637	87.3188	44.227	63.958	62.5635	124.117	92.604	79.7015	172.651	93.914	85.3565	80.1	92.123	83.6625	127.089	101.452	95.4245
56.141	51.546	41.5395	60.738	100.936	90.7345	165.831	93.634	87.3158	44.26	63.948	62.5535	124.563	92.333	79.4305	172.651	93.914	85.3565	79.485	91.252	82.7915	127.089	101.439	95.4115
56.119	51.528	41.5215	60.738	100.936	90.7345	165.832	93.632	87.3138	44.262	63.92	62.5255	125.297	91.725	78.8225	172.651	93.914	85.3565	78.827	90.279	81.8185	127.093	101.399	95.3715
56.1	51.511	41.5045	60.738	100.936	90.7345	165.842	93.622	87.3038	44.253	63.9	62.5055	126.088	90.885	77.9825	172.651	93.914	85.3565	78.144	89.251	80.7905	127.075	101.367	95.3395
56.111	51.472	41.4655	60.738	100.936	90.7345	165.813	93.635	87.3168	44.263	63.91	62.5155	127.105	89.782	76.8795	172.651	93.914	85.3565	77.503	88.133	79.6725	127.047	101.337	95.3095
56.093	51.461	41.4545	60.738	100.936	90.7345	165.802	93.594	87.2758	44.279	63.864	62.4695	128.353	88.522	75.6195	172.651	93.914	85.3565	76.864	87.01	78.5495	127.033	101.337	95.3095
56.106	51.455	41.4485	60.738	100.936	90.7345	165.819	93.559	87.2408	44.257	63.83	62.4355	129.714	87.274	74.3715	172.651	93.914	85.3565	76.298	85.97	77.5095	127.01	101.289	95.2615
56.164	51.289	41.2825	60.738	100.936	90.7345	165.816	93.575	87.2568	44.257	63.83	62.4355	131.226	86.074	73.1715	172.651	93.914	85.3565	75.833	84.948	76.4875	126.978	101.281	95.2535
56.214	50.812	40.8055	60.738	100.936	90.7345	165.818	93.598	87.2798	44.245	63.835	62.4405	132.811	85.179	72.2765	172.651	93.914	85.3565	75.439	84.012	75.5515	126.962	101.269	95.2415
56.189	50.075	40.0685	60.738	100.936	90.7345	165.809	93.62	87.3018	44.245	63.835	62.4405	134.379	84.674	71.7715	172.651	93.914	85.3565	75.143	83.175	74.7145	126.919	101.23	95.2025
56.09	49.217	39.2105	60.738	100.936	90.7345	165.811	93.605	87.2868	44.245	63.835	62.4405	135.765	84.586	71.6835	172.651	93.914	85.3565	74.912	82.419	73.9585	126.907	101.223	95.1955
55.892	48.179	38.1725	60.738	100.936	90.7345	165.821	93.564	87.2458	44.245	63.835	62.4405	136.922	84.851	71.9485	172.651	93.914	85.3565	74.751	81.741	73.2805	126.896	101.205	95.1775
55.664	46.901	36.8945	60.738	100.936	90.7345	165.819	93.576	87.2578	44.233	63.827	62.4325	137.764	85.192	72.2895	172.651	93.914	85.3565	74.613	81.14	72.6795	126.919	101.158	95.1305
55.367	45.512	35.5055	60.738	100.936	90.7345	165.845	93.607	87.2888	44.218	63.826	62.4315	138.364	85.57	72.6675	172.651	93.914	85.3565	74.522	80.621	72.1605	126.898	101.146	95.1185
55.02	44.048	34.0415	60.738	100.936	90.7345	165.83	93.605	87.2868	44.198	63.812	62.4175	138.763	85.876	72.9735	172.651	93.914	85.3565	74.511	80.202	71.7415	126.868	101.137	95.1095
54.742	42.592	32.5855	60.738	100.936	90.7345	165.844	93.59	87.2718	44.179	63.805	62.4105	139.031	86.157	73.2545	172.651	93.914	85.3565	74.519	79.845	71.3845	126.856	101.069	95.0415
54.397	41.259	31.2525	60.738	100.936	90.7345	165.82	93.593	87.2748	44.179	63.805	62.4105	139.253	86.383	73.4805	172.651	93.914	85.3565	74.49	79.565	71.1045	126.856	101.046	95.0185
54.102	40.047	30.0405	60.738	100.936	90.7345	165.834	93.62	87.3018	44.165	63.809	62.4145	139.416	86.61	73.7075	172.651	93.914	85.3565	74.502	79.352	70.8915	126.91	101.083	95.0555
53.856	38.925	28.9185	60.738	100.936	90.7345	165.845	93.608	87.2898	44.131	63.785	62.3905	139.584	86.816	73.9135	172.651	93.914	85.3565	74.477	79.151	70.6905	127.125	101.266	95.2385
53.616	38.03	28.0235	60.738	100.936	90.7345	165.833	93.635	87.3168	44.118	63.779	62.3845	139.65	86.989	74.0865	172.651	93.914	85.3565	74.494	79.013	70.5525	127.526	101.398	95.3705
53.409	37.205	27.1985	60.738	100.936	90.7345	165.842	93.623	87.3048	44.068	63.799	62.4045	139.755	87.113	74.2105	172.651	93.914	85.3565	74.49	78.895	70.4345	127.947	101.463	95.4355
53.244	36.533	26.5265	60.738	100.936	90.7345	165.842	93.623	87.3048	43.903	64.23	62.8355	139.816	87.283	74.3805	172.651	93.914	85.3565	74.511	78.773	70.3125	128.441	101.331	95.3035
53.065	35.951	25.9445	60.738	100.936	90.7345	165.81	93.622	87.3038	43.839	64.775	63.3805	139.845	87.416	74.5135	172.651	93.914	85.3565	74.516	78.68	70.2195	129.153	101.111	95.0835
52.939	35.492	25.4855	60.738	100.936	90.7345	165.819	93.61	87.2918	43.808	65.365	63.9705	139.937	87.532	74.6295	172.651	93.914	85.3565	74.519	78.576	70.1155	129.897	100.825	94.7975
52.83	35.116	25.1095	60.738	100.936	90.7345	165.845	93.608	87.2898	43.978	66.061	64.6665	139.996	87.66	74.7575	172.651	93.914	85.3565	74.513	78.488	70.0275	130.885	100.384	94.3565
52.733	34.785	24.7785	60.738	100.936	90.7345	165.827	93.634	87.3158	44.335	66.904	65.5095	139.971	87.757	74.8545	172.651	93.914	85.3565	74.518	78.418	69.9575	131.897	99.72	93.6925
52.723	34.564	24.5575	60.738	100.936	90.7345	165.846	93.638	87.3198	44.873	67.66	66.2655	140.01	87.869	74.9665	172.651	93.914	85.3565	74.508	78.295	69.8345	132.878	98.84	92.8125
52.69	34.38	24.3735	60.738	100.936	90.7345	165.842	93.623	87.3048	45.676	68.362	66.9675	140.012	87.944	75.0415	172.651	93.914	85.3565	74.516	78.268	69.8075	133.676	97.759	91.7315
52.603	34.201	24.1945	60.738	100.936	90.7345	165.833	93.612	87.2938	46.601	69.013	67.6185	140.034	88.029	75.1265	172.651	93.914	85.3565	74.539	78.167	69.7065	134.293	96.523	90.4955
52.605	34.084	24.0775	60.738	100.936	90.7345	165.847	93.623	87.3048	47.682	69.432	68.0375	140.055	88.122	75.2195	172.651	93.914	85.3565	74.519	78.088	69.6275	134.674	95.295	89.2675
52.546	33.944	23.9375	60.738	100.936	90.7345	165.842	93.623	87.3048	48.73	69.809	68.4145	140.044	88.15	75.2475	172.651	93.914	85.3565	74.53	78.014	69.5535	134.81	94.093	88.0655
52.529	33.784	23.7775	60.738	100.936	90.7345	165.844	93.608	87.2898	49.742	70.009	68.6145	140.027	88.24	75.3375	172.651	93.914	85.3565	74.531	77.951	69.4905	134.708	93.01	86.9825
52.48	33.705	23.6985	60.738	100.936	90.7345	165.845	93.608	87.2898	50.606	70.079	68.6845	140.054	88.307	75.4045	172.651	93.914	85.3565	74.53	77.889	69.4285	134.482	92.07	86.0425
52.462	33.574	23.5675	60.738	100.936	90.7345	165.845	93.577	87.2588	51.395	70.158	68.7635	140.054	88.356	75.4535	172.651	93.914	85.3565	74.527	77.847	69.3865	134.174	91.326	85.2985
52.468	33.533	23.5265	60.738	100.936	90.7345	165.856	93.618	87.2998	51.948	70.143	68.7485	140.036	88.411	75.5085	172.651	93.914	85.3565	74.536	77.835	69.3745	133.756	90.758	84.7305
52.433	33.451	23.4445	60.738	100.936	90.7345	165.828	93.622	87.3038	52.4	70.145	68.7505	140.045	88.463	75.5605	172.651	93.914	85.3565	74.594	77.777	69.3165	133.36	90.343	84.3155
52.4	33.353	23.3465	60.738	100.936	90.7345	165.831	93.607	87.2888	52.721	70.113	68.7185	140.044	88.526	75.6235	172.651	93.914	85.3565	74.646	77.711	69.2505	133.015	90.064	84.0365
52.405	33.284	23.2775	60.738	100.936	90.7345	165.833	93.605	87.2868	53.043	70.103	68.7085	140.032	88.554	75.6515	172.651	93.914	85.3565	74.694	77.651	69.1905	132.692	89.89	83.8625
52.404	33.232	23.2255	60.738	100.936	90.7345	165.859	93.603	87.2848	53.276	70.046	68.6515	140.026	88.588	75.6855	172.651	93.914	85.3565	74.733	77.588	69.1275	132.443	89.771	83.7435
52.376	33.156	23.1495	60.738	100.936	90.7345	165.847	93.607	87.2888	53.493	70.006	68.6115	140.038	88.66	75.7575	172.651	93.914	85.3565	74.683	77.514	69.0535	132.178	89.692	83.6645
52.347	33.108	23.1015	60.738	100.936	90.7345	165.86	93.633	87.3148	53.699	69.994	68.5995	140.044	88.68	75.7775	172.651	93.914	85.3565	74.65	77.473	69.0125	132.014	89.664	83.6365
52.332	33.072	23.0655	60.738	100.936	90.7345	165.828	93.622	87.3038	53.814	69.951	68.5565	140.031	88.735	75.8325	172.651	93.914	85.3565	74.632	77.411	68.9505	131.853	89.614	83.5865
52.336	32.979	22.9725	60.738	100.936	90.7345	165.849	93.623	87.3048	53.968	69.923	68.5285	140.02	88.757	75.8545	172.651	93.914	85.3565	74.631	77.359	68.8985	131.684	89.561	83.5335
52.311	32.951	22.9445	60.738	100.936	90.7345	165.842	93.622	87.3038	54.091	69.916	68.5215	140.006	88.78	75.8775	172.651	93.914	85.3565	74.652	77.324	68.8635	131.606	89.535	83.5075
52.313	32.919	22.9125	60.738	100.936	90.7345	165.846	93.638	87.3198	54.237	69.889	68.4945	139.997	88.802	75.8995	172.651	93.914	85.3565	74.696	77.297	68.8365	131.467	89.543	83.5155
52.296	32.877	22.8705	60.738	100.936	90.7345	165.833	93.635	87.3168	54.336	69.849	68.4545	139.982	88.848	75.9455	172.651	93.914	85.3565	74.73	77.225	68.7645	131.395	89.51	83.4825
52.255	32.823	22.8165	60.738	100.936	90.7345	165.869	93.632	87.3138	54.443	69.857	68.4625	139.978	88.86	75.9575	172.651	93.914	85.3565	74.736	77.204	68.7435	131.261	89.543	83.5155
52.268	32.784	22.7775	60.738	100.936	90.7345	165.837	93.649	87.3308	54.536	69.809	68.4145	139.991	88.913	76.0105	172.651	93.914	85.3565	74.722	77.167	68.7065	131.202	89.505	83.4775
52.274	32.729	22.7225	60.738	100.936	90.7345	165.846	93.623	87.3048	54.581	69.737	68.3425	139.991	88.913	76.0105	172.651	93.914	85.3565	74.719	77.118	68.6575	131.093	89.514	83.4865
52.283	32.717	22.7105	60.738	100.936	90.7345	165.837	93.649	87.3308	54.694	69.731	68.3365	139.98	88.947	76.0445	172.651	93.914	85.3565	74.725	77.104	68.6435	131.025	89.518	83.4905
52.238	32.671	22.6645	60.738	100.936	90.7345	165.822	93.628	87.3098	54.76	69.691	68.2965	139.959	88.969	76.0665	172.651	93.914	85.3565	74.725	77.07	68.6095	130.99	89.492	83.4645
52.24	32.652	22.6455	60.738	100.936	90.7345	165.82	93.618	87.2998	54.818	69.663	68.2685	139.934	89.006	76.1035	172.651	93.914	85.3565	74.739	77.025	68.5645	130.923	89.498	83.4705
52.24	32.652	22.6455	60.738	100.936	90.7345	165.818	93.632	87.3138	54.924	69.657	68.2625	139.938	89.032	76.1295	172.651	93.914	85.3565	74.757	77.01	68.5495	130.842	89.49	83.4625
52.242	32.626	22.6195	60.738	100.936	90.7345	165.821	93.63	87.3118	54.951	69.629	68.2345	139.925	89.03	76.1275	172.651	93.914	85.3565	74.771	77.013	68.5525	130.805	89.502	83.4745
52.252	32.599	22.5925	60.738	100.936	90.7345	165.833	93.635	87.3168	54.983	69.588	68.1935	139.925	89.03	76.1275	172.651	93.914	85.3565	74.766	77.001	68.5405	130.789	89.507	83.4795
52.232	32.535	22.5285	60.738	100.936	90.7345	165.846	93.627	87.3088	55.059	69.551	68.1565	139.934	89.075	76.1725	172.651	93.914	85.3565	74.799	76.979	68.5185	130.704	89.496	83.4685
52.183	32.489	22.4825	60.738	100.936	90.7345	165.851	93.644	87.3258	55.143	69.582	68.1875	139.914	89.092	76.1895	172.651	93.914	85.3565	74.812	76.946	68.4855	130.657	89.52	83.4925
52.199	32.459	22.4525	60.738	100.936	90.7345	165.836	93.596	87.2778	55.161	69.548	68.1535	139.894	89.109	76.2065	172.651	93.914	85.3565	74.826	76.912	68.4515	130.639	89.527	83.4995
52.228	32.456	22.4495	60.738	100.936	90.7345	165.846	93.637	87.3188	55.193	69.504	68.1095	139.905	89.119	76.2165	172.651	93.914	85.3565	74.827	76.917	68.4565	130.604	89.507	83.4795
52.196	32.432	22.4255	60.738	100.936	90.7345	165.832	93.596	87.2778	55.23	69.512	68.1175	139.897	89.123	76.2205	172.651	93.914	85.3565	74.841	76.895	68.4345	130.579	89.52	83.4925
52.204	32.398	22.3915	60.738	100.936	90.7345	165.842	93.623	87.3048	55.28	69.48	68.0855	139.912	89.175	76.2725	172.651	93.914	85.3565	74.854	76.86	68.3995	130.567	89.525	83.4975
52.216	32.367	22.3605	60.738	100.936	90.7345	165.842	93.617	87.2988	55.361	69.449	68.0545	139.906	89.187	76.2845	172.651	93.914	85.3565	74.942	76.777	68.3165	130.497	89.497	83.4695
52.204	32.329	22.3225	60.738	100.936	90.7345	165.845	93.586	87.2678	55.364	69.423	68.0285	139.92	89.223	76.3205	172.651	93.914	85.3565	74.954	76.713	68.2525	130.463	89.495	83.4675
52.181	32.292	22.2855	60.738	100.936	90.7345	165.818	93.56	87.2418	55.367	69.408	68.0135	139.908	89.215	76.3125	172.651	93.914	85.3565	74.98	76.65	68.1895	130.421	89.515	83.4875
52.171	32.283	22.2765	60.738	100.936	90.7345	165.829	93.588	87.2698	55.401	69.412	68.0175	139.916	89.237	76.3345	172.651	93.914	85.3565	74.963	76.598	68.1375	130.418	89.529	83.5015
52.178	32.271	22.2645	60.738	100.936	90.7345	165.82	93.579	87.2608	55.472	69.345	67.9505	139.856	89.244	76.3415	172.651	93.914	85.3565	74.942	76.586	68.1255	130.407	89.527	83.4995
52.199	32.253	22.2465	60.738	100.936	90.7345	165.836	93.566	87.2478	55.486	69.334	67.9395	139.581	89.175	76.2725	172.651	93.914	85.3565	74.919	76.556	68.0955	130.373	89.52	83.4925
52.199	32.253	22.2465	60.738	100.936	90.7345	165.82	93.593	87.2748	55.528	69.33	67.9355	139.012	89.134	76.2315	172.651	93.914	85.3565	74.923	76.525	68.0645	130.361	89.525	83.4975
52.195	32.241	22.2345	60.738	100.936	90.7345	165.821	93.564	87.2458	55.561	69.311	67.9165	138.316	89.269	76.3665	172.651	93.914	85.3565	74.923	76.505	68.0445	130.348	89.521	83.4935
52.195	32.241	22.2345	60.738	100.936	90.7345	165.836	93.575	87.2568	55.585	69.278	67.8835	137.476	89.448	76.5455	172.651	93.914	85.3565	74.913	76.471	68.0105	130.335	89.522	83.4945
52.191	32.163	22.1565	60.738	100.936	90.7345	165.844	93.59	87.2718	55.597	69.271	67.8765	136.576	89.535	76.6325	172.651	93.914	85.3565	74.925	76.464	68.0035	130.267	89.506	83.4785
52.222	31.926	21.9195	60.738	100.936	90.7345	165.845	93.577	87.2588	55.63	69.247	67.8525	135.662	89.506	76.6035	172.651	93.914	85.3565	74.926	76.44	67.9795	130.233	89.516	83.4885
52.165	31.358	21.3515	60.738	100.936	90.7345	165.846	93.593	87.2748	55.63	69.247	67.8525	134.732	89.478	76.5755	172.651	93.914	85.3565	74.963	76.392	67.9315	130.215	89.552	83.5245
52.007	30.603	20.5965	60.738	100.936	90.7345	165.828	93.605	87.2868	55.661	69.227	67.8325	133.906	89.331	76.4285	172.651	93.914	85.3565	74.977	76.395	67.9345	130.206	89.541	83.5135
51.759	29.603	19.5965	60.738	100.936	90.7345	165.827	93.6	87.2818	55.689	69.21	67.8155	133.221	89.122	76.2195	172.651	93.914	85.3565	74.977	76.395	67.9345	130.195	89.533	83.5055
51.44	28.44	18.4335	60.738	100.936	90.7345	165.831	93.607	87.2888	55.734	69.19	67.7955	132.649	88.901	75.9985	172.651	93.914	85.3565	75.002	76.383	67.9225	130.195	89.533	83.5055
50.959	27.072	17.0655	60.738	100.936	90.7345	165.842	93.623	87.3048	55.749	69.175	67.7805	132.184	88.706	75.8035	172.651	93.914	85.3565	75.008	76.355	67.8945	130.178	89.525	83.4975
50.442	25.527	15.5205	60.738	100.936	90.7345	165.863	93.622	87.3038	55.761	69.154	67.7595	131.842	88.528	75.6255	172.651	93.914	85.3565	75.018	76.328	67.8675	130.206	89.541	83.5135
49.897	24.021	14.0145	60.738	100.936	90.7345	165.845	93.639	87.3208	55.779	69.135	67.7405	131.599	88.391	75.4885	172.651	93.914	85.3565	75.008	76.299	67.8385	130.412	89.485	83.4575
49.418	22.532	12.5255	60.738	100.936	90.7345	165.856	93.617	87.2988	55.979	69.175	67.7805	131.365	88.247	75.3445	172.651	93.914	85.3565	75.008	76.299	67.8385	130.67	89.444	83.4165
48.945	21.137	11.1305	60.738	100.936	90.7345	165.837	93.649	87.3308	56.622	69.19	67.7955	131.191	88.133	75.2305	172.651	93.914	85.3565	75.022	76.276	67.8155	130.91	89.497	83.4695
48.539	19.918	9.9115	60.738	100.936	90.7345	165.845	93.642	87.3238	57.441	69.157	67.7625	131.015	88.022	75.1195	172.651	93.914	85.3565	75.007	76.229	67.7685	131.013	89.621	83.5935
48.202	18.89	8.8835	60.738	100.936	90.7345	165.847	93.656	87.3378	58.454	68.969	67.5745	130.895	87.93	75.0275	172.651	93.914	85.3565	75.039	76.253	67.7925	131.052	89.8	83.7725
47.91	17.992	7.9855	60.738	100.936	90.7345	165.829	93.657	87.3388	59.679	68.563	67.1685	130.8	87.806	74.9035	172.651	93.914	85.3565	75.066	76.226	67.7655	131.191	89.951	83.9235
47.702	17.264	7.2575	60.738	100.936	90.7345	165.828	93.673	87.3548	60.888	68.144	66.7495	130.652	87.726	74.8235	172.651	93.914	85.3565	75.088	76.197	67.7365	131.267	90.149	84.1215
47.496	16.639	6.6325	60.738	100.936	90.7345	165.837	93.711	87.3928	62.075	67.571	66.1765	130.58	87.651	74.7485	172.651	93.914	85.3565	75.14	76.186	67.7255	131.367	90.309	84.2815
47.386	16.225	6.2185	60.738	100.936	90.7345	165.823	93.708	87.3898	63.202	66.959	65.5645	130.451	87.6	74.6975	172.651	93.914	85.3565	75.146	76.144	67.6835	131.431	90.433	84.4055
47.307	15.932	5.9255	60.738	100.936	90.7345	165.82	93.736	87.4178	64.137	66.387	64.9925	130.412	87.54	74.6375	172.651	93.914	85.3565	75.114	76.119	67.6585	131.449	90.56	84.5325
47.241	15.723	5.7165	60.738	100.936	90.7345	165.845	93.699	87.3808	64.928	65.909	64.5145	130.326	87.477	74.5745	172.651	93.914	85.3565	75.108	76.096	67.6355	131.455	90.612	84.5845
47.242	15.564	5.5575	60.738	100.936	90.7345	165.831	93.695	87.3768	65.496	65.49	64.0955	130.27	87.42	74.5175	172.651	93.914	85.3565	75.073	76.07	67.6095	131.469	90.699	84.6715
47.216	15.441	5.4345	60.738	100.936	90.7345	165.84	93.728	87.4098	65.954	65.206	63.8115	130.184	87.368	74.4655	172.651	93.914	85.3565	75.06	76.066	67.6055	131.469	90.732	84.7045
47.2	15.303	5.2965	60.738	100.936	90.7345	165.83	93.728	87.4098	66.304	64.942	63.5475	130.167	87.299	74.3965	172.651	93.914	85.3565	75.06	76.066	67.6055	131.493	90.776	84.7485
47.209	15.226	5.2195	60.738	100.936	90.7345	165.82	93.728	87.4098	66.604	64.716	63.3215	130.107	87.256	74.3535	172.651	93.914	85.3565	75.1	76.045	67.5845	131.495	90.834	84.8065
47.19	15.144	5.1375	60.738	100.936	90.7345	165.836	93.742	87.4238	66.845	64.566	63.1715	130.054	87.195	74.2925	172.651	93.914	85.3565	75.098	75.999	67.5385	131.479	90.852	84.8245
47.258	15.053	5.0465	60.738	100.936	90.7345	165.834	93.724	87.4058	67.059	64.433	63.0385	129.98	87.134	74.2315	172.651	93.914	85.3565	75.125	75.979	67.5185	131.511	90.91	84.8825
47.216	14.948	4.9415	60.738	100.936	90.7345	165.837	93.711	87.3928	67.216	64.275	62.8805	129.966	87.136	74.2335	172.651	93.914	85.3565	75.149	75.967	67.5065	131.517	90.895	84.8675
47.254	14.909	4.9025	60.738	100.936	90.7345	165.847	93.74	87.4218	67.348	64.199	62.8045	129.92	87.097	74.1945	172.651	93.914	85.3565	75.136	75.946	67.4855	131.551	90.911	84.8835
47.306	14.851	4.8445	60.738	101.016	90.8145	165.836	93.772	87.4538	67.507	64.039	62.6445	129.902	87.026	74.1235	172.651	93.914	85.3565	75.143	75.929	67.4685	131.555	90.94	84.9125
47.245	14.81	4.8035	60.738	101.022	90.8205	165.85	93.768	87.4498	67.644	63.947	62.5525	129.883	87.008	74.1055	172.651	93.914	85.3565	75.14	75.915	67.4545	131.555	90.94	84.9125
47.248	14.796	4.7895	60.738	101.039	90.8375	165.849	93.782	87.4638	67.735	63.851	62.4565	129.819	86.961	74.0585	172.651	93.914	85.3565	75.14	75.915	67.4545	131.555	90.94	84.9125
47.294	14.68	4.6735	60.738	101.043	90.8415	165.812	93.758	87.4398	67.842	63.809	62.4145	129.785	86.919	74.0165	172.651	93.914	85.3565	75.128	75.908	67.4475	131.576	90.954	84.9265
47.287	14.666	4.6595	60.738	101.064	90.8625	165.845	93.784	87.4658	67.944	63.702	62.3075	129.802	86.87	73.9675	172.651	93.914	85.3565	75.129	75.886	67.4255	131.598	90.968	84.9405
47.287	14.666	4.6595	60.738	101.079	90.8775	165.743	93.778	87.4598	68.024	63.635	62.2405	129.746	86.868	73.9655	172.651	93.914	85.3565	75.129	75.886	67.4255	131.603	90.982	84.9545
47.297	14.62	4.6135	60.738	101.111	90.9095	165.437	93.698	87.3798	68.135	63.596	62.2015	129.706	86.845	73.9425	172.651	93.914	85.3565	75.129	75.886	67.4255	131.603	90.982	84.9545
47.323	14.589	4.5825	60.738	101.157	90.9555	164.952	93.492	87.1738	68.196	63.499	62.1045	129.699	86.796	73.8935	172.651	93.914	85.3565	75.129	75.886	67.4255	131.604	90.997	84.9695
47.335	14.578	4.5715	60.738	101.188	90.9865	164.477	93.305	86.9868	68.255	63.439	62.0445	129.687	86.792	73.8895	172.651	93.914	85.3565	75.149	75.875	67.4145	131.603	90.982	84.9545
47.351	14.575	4.5685	60.738	101.2	90.9985	163.993	92.878	86.5598	68.348	63.42	62.0255	129.658	86.742	73.8395	172.651	93.914	85.3565	75.169	75.854	67.3935	131.607	91.017	84.9895
47.343	14.517	4.5105	60.738	101.222	91.0205	163.243	92.515	86.1968	68.369	63.384	61.9895	129.649	86.726	73.8235	172.651	93.914	85.3565	75.169	75.788	67.3275	131.608	91.016	84.9885
47.415	14.509	4.5025	60.738	101.286	91.0845	162.379	91.938	85.6198	68.446	63.297	61.9025	129.625	86.698	73.7955	172.651	93.914	85.3565	75.178	75.762	67.3015	131.607	91.016	84.9885
47.383	14.484	4.4775	60.738	101.345	91.1435	161.47	91.294	84.9758	68.518	63.256	61.8615	129.608	86.681	73.7785	172.651	93.914	85.3565	75.163	75.699	67.2385	131.616	91.073	85.0455
47.43	14.494	4.4875	60.738	101.385	91.1835	160.18	90.489	84.1708	68.566	63.208	61.8135	129.605	86.653	73.7505	172.651	93.914	85.3565	75.189	75.627	67.1665	131.62	91.088	85.0605
47.448	14.473	4.4665	60.888	101.471	91.2695	158.964	89.677	83.3588	68.608	63.205	61.8105	129.561	86.658	73.7555	172.651	93.914	85.3565	75.155	75.613	67.1525	131.611	91.099	85.0715
47.474	14.492	4.4855	60.948	101.488	91.2865	157.67	88.947	82.6288	68.664	63.173	61.7785	129.541	86.621	73.7185	172.651	93.914	85.3565	75.166	75.596	67.1355	131.611	91.099	85.0715
47.506	14.512	4.5055	61.021	101.51	91.3085	156.407	88.381	82.0628	68.715	63.121	61.7265	129.541	86.597	73.6945	172.651	93.914	85.3565	75.178	75.602	67.1415	131.62	91.088	85.0605
47.502	14.482	4.4755	61.058	101.521	91.3195	155.167	88.138	81.8198	68.745	63.046	61.6515	129.505	86.583	73.6805	172.651	93.914	85.3565	75.166	75.596	67.1355	131.619	91.059	85.0315
47.526	14.536	4.5295	61.089	101.543	91.3415	154.111	88.112	81.7938	68.79	63.029	61.6345	129.49	86.576	73.6735	172.651	93.914	85.3565	75.194	75.618	67.1575	131.616	91.073	85.0455
47.514	14.509	4.5025	61.111	101.598	91.3965	153.153	88.214	81.8958	68.822	63.01	61.6155	129.489	86.553	73.6505	172.651	93.914	85.3565	75.175	75.625	67.1645	131.62	91.049	85.0215
47.526	14.536	4.5295	61.129	101.639	91.4375	152.462	88.457	82.1388	68.869	63.002	61.6075	129.472	86.523	73.6205	172.651	93.914	85.3565	75.169	75.613	67.1525	131.629	91.046	85.0185
47.579	14.557	4.5505	61.131	101.746	91.5445	151.906	88.728	82.4098	68.946	62.955	61.5605	129.472	86.523	73.6205	172.651	93.914	85.3565	75.166	75.596	67.1355	131.629	91.061	85.0335
47.642	14.528	4.5215	61.136	101.859	91.6575	151.524	88.953	82.6348	68.963	62.937	61.5425	129.465	86.489	73.5865	172.651	93.914	85.3565	75.169	75.582	67.1215	131.629	91.061	85.0335
47.81	14.299	4.2925	61.159	101.199	90.9975	151.247	89.127	82.8088	68.989	62.894	61.4995	129.452	86.486	73.5835	172.651	93.914	85.3565	75.183	75.578	67.1175	131.641	91.051	85.0235
48.011	13.885	3.8785	61.186	101.228	91.0265	151.031	89.228	82.9098	69.002	62.835	61.4405	129.439	86.467	73.5645	172.651	93.914	85.3565	75.181	75.558	67.0975	131.641	91.051	85.0235
48.234	13.179	3.1725	61.213	101.278	91.0765	150.857	89.404	83.0858	69.062	62.822	61.4275	129.407	86.433	73.5305	172.651	93.914	85.3565	75.184	75.564	67.1035	131.626	91.06	85.0325
48.512	12.992	2.9855	61.367	101.322	91.1205	150.736	89.548	83.2298	69.099	62.838	61.4435	129.414	86.432	73.5295	172.651	93.914	85.3565	75.186	75.527	67.0665	131.626	91.031	85.0035
48.767	12.344	2.3375	61.499	101.398	91.1965	150.609	89.664	83.3458	69.157	62.802	61.4075	129.387	86.411	73.5085	172.651	93.914	85.3565	75.199	75.506	67.0455	131.652	91.031	85.0035
49.002	11.899	1.8925	61.563	101.445	91.2435	150.545	89.79	83.4718	69.175	62.784	61.3895	129.384	86.399	73.4965	172.651	93.914	85.3565	75.208	75.486	67.0255	131.883	91.031	85.0035
49.165	11.593	1.5865	61.666	101.463	91.2615	150.445	89.935	83.6168	69.181	62.771	61.3765	129.365	86.388	73.4855	172.651	93.914	85.3565	75.214	75.474	67.0135	132.288	91.091	85.0635
49.295	11.519	1.5125	61.789	101.543	91.3415	150.4	90.006	83.6878	69.206	62.771	61.3765	129.338	86.337	73.4345	172.651	93.914	85.3565	75.214	75.474	67.0135	132.792	91.231	85.2035
49.326	11.554	1.5475	61.85	101.601	91.3995	150.339	90.103	83.7848	69.361	62.698	61.3035	129.357	86.393	73.4905	172.62	93.928	85.3705	75.2	75.444	66.9835	133.308	91.51	85.4825
49.318	11.601	1.5945	61.856	101.611	91.4095	150.312	90.197	83.8788	69.75	62.389	60.9945	129.327	86.377	73.4745	172.595	93.775	85.2175	75.191	75.434	66.9735	133.944	91.928	85.9005
49.275	11.578	1.5715	61.901	101.609	91.4075	150.245	90.255	83.9368	70.265	61.926	60.5315	129.327	86.34	73.4375	172.613	93.576	85.0185	75.185	75.422	66.9615	134.802	92.566	86.5385
49.197	11.59	1.5835	61.869	101.615	91.4135	150.235	90.346	84.0278	70.837	61.349	59.9545	129.318	86.33	73.4275	172.606	93.34	84.7825	75.185	75.422	66.9615	135.711	93.38	87.3525
49.155	11.942	1.9355	61.775	101.609	91.4075	150.219	90.406	84.0878	71.464	60.536	59.1415	129.318	86.33	73.4275	172.569	93.059	84.5015	75.185	75.422	66.9615	136.598	94.536	88.5085
49.095	11.952	1.9455	61.689	101.622	91.4205	150.216	90.461	84.1428	72.059	59.705	58.3105	129.304	86.334	73.4315	172.487	92.687	84.1295	75.185	75.422	66.9615	137.332	95.951	89.9235
49.1	11.966	1.9595	61.601	101.612	91.4105	150.196	90.527	84.2088	72.591	58.902	57.5075	129.313	86.305	73.4025	172.284	92.299	83.7415	75.185	75.422	66.9615	137.781	97.457	91.4295
49.038	12.049	2.0425	61.543	101.588	91.3865	150.206	90.58	84.2618	72.697	57.777	56.3825	129.301	86.289	73.3865	172.008	91.788	83.2305	75.194	75.412	66.9515	137.973	99.056	93.0285
49.028	12.066	2.0595	61.477	101.634	91.4325	150.194	90.625	84.3068	73.33	57.03	55.6355	129.28	86.275	73.3725	171.643	91.083	82.5255	75.194	75.412	66.9515	137.822	100.457	94.4295
48.972	12.138	2.1315	61.358	101.605	91.4035	150.187	90.675	84.3568	73.939	56.538	55.1435	129.278	86.262	73.3595	171.19	90.327	81.7695	75.192	75.398	66.9375	137.49	101.613	95.5855
48.998	12.134	2.1275	61.217	101.607	91.4055	150.193	90.748	84.4298	74.13	56.328	54.9335	129.278	86.262	73.3595	170.594	89.375	80.8175	75.209	75.381	66.9205	137.091	102.673	96.6455
48.885	12.195	2.1885	60.988	101.595	91.3935	150.165	90.803	84.4848	74.342	55.988	54.5935	129.272	86.251	73.3485	169.846	88.36	79.8025	75.183	75.378	66.9175	136.767	102.622	96.5945
48.909	12.223	2.2165	60.722	101.546	91.3445	150.194	90.856	84.5378	74.507	55.713	54.3185	129.258	86.23	73.3275	168.941	87.288	78.7305	75.169	75.361	66.9005	136.536	102.678	96.6505
48.814	12.301	2.2945	60.292	101.423	91.2215	150.187	90.885	84.5668	74.638	55.425	54.0305	129.247	86.225	73.3225	167.92	86.283	77.7255	75.195	75.355	66.8945	136.355	102.635	96.6075
48.801	12.39	2.3835	59.68	101.204	91.0025	150.193	90.969	84.6508	74.728	55.208	53.8135	129.247	86.225	73.3225	166.798	85.398	76.8405	75.185	75.294	66.8335	136.267	102.633	96.6055
48.763	12.501	2.4945	58.845	100.869	90.6675	150.178	91.003	84.6848	74.782	54.96	53.5655	129.251	86.213	73.3105	165.642	84.667	76.1095	75.191	75.228	66.7675	136.174	102.063	96.0355
48.767	12.608	2.6015	57.801	100.14	89.9385	150.174	91.044	84.7258	74.813	54.872	53.4775	129.24	86.191	73.2885	164.532	84.137	75.5795	75.155	75.169	66.7085	136.118	101.99	95.9625
48.706	12.761	2.7545	56.489	99.175	88.9735	150.209	91.06	84.7418	74.867	54.658	53.2635	129.236	86.188	73.2855	163.396	83.789	75.2315	75.079	75.091	66.6305	136.076	101.959	95.9315
48.69	12.963	2.9565	55.005	98.136	87.9345	150.194	91.131	84.8128	74.922	54.504	53.1095	129.231	86.176	73.2735	162.365	83.583	75.0255	74.996	75.068	66.6075	136.052	101.906	95.8785
48.654	13.004	2.9975	53.497	96.957	86.7555	150.193	91.175	84.8568	74.948	54.33	52.9355	129.231	86.176	73.2735	161.443	83.554	74.9965	74.883	75.05	66.5895	136.025	101.914	95.8865
48.763	13.418	3.4115	51.875	95.834	85.6325	150.197	91.189	84.8708	75.001	54.13	52.7355	129.225	86.164	73.2615	160.559	83.587	75.0295	74.734	75.002	66.5415	135.93	101.799	95.7715
48.595	13.154	3.1475	50.282	94.844	84.6425	150.206	91.224	84.9058	75.043	54.021	52.6265	129.213	86.163	73.2605	159.847	83.771	75.2135	74.536	74.948	66.4875	135.886	101.727	95.6995
48.631	13.076	3.0695	48.743	93.978	83.7765	150.222	91.272	84.9538	75.053	53.929	52.5345	129.215	86.144	73.2415	159.177	84.03	75.4725	74.31	74.829	66.3685	135.883	101.702	95.6745
48.66	13.006	2.9995	47.272	93.264	83.0625	150.21	91.31	84.9918	75.092	53.813	52.4185	129.2	86.131	73.2285	158.629	84.352	75.7945	73.978	74.714	66.2535	135.868	101.632	95.6045
48.673	12.999	2.9925	45.87	92.736	82.5345	150.2	91.337	85.0188	75.113	53.738	52.3435	129.175	86.104	73.2015	158.163	84.667	76.1095	73.417	74.492	66.0315	135.832	101.532	95.5045
48.709	12.998	2.9915	44.636	92.353	82.1515	150.209	91.368	85.0498	75.137	53.648	52.2535	129.167	86.082	73.1795	157.823	85.058	76.5005	72.634	74.186	65.7255	135.834	101.519	95.4915
48.72	13.038	3.0315	43.563	92.041	81.8395	150.219	91.437	85.1188	75.143	53.605	52.2105	129.167	86.082	73.1795	157.502	85.397	76.8395	71.537	73.771	65.3105	135.813	101.458	95.4305
48.754	13.093	3.0865	42.546	91.87	81.6685	150.219	91.437	85.1188	75.196	53.502	52.1075	129.154	86.082	73.1795	157.254	85.773	77.2155	70.195	73.214	64.7535	135.812	101.427	95.3995
48.714	13.172	3.1655	41.725	91.655	81.4535	150.251	91.479	85.1608	75.211	53.461	52.0665	129.154	86.082	73.1795	157.106	86.076	77.5185	68.592	72.601	64.1405	135.799	101.329	95.3015
48.656	13.163	3.1565	41.082	91.663	81.4615	150.247	91.509	85.1908	75.242	53.366	51.9715	129.14	86.082	73.1795	156.982	86.349	77.7915	66.838	71.989	63.5285	135.796	101.285	95.2575
48.666	13.182	3.1755	40.501	91.586	81.3845	150.278	91.575	85.2568	75.229	53.278	51.8835	129.146	86.058	73.1555	156.839	86.622	78.0645	65.009	71.502	63.0415	135.755	101.192	95.1645
48.671	13.234	3.2275	40.062	91.594	81.3925	150.296	91.595	85.2768	75.249	53.196	51.8015	129.138	86.048	73.1455	156.78	86.834	78.2765	63.196	71.134	62.6735	135.782	101.122	95.0945
48.613	13.372	3.3655	39.775	91.53	81.3285	150.321	91.639	85.3208	75.282	53.151	51.7565	129.139	86.017	73.1145	156.752	87.049	78.4915	61.395	70.915	62.4545	135.741	101.038	95.0105
48.638	13.335	3.3285	39.47	91.515	81.3135	150.358	91.63	85.3118	75.313	53.084	51.6895	129.125	85.953	73.0505	156.723	87.216	78.6585	59.805	70.884	62.4235	135.725	100.948	94.9205
48.658	13.436	3.4295	39.301	91.532	81.3305	150.37	91.653	85.3348	75.32	53.058	51.6635	129.256	85.52	72.6175	156.632	87.332	78.7745	58.407	70.969	62.5085	135.738	100.913	94.8855
48.633	13.463	3.4565	39.151	91.522	81.3205	150.409	91.692	85.3738	75.312	52.99	51.5955	129.221	84.783	71.8805	156.642	87.51	78.9525	57.225	71.198	62.7375	135.735	100.818	94.7905
48.627	13.497	3.4905	39.094	91.507	81.3055	150.409	91.724	85.4058	75.297	52.962	51.5675	129.126	84.366	71.4635	156.595	87.656	79.0985	56.266	71.516	63.0555	135.73	100.756	94.7285
48.676	13.632	3.6255	39.083	91.5	81.2985	150.412	91.753	85.4348	75.342	52.905	51.5105	128.824	83.302	70.3995	156.604	87.738	79.1805	55.467	71.87	63.4095	135.733	100.716	94.6885
48.632	13.669	3.6625	39.084	91.483	81.2815	150.425	91.788	85.4698	75.37	52.875	51.4805	128.454	81.932	69.0295	156.585	87.869	79.3115	54.856	72.203	63.7425	135.71	100.644	94.6165
48.66	13.68	3.6735	39.084	91.483	81.2815	150.453	91.835	85.5168	75.367	52.846	51.4515	128.074	80.419	67.5165	156.604	87.944	79.3865	54.398	72.585	64.1245	135.74	100.575	94.5475
48.603	13.765	3.7585	39.084	91.483	81.2815	150.486	91.859	85.5408	75.387	52.758	51.3635	127.536	77.968	65.0655	156.585	88.076	79.5185	54.049	72.92	64.4595	135.719	100.527	94.4995
48.609	13.82	3.8135	39.146	91.494	81.2925	150.541	91.846	85.5278	75.396	52.695	51.3005	127.26	76.302	63.3995	156.604	88.15	79.5925	53.826	73.239	64.7785	135.726	100.444	94.4165
48.627	13.885	3.8785	39.244	91.503	81.3015	150.555	91.846	85.5278	75.402	52.677	51.2825	127.204	74.737	61.8345	156.585	88.231	79.6735	53.697	73.505	65.0445	135.717	100.362	94.3345
48.658	13.976	3.9695	39.27	91.549	81.3475	150.585	91.879	85.5608	75.424	52.663	51.2685	127.338	73.391	60.4885	156.61	88.319	79.7615	53.596	73.74	65.2795	135.713	100.321	94.2935
48.618	13.994	3.9875	39.368	91.552	81.3505	150.605	91.939	85.6208	75.447	52.595	51.2005	127.617	72.273	59.3705	156.604	88.357	79.7995	53.576	73.942	65.4815	135.704	100.281	94.2535
48.584	14.054	4.0475	39.428	91.562	81.3605	150.615	91.959	85.6408	75.447	52.569	51.1745	127.93	71.462	58.5595	156.623	88.441	79.8835	53.553	74.101	65.6405	135.702	100.192	94.1645
48.615	14.1	4.0935	39.52	91.553	81.3515	150.628	91.991	85.6728	75.443	52.536	51.1415	128.082	71.164	58.2615	156.61	88.525	79.9675	53.542	74.255	65.7945	135.698	100.141	94.1135
48.62	14.187	4.1805	39.604	91.555	81.3535	150.641	91.996	85.6778	75.433	52.489	51.0945	128.326	70.643	57.7405	156.604	88.563	80.0055	53.525	74.389	65.9285	135.676	100.109	94.0815
48.601	14.205	4.1985	39.705	91.572	81.3705	150.684	92.023	85.7048	75.429	52.474	51.0795	128.549	70.257	57.3545	156.509	88.714	80.1565	53.525	74.516	66.0555	135.653	100.072	94.0445
48.636	14.259	4.2525	39.831	91.549	81.3475	150.737	92.025	85.7068	75.439	52.457	51.0625	128.73	69.927	57.0245	156.313	88.957	80.3995	53.522	74.619	66.1585	135.632	100.018	93.9905
48.621	14.33	4.3235	39.874	91.601	81.3995	150.742	92.039	85.7208	75.472	52.379	50.9845	128.982	69.572	56.6695	156.12	89.247	80.6895	53.528	74.708	66.2475	135.627	99.891	93.8635
48.61	14.355	4.3485	39.894	91.735	81.5335	150.756	92.039	85.7208	75.472	52.354	50.9595	129.072	69.485	56.5825	156	89.594	81.0365	53.522	74.825	66.3645	135.61	99.688	93.6605
48.642	14.431	4.4245	39.943	91.766	81.5645	150.762	92.052	85.7338	75.576	52.256	50.8615	129.196	69.29	56.3875	156.021	89.968	81.4105	53.528	74.9	66.4395	135.499	99.326	93.2985
48.609	14.469	4.4625	40.109	91.818	81.6165	150.812	92.068	85.7498	75.752	51.697	50.3025	129.327	69.113	56.2105	156.165	90.38	81.8225	53.511	74.961	66.5005	135.312	98.895	92.8675
48.67	14.524	4.5175	40.29	91.842	81.6405	150.854	92.091	85.7728	76.016	51.07	49.6755	129.445	69.04	56.1375	156.292	90.797	82.2395	53.542	75.049	66.5885	135.175	98.451	92.4235
48.609	14.572	4.5655	40.336	91.813	81.6115	150.841	92.097	85.7788	76.31	50.322	48.9275	129.563	68.895	55.9925	156.435	91.209	82.6515	53.545	75.087	66.6265	134.898	98.047	92.0195
48.627	14.639	4.6325	40.422	91.801	81.5995	150.878	92.115	85.7968	76.613	49.381	47.9865	129.651	68.834	55.9315	156.633	91.634	83.0765	53.56	75.123	66.6625	134.559	97.581	91.5535
48.66	14.671	4.6645	40.518	91.76	81.5585	150.88	92.146	85.8278	76.886	48.413	47.0185	129.769	68.689	55.7865	156.915	92.059	83.5015	53.563	75.185	66.7245	134.178	97.119	91.0915
48.644	14.734	4.7275	40.574	91.734	81.5325	150.88	92.146	85.8278	77.126	47.419	46.0245	129.836	68.641	55.7385	157.204	92.443	83.8855	53.589	75.235	66.7745	133.819	96.623	90.5955
48.643	14.802	4.7955	40.683	91.745	81.5435	150.949	92.199	85.8808	77.399	46.483	45.0885	129.918	68.588	55.6855	157.474	92.811	84.2535	53.591	75.249	66.7885	133.322	96.138	90.1105
48.618	14.849	4.8425	40.733	91.69	81.4885	150.962	92.216	85.8978	77.577	45.618	44.2235	129.98	68.495	55.5925	157.823	93.124	84.5665	53.6	75.275	66.8145	132.881	95.65	89.6225
48.719	15.052	5.0455	40.842	91.724	81.5225	150.994	92.192	85.8738	77.735	44.909	43.5145	130.075	68.436	55.5335	158.192	93.484	84.9265	53.62	75.306	66.8455	132.371	95.155	89.1275
48.793	15.454	5.4475	40.967	91.698	81.4965	151.008	92.225	85.9068	77.904	44.33	42.9355	130.124	68.382	55.4795	158.545	93.711	85.1535	53.596	75.338	66.8775	131.861	94.675	88.6475
48.932	15.942	5.9355	41.031	91.714	81.5125	151.004	92.212	85.8938	77.964	43.943	42.5485	130.198	68.34	55.4375	158.918	93.933	85.3755	53.618	75.37	66.9095	131.321	94.216	88.1885
49.093	16.563	6.5565	41.09	91.735	81.5335	151.021	92.22	85.9018	78.07	43.605	42.2105	130.275	68.287	55.3845	159.297	94.118	85.5605	53.579	75.451	66.9905	130.747	93.775	87.7475
49.293	17.337	7.3305	41.149	91.676	81.4745	151.047	92.199	85.8808	78.103	43.278	41.8835	130.334	68.247	55.3445	159.688	94.279	85.7215	53.566	75.522	67.0615	130.218	93.395	87.3675
49.559	18.457	8.4505	41.205	91.697	81.4955	151.099	92.251	85.9328	78.056	42.99	41.5955	130.396	68.242	55.3395	160.064	94.369	85.8115	53.568	75.573	67.1125	129.718	92.997	86.9695
49.842	19.877	9.8705	41.319	91.734	81.5325	151.122	92.241	85.9228	77.965	42.733	41.3385	130.432	68.206	55.3035	160.427	94.406	85.8485	53.646	75.632	67.1715	129.207	92.68	86.6525
50.281	21.43	11.4235	41.45	91.691	81.4895	151.142	92.255	85.9368	77.961	42.54	41.1455	130.506	68.152	55.2495	160.712	94.511	85.9535	53.735	75.647	67.1865	128.76	92.388	86.3605
50.659	23.147	13.1405	41.536	91.77	81.5685	151.142	92.255	85.9368	77.944	42.336	40.9415	130.548	68.121	55.2185	161.082	94.513	85.9555	53.837	75.63	67.1695	128.339	92.172	86.1445
51.031	24.821	14.8145	41.592	91.759	81.5575	151.19	92.258	85.9398	77.904	42.208	40.8135	130.594	68.07	55.1675	161.334	94.524	85.9665	53.918	75.605	67.1445	127.963	91.988	85.9605
51.366	26.36	16.3535	41.665	91.773	81.5715	151.208	92.239	85.9208	77.907	42.05	40.6555	130.63	68.048	55.1455	161.553	94.518	85.9605	53.962	75.608	67.1475	127.642	91.83	85.8025
51.685	27.747	17.7405	41.741	91.739	81.5375	151.227	92.258	85.9398	77.887	41.941	40.5465	130.681	68.02	55.1175	161.788	94.491	85.9335	53.993	75.619	67.1585	127.392	91.742	85.7145
52.003	28.948	18.9415	41.778	91.741	81.5395	151.244	92.281	85.9628	77.85	41.791	40.3965	130.727	68.025	55.1225	161.985	94.465	85.9075	54.008	75.643	67.1825	127.152	91.644	85.6165
52.223	29.895	19.8885	41.86	91.746	81.5445	151.247	92.278	85.9598	77.829	41.717	40.3225	130.756	67.994	55.0915	162.162	94.448	85.8905	54.016	75.657	67.1965	127.041	91.557	85.5295
52.454	30.642	20.6355	41.933	91.71	81.5085	151.266	92.297	85.9788	77.835	41.586	40.1915	130.794	67.991	55.0885	162.309	94.424	85.8665	54.016	75.657	67.1965	126.873	91.541	85.5135
52.666	31.24	21.2335	41.992	91.702	81.5005	151.306	92.291	85.9728	77.79	41.519	40.1245	130.827	67.935	55.0325	162.406	94.381	85.8235	54.016	75.657	67.1965	126.721	91.503	85.4755
52.825	31.708	21.7015	42.115	91.688	81.4865	151.337	92.296	85.9778	77.745	41.413	40.0185	130.86	67.922	55.0195	162.539	94.33	85.7725	54.021	75.676	67.2155	126.619	91.5	85.4725
52.971	32.056	22.0495	42.15	91.705	81.5035	151.34	92.268	85.9498	77.756	41.325	39.9305	130.927	67.899	54.9965	162.619	94.352	85.7945	54.023	75.681	67.2205	126.506	91.42	85.3925
53.096	32.265	22.2585	42.212	91.685	81.4835	151.337	92.296	85.9778	77.732	41.263	39.8685	130.938	67.905	55.0025	162.742	94.308	85.7505	54.036	75.711	67.2505	126.463	91.403	85.3755
53.185	32.456	22.4495	42.315	91.7	81.4985	151.345	92.282	85.9638	77.699	41.191	39.7965	130.98	67.863	54.9605	162.838	94.304	85.7465	54.035	75.739	67.2785	126.337	91.367	85.3395
53.28	32.546	22.5395	42.34	91.683	81.4815	151.398	92.272	85.9538	77.689	41.105	39.7105	131.02	67.842	54.9395	162.938	94.285	85.7275	54.026	75.765	67.3045	126.263	91.37	85.3425
53.329	32.717	22.7105	42.412	91.667	81.4655	151.453	92.278	85.9598	77.697	41.052	39.6575	131.031	67.849	54.9465	162.99	94.271	85.7135	54.026	75.765	67.3045	126.225	91.336	85.3085
53.41	32.874	22.8675	42.495	91.7	81.4985	151.46	92.291	85.9728	77.673	40.984	39.5895	131.053	67.835	54.9325	163.046	94.202	85.6445	54.027	75.806	67.3455	126.146	91.345	85.3175
53.505	32.99	22.9835	42.558	91.677	81.4755	151.472	92.297	85.9788	77.629	40.928	39.5335	131.084	67.823	54.9205	163.148	94.181	85.6235	54.047	75.847	67.3865	126.082	91.28	85.2525
53.529	33.09	23.0835	42.575	91.724	81.5225	151.5	92.298	85.9798	77.629	40.913	39.5185	131.106	67.818	54.9155	163.214	94.157	85.5995	54.034	75.852	67.3915	126.03	91.31	85.2825
53.593	33.187	23.1805	42.649	91.675	81.4735	151.512	92.291	85.9728	77.615	40.816	39.4215	131.143	67.802	54.8995	163.257	94.127	85.5695	54.023	75.887	67.4265	125.923	91.267	85.2395
53.622	33.293	23.2865	42.735	91.655	81.4535	151.512	92.291	85.9728	77.592	40.765	39.3705	131.167	67.802	54.8995	163.272	94.114	85.5565	54.019	75.9	67.4395	125.902	91.251	85.2235
53.702	33.351	23.3445	42.748	91.663	81.4615	151.516	92.305	85.9868	77.588	40.719	39.3245	131.193	67.799	54.8965	163.371	94.136	85.5785	54.062	75.886	67.4255	125.865	91.203	85.1755
53.733	33.445	23.4385	42.855	91.693	81.4915	151.543	92.296	85.9778	77.556	40.696	39.3015	131.226	67.803	54.9005	163.608	94.318	85.7605	54.074	75.903	67.4425	125.839	91.226	85.1985
53.773	33.508	23.5015	42.915	91.682	81.4805	151.599	92.285	85.9668	77.537	40.662	39.2675	131.24	67.779	54.8765	163.881	94.549	85.9915	54.086	75.899	67.4385	125.773	91.198	85.1705
53.807	33.538	23.5315	42.97	91.588	81.3865	151.622	92.298	85.9798	77.553	40.614	39.2195	131.245	67.754	54.8515	164.392	94.72	86.1625	54.086	75.899	67.4385	125.702	91.182	85.1545
53.807	33.592	23.5855	43.009	91.53	81.3285	151.643	92.302	85.9838	77.541	40.549	39.1545	131.291	67.719	54.8165	164.695	94.705	86.1475	54.086	75.899	67.4385	125.659	91.203	85.1755
53.828	33.653	23.6465	43.108	91.401	81.1995	151.669	92.307	85.9888	77.515	40.498	39.1035	131.293	67.698	54.7955	165.079	94.591	86.0335	54.079	75.934	67.4735	125.627	91.174	85.1465
53.735	33.637	23.6305	43.202	91.289	81.0875	151.678	92.297	85.9788	77.513	40.46	39.0655	131.313	67.693	54.7905	165.559	94.499	85.9415	54.054	75.976	67.5155	125.622	91.161	85.1335
53.717	33.568	23.5615	43.299	91.161	80.9595	151.692	92.301	85.9828	77.513	40.434	39.0395	131.34	67.679	54.7765	166.045	94.377	85.8195	54.072	76.013	67.5525	125.526	91.163	85.1355
53.717	33.554	23.5475	43.417	91.137	80.9355	151.71	92.312	85.9938	77.509	40.396	39.0015	131.34	67.679	54.7765	166.532	94.189	85.6315	54.085	76.018	67.5575	125.487	91.186	85.1585
53.758	33.548	23.5415	43.6	91.104	80.9025	151.733	92.291	85.9728	77.48	40.364	38.9695	131.349	67.669	54.7665	166.818	94.074	85.5165	54.085	76.018	67.5575	125.455	91.183	85.1555
53.897	33.616	23.6095	43.779	91.022	80.8205	151.749	92.296	85.9778	77.454	40.335	38.9405	131.406	67.665	54.7625	167.332	93.786	85.2285	54.085	76.032	67.5715	125.438	91.164	85.1365
53.957	33.678	23.6715	43.986	90.977	80.7755	151.782	92.324	86.0058	77.469	40.286	38.8915	131.414	67.649	54.7465	167.938	93.446	84.8885	54.076	76.042	67.5815	125.404	91.157	85.1295
54.016	33.699	23.6925	44.18	90.915	80.7135	151.79	92.337	86.0188	77.463	40.274	38.8795	131.427	67.648	54.7455	168.491	93.093	84.5355	54.077	76.069	67.6085	125.321	91.16	85.1325
54.074	33.708	23.7015	44.349	90.837	80.6355	151.805	92.336	86.0178	77.449	40.277	38.8825	131.454	67.636	54.7335	169.434	92.536	83.9785	54.072	76.082	67.6215	125.289	91.169	85.1415
54.105	33.756	23.7495	44.563	90.782	80.5805	151.873	92.336	86.0178	77.441	40.233	38.8385	131.46	67.648	54.7455	170.047	91.919	83.3615	54.077	76.069	67.6085	125.269	91.188	85.1605
54.114	33.781	23.7745	44.725	90.736	80.5345	151.873	92.336	86.0178	77.428	40.199	38.8045	131.46	67.648	54.7455	170.625	91.402	82.8445	54.069	76.096	67.6355	125.261	91.177	85.1495
54.12	33.843	23.8365	44.921	90.723	80.5215	151.896	92.329	86.0108	77.411	40.179	38.7845	131.481	67.659	54.7565	171.15	90.85	82.2925	54.074	76.082	67.6215	125.238	91.177	85.1495
54.117	33.883	23.8765	45.083	90.674	80.4725	151.908	92.373	86.0548	77.417	40.13	38.7355	131.481	67.659	54.7565	171.659	90.334	81.7765	54.074	76.109	67.6485	125.238	91.177	85.1495
54.164	33.88	23.8735	45.252	90.674	80.4725	151.913	92.369	86.0508	77.411	40.097	38.7025	131.506	67.651	54.7485	172.099	89.716	81.1585	54.069	76.096	67.6355	125.221	91.168	85.1405
54.19	33.933	23.9265	45.424	90.634	80.4325	151.954	92.359	86.0408	77.411	40.097	38.7025	131.522	67.629	54.7265	172.327	89.424	80.8665	54.083	76.119	67.6585	125.206	91.174	85.1465
54.199	33.921	23.9145	45.497	90.631	80.4295	151.983	92.376	86.0578	77.32	39.847	38.4525	131.522	67.629	54.7265	172.677	88.85	80.2925	54.095	76.177	67.7165	125.081	91.18	85.1525
54.227	33.918	23.9115	45.637	90.592	80.3905	151.991	92.383	86.0648	77.097	39.313	37.9185	131.553	67.633	54.7305	172.789	88.313	79.7555	54.124	76.186	67.7255	124.871	91.208	85.1805
54.253	33.94	23.9335	45.7	90.579	80.3775	152.009	92.366	86.0478	76.845	38.625	37.2305	131.553	67.633	54.7305	172.808	87.785	79.2275	54.159	76.203	67.7425	124.549	91.205	85.1775
54.253	33.94	23.9335	45.842	90.564	80.3625	152.032	92.356	86.0378	76.571	37.829	36.4345	131.571	67.617	54.7145	172.69	87.19	78.6325	54.236	76.209	67.7485	124.067	91.286	85.2585
54.302	34.01	24.0035	45.891	90.571	80.3695	152.039	92.387	86.0688	76.127	36.836	35.4415	131.596	67.617	54.7145	172.552	86.804	78.2465	54.257	76.219	67.7585	123.586	91.395	85.3675
54.305	34.024	24.0175	45.988	90.53	80.3285	152.075	92.337	86.0188	75.655	35.835	34.4405	131.593	67.604	54.7015	172.458	86.53	77.9725	54.257	76.219	67.7585	122.995	91.69	85.6625
54.314	34.057	24.0505	46.051	90.551	80.3495	152.075	92.366	86.0478	75.197	34.855	33.4605	131.607	67.61	54.7075	172.356	86.292	77.7345	54.183	76.206	67.7455	122.32	91.999	85.9715
54.314	34.102	24.0955	46.085	90.558	80.3565	152.092	92.356	86.0378	74.771	33.857	32.4625	131.607	67.61	54.7075	172.227	86.073	77.5155	54.158	76.206	67.7455	121.481	92.409	86.3815
54.314	34.102	24.0955	46.127	90.568	80.3665	152.122	92.339	86.0208	74.356	33.007	31.6125	131.612	67.584	54.6815	172.221	85.896	77.3385	54.145	76.203	67.7425	120.535	92.973	86.9455
54.366	34.13	24.1235	46.167	90.552	80.3505	152.135	92.371	86.0528	73.956	32.289	30.8945	131.649	67.59	54.6875	172.165	85.791	77.2335	54.215	76.233	67.7725	119.677	93.631	87.6035
54.385	34.149	24.1425	46.236	90.58	80.3785	152.149	92.394	86.0758	73.652	31.743	30.3485	131.649	67.604	54.7015	172.094	85.657	77.0995	54.24	76.252	67.7915	118.722	94.361	88.3335
54.413	34.147	24.1405	46.277	90.578	80.3765	152.184	92.376	86.0578	73.395	31.33	29.9355	131.649	67.59	54.6875	172.058	85.525	76.9675	54.266	76.284	67.8235	117.882	95.149	89.1215
54.403	34.164	24.1575	46.303	90.583	80.3815	152.199	92.399	86.0808	73.213	31.051	29.6565	131.728	67.713	54.8105	172.003	85.464	76.9065	54.289	76.325	67.8645	117.087	95.94	89.9125
54.412	34.175	24.1685	46.319	90.562	80.3605	152.214	92.4	86.0818	73.061	30.77	29.3755	132.038	68.076	55.1735	171.973	85.296	76.7385	54.28	76.315	67.8545	116.372	96.77	90.7425
54.435	34.176	24.1695	46.412	90.544	80.3425	152.23	92.399	86.0808	72.915	30.558	29.1635	132.558	68.518	55.6155	171.93	85.285	76.7275	54.289	76.325	67.8645	115.776	97.552	91.5245
54.475	34.269	24.2625	46.457	90.551	80.3495	152.254	92.35	86.0318	72.748	30.365	28.9705	133.304	68.932	56.0295	171.884	85.226	76.6685	54.289	76.325	67.8645	115.281	98.288	92.2605
54.478	34.269	24.2625	46.469	90.546	80.3445	152.254	92.366	86.0478	72.68	30.206	28.8115	134.135	69.516	56.6135	171.862	85.201	76.6435	54.291	76.353	67.8925	114.915	98.985	92.9575
54.491	34.285	24.2785	46.506	90.569	80.3675	152.288	92.371	86.0528	72.542	30.027	28.6325	134.978	70.329	57.4265	171.801	85.084	76.5265	54.31	76.371	67.9105	114.681	99.579	93.5515
54.501	34.273	24.2665	46.506	90.569	80.3675	152.296	92.355	86.0368	72.48	29.933	28.5385	135.879	71.155	58.2525	171.728	85.064	76.5065	54.31	76.371	67.9105	114.461	100.08	94.0525
54.495	34.298	24.2915	46.518	90.574	80.3725	152.313	92.354	86.0358	72.375	29.817	28.4225	136.718	72.041	59.1385	171.675	85.026	76.4685	54.33	76.392	67.9315	114.293	100.462	94.4345
54.52	34.308	24.3015	46.598	90.515	80.3135	152.337	92.368	86.0498	72.297	29.708	28.3135	137.441	73	60.0975	171.634	85.007	76.4495	54.324	76.404	67.9435	114.291	100.73	94.7025
54.52	34.308	24.3015	46.655	90.502	80.3005	152.338	92.352	86.0338	72.245	29.599	28.2045	137.973	73.968	61.0655	171.621	84.967	76.4095	54.312	76.444	67.9835	114.312	100.939	94.9115
54.536	34.33	24.3235	46.881	90.34	80.1385	152.371	92.34	86.0218	72.145	29.536	28.1415	138.351	74.769	61.8665	171.6	84.895	76.3375	54.315	76.43	67.9695	114.41	101.06	95.0325
54.579	34.35	24.3435	47.049	90.283	80.0815	152.384	92.394	86.0758	72.082	29.437	28.0425	138.587	75.457	62.5545	171.567	84.88	76.3225	54.312	76.444	67.9835	114.468	101.165	95.1375
54.619	34.353	24.3465	47.305	90.227	80.0255	152.404	92.383	86.0648	72.062	29.381	27.9865	138.751	76	63.0975	171.545	84.861	76.3035	54.327	76.467	68.0065	114.55	101.259	95.2315
54.619	34.353	24.3465	47.565	90.206	80.0045	152.404	92.383	86.0648	71.984	29.312	27.9175	138.803	76.441	63.5385	171.502	84.832	76.2745	54.33	76.481	68.0205	114.624	101.318	95.2905
54.619	34.353	24.3465	47.97	90.151	79.9495	152.419	92.381	86.0628	71.915	29.214	27.8195	138.905	76.728	63.8255	171.502	84.832	76.2745	54.327	76.467	68.0065	114.686	101.354	95.3265
54.644	34.387	24.3805	48.505	90.103	79.9015	152.447	92.371	86.0528	71.876	29.155	27.7605	138.963	77.047	64.1445	171.48	84.815	76.2575	54.327	76.467	68.0065	114.81	101.354	95.3265
54.711	34.45	24.4435	48.807	90.067	79.8655	152.444	92.386	86.0678	71.847	29.145	27.7505	138.969	77.289	64.3865	171.456	84.803	76.2455	54.306	76.463	68.0025	114.851	101.397	95.3695
54.92	34.508	24.5015	49.576	89.96	79.7585	152.494	92.392	86.0738	71.784	29.066	27.6715	138.974	77.49	64.5875	171.43	84.737	76.1795	54.315	76.501	68.0405	114.907	101.381	95.3535
55.238	34.559	24.5525	50.486	89.87	79.6685	152.5	92.363	86.0448	71.717	28.996	27.6015	138.978	77.684	64.7815	171.4	84.739	76.1815	54.321	76.521	68.0605	115.02	101.389	95.3615
55.58	34.574	24.5675	51.595	89.665	79.4635	152.528	92.366	86.0478	71.688	28.966	27.5715	138.995	77.848	64.9455	171.33	84.716	76.1585	54.321	76.521	68.0605	115.043	101.38	95.3525
56.067	34.439	24.4325	53.466	89.172	78.9705	152.552	92.356	86.0378	71.661	28.929	27.5345	138.977	77.997	65.0945	171.271	84.707	76.1495	54.333	76.542	68.0815	115.105	101.369	95.3415
56.485	34.36	24.3535	54.739	88.724	78.5225	152.553	92.34	86.0218	71.621	28.879	27.4845	138.974	78.139	65.2365	171.257	84.712	76.1545	54.342	76.568	68.1075	115.186	101.34	95.3125
57.113	34.227	24.2205	55.979	88.144	77.9425	152.589	92.332	86.0138	71.603	28.792	27.3975	138.974	78.253	65.3505	171.251	84.684	76.1265	54.333	76.58	68.1195	115.228	101.337	95.3095
57.804	34.025	24.0185	57.137	87.514	77.3125	152.603	92.305	85.9868	71.564	28.789	27.3945	138.977	78.369	65.4665	171.198	84.659	76.1015	54.351	76.58	68.1195	115.271	101.317	95.2895
58.638	33.73	23.7235	58.118	86.875	76.6735	152.63	92.312	85.9938	71.528	28.775	27.3805	138.963	78.503	65.6005	171.015	84.61	76.0525	54.342	76.592	68.1315	115.383	101.282	95.2545
59.554	33.245	23.2385	58.943	86.239	76.0375	152.63	92.339	86.0208	71.464	28.757	27.3625	138.974	78.593	65.6905	170.671	84.397	75.8395	54.342	76.592	68.1315	115.465	101.188	95.1605
60.069	32.976	22.9695	59.29	85.885	75.6835	152.653	92.326	86.0078	71.452	28.751	27.3565	138.957	78.732	65.8295	170.375	84.149	75.5915	54.342	76.592	68.1315	115.49	101.174	95.1465
61.079	32.294	22.2875	59.923	85.29	75.0885	152.664	92.336	86.0178	71.437	28.704	27.3095	138.96	78.772	65.8695	170.161	83.832	75.2745	54.357	76.592	68.1315	115.524	101.134	95.1065
61.996	31.486	21.4795	60.417	84.755	74.5535	152.677	92.33	86.0118	71.404	28.687	27.2925	138.947	78.88	65.9775	169.843	83.516	74.9585	54.405	76.626	68.1655	115.63	101.117	95.0895
62.92	30.609	20.6025	60.776	84.261	74.0595	152.722	92.323	86.0048	71.383	28.585	27.1905	138.951	78.927	66.0245	169.565	83.13	74.5725	54.415	76.632	68.1715	115.67	101.031	95.0035
63.998	29.191	19.1845	61.134	83.608	73.4065	152.736	92.324	86.0058	71.371	28.589	27.1945	138.927	79.001	66.0985	169.107	82.725	74.1675	54.459	76.669	68.2085	115.718	100.995	94.9675
64.549	28.238	18.2315	61.358	83.268	73.0665	152.746	92.337	86.0188	71.345	28.58	27.1855	138.927	79.092	66.1895	168.626	82.32	73.7625	54.482	76.664	68.2035	115.823	100.948	94.9205
64.991	27.364	17.3575	61.466	83.027	72.8255	152.758	92.305	85.9868	71.276	28.554	27.1595	138.879	79.126	66.2235	168.148	81.902	73.3445	54.501	76.671	68.2105	115.885	100.914	94.8865
65.281	26.632	16.6255	61.561	82.784	72.5825	152.79	92.318	85.9998	71.27	28.542	27.1475	138.855	79.182	66.2795	167.57	81.483	72.9255	54.477	76.677	68.2165	115.912	100.88	94.8525
65.454	25.968	15.9615	61.7	82.589	72.3875	152.799	92.305	85.9868	71.26	28.509	27.1145	138.858	79.249	66.3465	166.938	81.065	72.5075	54.458	76.695	68.2345	116.019	100.832	94.8045
65.544	25.43	15.4235	61.765	82.377	72.1755	152.799	92.305	85.9868	71.265	28.495	27.1005	138.815	79.308	66.4055	166.277	80.716	72.1585	54.45	76.695	68.2345	116.055	100.78	94.7525
65.581	25.187	15.1805	61.771	82.338	72.1365	152.83	92.298	85.9798	71.246	28.478	27.0835	138.796	79.351	66.4485	165.61	80.436	71.8785	54.472	76.726	68.2655	116.131	100.756	94.7285
65.576	24.811	14.8045	61.832	82.18	71.9785	152.83	92.298	85.9798	71.215	28.454	27.0595	138.796	79.393	66.4905	164.87	80.174	71.6165	54.472	76.726	68.2655	116.215	100.725	94.6975
65.561	24.502	14.4955	61.882	82.009	71.8075	152.88	92.301	85.9828	71.206	28.444	27.0495	138.782	79.444	66.5415	164.185	79.999	71.4415	54.482	76.735	68.2745	116.231	100.69	94.6625
65.535	24.279	14.2725	61.959	81.934	71.7325	152.89	92.291	85.9728	71.178	28.383	26.9885	138.763	79.485	66.5825	163.441	79.858	71.3005	54.495	76.737	68.2765	116.267	100.637	94.6095
65.52	24.071	14.0645	61.983	81.793	71.5915	152.887	92.294	85.9758	71.152	28.377	26.9825	138.744	79.52	66.6175	162.793	79.8	71.2425	54.497	76.765	68.3045	116.302	100.562	94.5345
65.487	23.898	13.8915	62.026	81.712	71.5105	152.9	92.291	85.9728	71.138	28.374	26.9795	138.738	79.578	66.6755	162.085	79.795	71.2375	54.497	76.765	68.3045	116.356	100.524	94.4965
65.455	23.764	13.7575	62.062	81.588	71.3865	152.953	92.295	85.9768	71.125	28.379	26.9845	138.726	79.606	66.7035	161.502	79.887	71.3295	54.527	76.792	68.3315	116.493	100.502	94.4745
65.467	23.631	13.6245	62.117	81.531	71.3295	152.97	92.291	85.9728	71.108	28.351	26.9565	138.708	79.68	66.7775	160.915	80.005	71.4475	54.536	76.804	68.3435	116.506	100.418	94.3905
65.464	23.505	13.4985	62.132	81.437	71.2355	152.97	92.291	85.9728	71.097	28.359	26.9645	138.709	79.702	66.7995	160.341	80.172	71.6145	54.536	76.804	68.3435	116.556	100.394	94.3665
65.442	23.386	13.3795	62.159	81.352	71.1505	152.99	92.268	85.9498	71.063	28.336	26.9415	138.699	79.724	66.8215	159.881	80.344	71.7865	54.536	76.804	68.3435	116.658	100.332	94.3045
65.396	23.328	13.3215	62.165	81.316	71.1145	152.99	92.268	85.9498	71.043	28.324	26.9295	138.687	79.732	66.8295	159.475	80.602	72.0445	54.536	76.804	68.3435	116.701	100.309	94.2815
65.366	23.209	13.2025	62.214	81.183	70.9815	152.99	92.268	85.9498	71.02	28.254	26.8595	138.64	79.775	66.8725	159.093	80.843	72.2855	54.536	76.819	68.3585	116.741	100.292	94.2645
65.366	23.145	13.1385	62.271	81.155	70.9535	152.99	92.268	85.9498	70.654	27.991	26.5965	138.616	79.809	66.9065	158.757	81.1	72.5425	54.563	76.813	68.3525	116.775	100.277	94.2495
65.297	23.049	13.0425	62.353	81.116	70.9145	153.002	92.278	85.9598	70.026	27.633	26.2385	138.624	79.847	66.9445	158.485	81.328	72.7705	54.594	76.839	68.3785	116.843	100.22	94.1925
65.286	23.002	12.9955	62.387	81.088	70.8865	153.061	92.271	85.9528	69.246	27.149	25.7545	138.6	79.856	66.9535	158.229	81.565	73.0075	54.648	76.833	68.3725	116.89	100.165	94.1375
65.27	22.933	12.9265	62.42	80.977	70.7755	153.08	92.268	85.9498	68.339	26.663	25.2685	138.579	79.886	66.9835	158.035	81.765	73.2075	54.668	76.818	68.3575	116.973	100.132	94.1045
65.284	22.838	12.8315	62.419	80.943	70.7415	153.093	92.242	85.9238	67.259	26.111	24.7165	138.566	79.908	67.0055	157.86	81.959	73.4015	54.702	76.793	68.3325	117.031	100.118	94.0905
65.267	22.819	12.8125	62.463	80.882	70.6805	153.106	92.236	85.9178	66.156	25.554	24.1595	138.562	79.933	67.0305	157.751	82.115	73.5575	54.702	76.793	68.3325	117.14	100.08	94.0525
65.248	22.748	12.7415	62.435	80.773	70.5715	153.149	92.238	85.9198	65.068	24.998	23.6035	138.561	79.988	67.0855	157.597	82.206	73.6485	54.702	76.793	68.3325	117.507	100.051	94.0235
65.245	22.676	12.6695	62.411	80.679	70.4775	153.164	92.238	85.9198	64.107	24.528	23.1335	138.557	80	67.0975	157.535	82.352	73.7945	54.702	76.793	68.3325	118.085	99.985	93.9575
65.23	22.636	12.6295	62.377	80.528	70.3265	153.164	92.238	85.9198	63.308	24.115	22.7205	138.543	80.032	67.1295	157.398	82.47	73.9125	54.69	76.787	68.3265	118.763	99.928	93.9005
65.208	22.574	12.5675	62.334	80.397	70.1955	153.187	92.255	85.9368	62.68	23.764	22.3695	138.515	80.036	67.1335	157.361	82.577	74.0195	54.684	76.824	68.3635	119.488	99.861	93.8335
65.187	22.55	12.5435	62.331	80.303	70.1015	153.204	92.231	85.9128	62.159	23.553	22.1585	138.496	80.09	67.1875	157.281	82.682	74.1245	54.693	76.848	68.3875	119.913	99.819	93.7915
65.187	22.55	12.5435	62.315	80.253	70.0515	153.201	92.227	85.9088	61.795	23.343	21.9485	138.494	80.103	67.2005	157.21	82.796	74.2385	54.693	76.848	68.3875	120.848	99.8	93.7725
65.124	22.492	12.4855	62.295	80.13	69.9285	153.208	92.204	85.8858	61.526	23.199	21.8045	138.502	80.126	67.2235	157.185	82.825	74.2675	54.678	76.885	68.4245	121.88	99.813	93.7855
65.127	22.43	12.4235	62.292	80.088	69.8865	153.22	92.196	85.8778	61.258	23.08	21.6855	138.502	80.126	67.2235	157.12	82.957	74.3995	54.669	76.922	68.4615	122.891	99.879	93.8515
65.105	22.393	12.3865	62.299	80.037	69.8355	153.256	92.195	85.8768	61.025	22.934	21.5395	138.493	80.137	67.2345	157.029	83.002	74.4445	54.702	76.926	68.4655	124.484	100.067	94.0395
65.08	22.384	12.3775	62.282	79.968	69.7665	153.272	92.178	85.8598	60.833	22.878	21.4835	138.481	80.144	67.2415	156.985	83.044	74.4865	54.716	76.925	68.4645	125.508	100.171	94.1435
65.071	22.349	12.3425	62.278	79.906	69.7045	153.285	92.175	85.8568	60.679	22.781	21.3865	138.443	80.133	67.2305	156.977	83.144	74.5865	54.716	76.925	68.4645	126.42	100.329	94.3015
65.064	22.315	12.3085	62.293	79.856	69.6545	153.285	92.175	85.8568	60.51	22.728	21.3335	138.451	80.202	67.2995	156.942	83.183	74.6255	54.736	76.922	68.4615	127.288	100.53	94.5025
65.052	22.268	12.2615	62.268	79.767	69.5655	153.285	92.153	85.8348	60.353	22.654	21.2595	138.437	80.198	67.2955	156.931	83.237	74.6795	54.751	76.924	68.4635	128.01	100.745	94.7175
65.064	22.228	12.2215	62.247	79.726	69.5245	153.326	92.136	85.8178	60.245	22.574	21.1795	138.403	80.209	67.3065	156.882	83.311	74.7535	54.763	76.93	68.4695	128.602	100.949	94.9215
65.055	22.196	12.1895	62.282	79.685	69.4835	153.337	92.135	85.8168	60.097	22.522	21.1275	138.391	80.255	67.3525	156.795	83.351	74.7935	54.766	76.903	68.4425	128.85	101.015	94.9875
65.058	22.177	12.1705	62.323	79.67	69.4685	153.359	92.133	85.8148	60.009	22.466	21.0715	138.391	80.263	67.3605	156.816	83.396	74.8385	54.766	76.903	68.4425	129.326	101.175	95.1475
65.052	22.165	12.1585	62.349	79.649	69.4475	153.362	92.146	85.8278	59.891	22.437	21.0425	138.366	80.283	67.3805	156.786	83.421	74.8635	54.783	76.923	68.4625	129.608	101.303	95.2755
65.023	22.137	12.1305	62.348	79.622	69.4205	153.385	92.112	85.7938	59.814	22.403	21.0085	138.366	80.283	67.3805	156.776	83.472	74.9145	54.783	76.923	68.4625	129.827	101.421	95.3935
65.008	22.137	12.1305	62.345	79.578	69.3765	153.385	92.112	85.7938	59.694	22.342	20.9475	138.351	80.309	67.4065	156.769	83.526	74.9685	54.783	76.923	68.4625	129.827	101.421	95.3935
65.001	22.121	12.1145	62.319	79.543	69.3415	153.409	92.137	85.8188	59.673	22.321	20.9265	138.353	80.331	67.4285	156.735	83.577	75.0195	54.783	76.923	68.4625	129.827	101.421	95.3935
64.997	22.107	12.1005	62.34	79.525	69.3235	153.412	92.141	85.8228	59.57	22.259	20.8645	138.341	80.336	67.4335	156.733	83.599	75.0415	54.79	76.948	68.4875	130.012	101.517	95.4895
64.964	22.071	12.0645	62.344	79.485	69.2835	153.423	92.113	85.7948	59.502	22.262	20.8675	138.341	80.336	67.4335	156.733	83.637	75.0795	54.791	76.962	68.5015	130.024	101.522	95.4945
64.952	22.021	12.0145	62.35	79.473	69.2715	153.45	92.12	85.8018	59.441	22.229	20.8345	138.322	80.334	67.4315	156.685	83.68	75.1225	54.791	76.962	68.5015	130.033	101.549	95.5215
64.927	22.002	11.9955	62.359	79.453	69.2515	153.465	92.123	85.8048	59.355	22.227	20.8325	138.337	80.37	67.4675	156.696	83.747	75.1895	54.791	76.962	68.5015	130.069	101.538	95.5105
64.917	22.143	12.1365	62.362	79.408	69.2065	153.479	92.118	85.7998	59.278	22.15	20.7555	138.321	80.398	67.4955	156.626	83.833	75.2755	54.781	76.951	68.4905	130.082	101.538	95.5105
64.855	22.407	12.4005	62.345	79.372	69.1705	153.505	92.126	85.8078	59.275	22.124	20.7295	138.321	80.398	67.4955	156.495	84.146	75.5885	54.791	76.962	68.5015	130.093	101.52	95.4925
64.822	22.744	12.7375	62.361	79.327	69.1255	153.515	92.106	85.7878	59.202	22.089	20.6945	138.327	80.41	67.5075	156.331	84.433	75.8755	54.791	76.962	68.5015	130.129	101.495	95.4675
64.884	23.064	13.0575	62.365	79.29	69.0885	153.542	92.113	85.7948	59.126	22.066	20.6715	138.314	80.431	67.5285	156.142	84.784	76.2265	54.791	76.962	68.5015	130.146	101.483	95.4555
65.052	23.547	13.5405	62.371	79.254	69.0525	153.588	92.113	85.7948	59.081	22.086	20.6915	138.28	80.424	67.5215	155.958	85.199	76.6415	54.805	76.962	68.5015	130.192	101.413	95.3855
65.252	24.027	14.0205	62.368	79.145	68.9435	153.583	92.099	85.7808	59.038	22.039	20.6445	138.297	80.45	67.5475	155.779	85.676	77.1185	54.821	76.946	68.4855	130.194	101.385	95.3575
65.491	24.606	14.5995	62.302	79.078	68.8765	153.583	92.099	85.7808	58.99	22.049	20.6545	138.271	80.46	67.5575	155.651	86.267	77.7095	54.863	76.916	68.4555	130.215	101.355	95.3275
65.794	25.24	15.2335	62.267	78.991	68.7895	153.596	92.126	85.8078	58.938	22.036	20.6415	138.256	80.469	67.5665	155.561	86.919	78.3615	54.904	76.866	68.4055	130.227	101.328	95.3005
66.117	26.029	16.0225	62.217	78.909	68.7075	153.61	92.099	85.7808	58.884	21.991	20.5965	138.269	80.491	67.5885	155.434	87.596	79.0385	54.928	76.771	68.3105	130.24	101.289	95.2615
66.495	26.846	16.8395	62.208	78.894	68.6925	153.612	92.089	85.7708	58.842	21.991	20.5965	138.236	80.493	67.5905	155.373	88.344	79.7865	54.951	76.652	68.1915	130.27	101.257	95.2295
66.856	27.78	17.7735	62.177	78.872	68.6705	153.649	92.075	85.7568	58.839	21.959	20.5645	138.223	80.491	67.5885	155.339	89.096	80.5385	54.939	76.586	68.1255	130.28	101.247	95.2195
67.216	28.754	18.7475	62.171	78.86	68.6585	153.688	92.104	85.7858	58.753	21.94	20.5455	138.195	80.507	67.6045	155.349	89.84	81.2825	54.948	76.406	67.9455	130.305	101.193	95.1655
67.532	29.806	19.7995	62.165	78.841	68.6395	153.698	92.094	85.7758	58.709	21.918	20.5235	138.195	80.507	67.6045	155.367	90.625	82.0675	54.914	76.215	67.7545	130.337	101.109	95.0815
67.801	30.84	20.8335	62.165	78.841	68.6395	153.698	92.094	85.7758	58.657	21.918	20.5235	138.173	80.521	67.6185	155.383	91.402	82.8445	54.881	75.979	67.5185	130.367	101.051	95.0235
68.014	31.859	21.8525	62.217	78.832	68.6305	153.724	92.094	85.7758	58.654	21.904	20.5095	138.154	80.526	67.6235	155.474	92.149	83.5915	54.867	75.535	67.0745	130.387	101.037	95.0095
68.157	32.818	22.8115	62.242	78.82	68.6185	153.734	92.104	85.7858	58.634	21.886	20.4915	138.154	80.526	67.6235	155.585	92.868	84.3105	54.792	74.845	66.3845	130.395	101.001	94.9735
68.279	33.684	23.6775	62.25	78.808	68.6065	153.738	92.098	85.7798	58.574	21.873	20.4785	138.154	80.526	67.6235	155.713	93.514	84.9565	54.697	73.881	65.4205	130.401	100.982	94.9545
68.325	34.481	24.4745	62.254	78.795	68.5935	153.774	92.075	85.7568	58.552	21.851	20.4565	138.142	80.531	67.6285	155.839	94.157	85.5995	54.544	72.552	64.0915	130.427	100.905	94.8775
68.354	35.121	25.1145	62.28	78.781	68.5795	153.789	92.099	85.7808	58.514	21.844	20.4495	138.142	80.531	67.6285	155.998	94.748	86.1905	54.285	71.003	62.5425	130.447	100.885	94.8575
68.325	35.702	25.6955	62.28	78.781	68.5795	153.809	92.076	85.7578	58.489	21.85	20.4555	138.135	80.542	67.6395	156.198	95.33	86.7725	53.929	69.221	60.7605	130.432	100.839	94.8115
68.297	36.123	26.1165	62.268	78.763	68.5615	153.821	92.086	85.7678	58.442	21.863	20.4685	138.131	80.576	67.6735	156.326	95.804	87.2465	53.457	67.342	58.8815	130.432	100.828	94.8005
68.224	36.493	26.4865	62.268	78.736	68.5345	153.814	92.062	85.7438	58.398	21.843	20.4485	138.13	80.589	67.6865	156.468	96.283	87.7255	52.884	65.555	57.0945	130.454	100.748	94.7205
68.189	36.776	26.7695	62.281	78.74	68.5385	153.814	92.062	85.7438	58.372	21.843	20.4485	138.118	80.592	67.6895	156.635	96.632	88.0745	52.145	63.809	55.3485	130.459	100.707	94.6795
68.159	37.01	27.0035	62.295	78.71	68.5085	153.841	92.072	85.7538	58.346	21.851	20.4565	138.114	80.604	67.7015	156.823	96.992	88.4345	51.323	62.251	53.7905	130.447	100.667	94.6395
68.106	37.216	27.2095	62.281	78.705	68.5035	153.849	92.085	85.7668	58.308	21.844	20.4495	138.114	80.604	67.7015	156.958	97.26	88.7025	50.47	60.859	52.3985	130.471	100.632	94.6045
68.063	37.363	27.3565	62.257	78.669	68.4675	153.886	92.074	85.7558	58.294	21.843	20.4485	138.112	80.625	67.7225	157.059	97.526	88.9685	49.585	59.72	51.2595	130.448	100.548	94.5205
68.047	37.51	27.5035	62.25	78.681	68.4795	153.898	92.081	85.7628	58.221	21.796	20.4015	138.112	80.625	67.7225	157.159	97.714	89.1565	48.774	58.795	50.3345	130.327	100.324	94.2965
68.03	37.62	27.6135	62.237	78.687	68.4855	153.898	92.081	85.7628	57.838	21.687	20.2925	138.088	80.628	67.7255	157.251	97.851	89.2935	47.994	58.133	49.6725	130.04	100.066	94.0385
68.008	37.756	27.7495	62.237	78.687	68.4855	153.924	92.074	85.7558	57.173	21.61	20.2155	137.945	80.63	67.7275	157.355	98.038	89.4805	47.3	57.595	49.1345	129.785	99.818	93.7905
67.969	37.838	27.8315	62.237	78.687	68.4855	153.942	92.062	85.7438	56.366	21.474	20.0795	137.539	80.781	67.8785	157.432	98.184	89.6265	46.71	57.27	48.8095	129.39	99.61	93.5825
67.955	37.94	27.9335	62.25	78.681	68.4795	153.968	92.062	85.7438	55.369	21.428	20.0335	136.964	81.072	68.1695	157.471	98.257	89.6995	46.121	57.024	48.5635	128.975	99.473	93.4455
67.919	38.035	28.0285	62.237	78.687	68.4855	154.009	92.072	85.7538	54.289	21.407	20.0125	136.298	81.676	68.7735	157.573	98.392	89.8345	45.686	56.888	48.4275	128.531	99.352	93.3245
67.915	38.124	28.1175	62.25	78.681	68.4795	154.009	92.072	85.7538	53.222	21.418	20.0235	135.425	82.469	69.5665	157.635	98.466	89.9085	45.35	56.826	48.3655	127.999	99.243	93.2155
67.85	38.172	28.1655	62.25	78.681	68.4795	154.021	92.062	85.7438	52.165	21.452	20.0575	134.361	83.287	70.3845	157.677	98.557	89.9995	45.072	56.824	48.3635	127.515	99.159	93.1315
67.844	38.257	28.2505	62.257	78.669	68.4675	154.032	92.052	85.7338	51.226	21.506	20.1115	133.18	84.193	71.2905	157.744	98.61	90.0525	44.88	56.827	48.3665	126.959	99.102	93.0745
67.847	38.319	28.3125	62.268	78.66	68.4585	154.062	92.049	85.7308	50.412	21.532	20.1375	131.961	85.17	72.2675	157.823	98.666	90.1085	44.737	56.885	48.4245	126.429	99.078	93.0505
67.829	38.389	28.3825	62.261	78.648	68.4465	154.072	92.059	85.7408	49.768	21.619	20.2245	130.697	86.039	73.1365	157.844	98.694	90.1365	44.619	56.924	48.4635	125.862	99.064	93.0365
67.805	38.435	28.4285	62.237	78.663	68.4615	154.069	92.062	85.7438	49.303	21.649	20.2545	129.491	86.816	73.9135	157.878	98.79	90.2325	44.529	56.933	48.4725	125.278	99.132	93.1045
67.801	38.516	28.5095	62.279	78.651	68.4495	154.098	92.055	85.7368	48.914	21.663	20.2685	128.417	87.387	74.4845	157.932	98.833	90.2755	44.458	56.985	48.5245	124.698	99.193	93.1655
67.771	38.578	28.5715	62.368	78.694	68.4925	154.102	92.017	85.6988	48.566	21.717	20.3225	127.52	87.8	74.8975	157.988	98.866	90.3085	44.379	57.019	48.5585	124.191	99.317	93.2895
67.764	38.631	28.6245	62.456	78.808	68.6065	154.137	92.03	85.7118	48.339	21.712	20.3175	126.813	88.051	75.1485	158.041	98.891	90.3335	44.313	57.041	48.5805	123.664	99.407	93.3795
67.745	38.653	28.6465	62.492	78.924	68.7225	154.137	92.03	85.7118	48.078	21.825	20.4305	126.281	88.234	75.3315	158.063	98.925	90.3675	44.294	57.097	48.6365	123.205	99.558	93.5305
67.709	38.743	28.7365	62.498	79.084	68.8825	154.147	92.019	85.7008	47.844	21.873	20.4785	125.874	88.358	75.4555	158.113	98.978	90.4205	44.23	57.137	48.6765	122.772	99.676	93.6485
67.722	38.751	28.7445	62.46	79.18	68.9785	154.147	92.019	85.7008	47.647	21.938	20.5435	125.536	88.442	75.5395	158.159	99.048	90.4905	44.171	57.155	48.6945	122.419	99.828	93.8005
67.709	38.766	28.7595	62.386	79.278	69.0765	154.182	91.994	85.6758	47.478	21.986	20.5915	125.219	88.533	75.6305	158.191	99.033	90.4755	44.107	57.185	48.7245	122.162	100.003	93.9755
67.726	38.853	28.8465	62.302	79.317	69.1155	154.215	91.981	85.6628	47.305	22.025	20.6305	124.969	88.624	75.7215	158.266	99.054	90.4965	44.074	57.208	48.7475	121.95	100.164	94.1365
67.697	38.882	28.8755	62.295	79.354	69.1525	154.227	91.989	85.6708	47.171	22.052	20.6575	124.758	88.681	75.7785	158.266	99.054	90.4965	44.021	57.216	48.7555	121.771	100.255	94.2275
67.691	38.92	28.9135	62.281	79.386	69.1845	154.215	91.981	85.6628	47.024	22.104	20.7095	124.552	88.681	75.7785	158.291	99.069	90.5115	43.935	57.227	48.7665	121.628	100.33	94.3025
67.678	38.936	28.9295	62.26	79.429	69.2275	154.379	92.029	85.7108	46.907	22.165	20.7705	124.355	88.737	75.8345	158.301	99.072	90.5145	43.923	57.222	48.7615	121.538	100.397	94.3695
67.655	38.966	28.9595	62.258	79.476	69.2745	154.829	92.318	85.9998	46.775	22.206	20.8115	124.227	88.785	75.8825	158.367	99.088	90.5305	43.879	57.216	48.7555	121.497	100.444	94.4165
67.624	38.994	28.9875	62.257	79.494	69.2925	155.33	92.997	86.6788	46.684	22.232	20.8375	124.047	88.808	75.9055	158.396	99.095	90.5375	43.843	57.228	48.7675	121.408	100.442	94.4145
67.624	39.021	29.0145	62.244	79.5	69.2985	155.961	93.73	87.4118	46.623	22.267	20.8725	123.924	88.827	75.9245	158.441	99.103	90.5455	43.788	57.263	48.8025	121.352	100.541	94.5135
67.604	39.066	29.0595	62.244	79.5	69.2985	156.77	94.705	88.3868	46.533	22.336	20.9415	123.814	88.852	75.9495	158.466	99.091	90.5335	43.724	57.271	48.8105	121.305	100.562	94.5345
67.61	39.088	29.0815	62.223	79.515	69.3135	157.454	95.992	89.6738	46.42	22.353	20.9585	123.671	88.869	75.9665	158.473	99.079	90.5215	43.695	57.283	48.8225	121.277	100.599	94.5715
67.604	39.16	29.1535	62.217	79.528	69.3265	157.863	97.604	91.2858	46.289	22.371	20.9765	123.581	88.878	75.9755	158.528	99.117	90.5595	43.625	57.317	48.8565	121.226	100.621	94.5935
67.579	39.192	29.1855	62.217	79.528	69.3265	157.944	99.135	92.8168	46.213	22.368	20.9735	123.456	88.878	75.9755	158.58	99.139	90.5815	43.62	57.391	48.9305	121.202	100.657	94.6295
67.58	39.215	29.2085	62.221	79.541	69.3395	157.599	100.495	94.1768	46.135	22.408	21.0135	123.38	88.891	75.9885	158.704	99.326	90.7685	43.623	57.423	48.9625	121.155	100.66	94.6325
67.578	39.241	29.2345	62.194	79.549	69.3475	156.538	101.334	95.0158	46.111	22.448	21.0535	123.303	88.902	75.9995	158.936	99.611	91.0535	43.681	57.512	49.0515	121.143	100.692	94.6645
67.578	39.266	29.2595	62.178	79.547	69.3455	155.399	101.641	95.3228	45.986	22.449	21.0545	123.207	88.898	75.9955	159.135	99.931	91.3735	43.711	57.577	49.1165	121.125	100.681	94.6535
67.568	39.275	29.2685	62.178	79.547	69.3455	154.583	101.169	94.8508	45.916	22.47	21.0755	123.131	88.912	76.0095	159.207	100.309	91.7515	43.717	57.612	49.1515	121.088	100.693	94.6655
67.541	39.306	29.2995	62.188	79.559	69.3575	154.015	100.731	94.4128	45.845	22.498	21.1035	123.063	88.912	76.0095	159.295	100.735	92.1775	43.68	57.618	49.1575	121.061	100.708	94.6805
67.529	39.312	29.3055	62.175	79.584	69.3825	153.949	100.281	93.9628	45.741	22.5	21.1055	122.995	88.93	76.0275	159.411	101.205	92.6475	43.67	57.609	49.1485	121.054	100.719	94.6915
67.503	39.347	29.3405	62.162	79.57	69.3685	153.834	99.837	93.5188	45.667	22.555	21.1605	122.938	88.928	76.0255	159.485	101.753	93.1955	43.67	57.609	49.1485	121.031	100.722	94.6945
67.502	39.361	29.3545	62.159	79.573	69.3715	153.932	99.803	93.4848	45.561	22.513	21.1185	122.868	88.929	76.0265	159.697	102.359	93.8015	43.656	57.606	49.1455	121.008	100.733	94.7055
67.502	39.361	29.3545	62.149	79.562	69.3605	154.086	99.49	93.1718	45.499	22.58	21.1855	122.818	88.964	76.0615	159.832	102.928	94.3705	43.656	57.606	49.1455	120.995	100.727	94.6995
67.516	39.393	29.3865	62.149	79.584	69.3825	154.143	99.329	93.0108	45.413	22.572	21.1775	122.762	88.958	76.0555	159.922	103.09	94.5325	43.631	57.617	49.1565	120.995	100.727	94.6995
67.539	39.413	29.4065	62.152	79.564	69.3625	154.032	99.141	92.8228	45.343	22.607	21.2125	122.696	88.951	76.0485	160.068	103.112	94.5545	43.631	57.617	49.1565	120.976	100.744	94.7165
67.491	39.5	29.4935	62.13	79.584	69.3825	154.243	99.124	92.8058	45.295	22.611	21.2165	122.643	88.966	76.0635	160.093	103.112	94.5545	43.608	57.644	49.1835	120.982	100.733	94.7055
67.198	39.706	29.6995	62.13	79.584	69.3825	154.33	99.099	92.7808	45.267	22.654	21.2595	122.577	88.964	76.0615	160.168	103.131	94.5735	43.588	57.663	49.2025	120.97	100.724	94.6965
66.842	40.198	30.1915	62.177	79.659	69.4575	154.421	99.051	92.7328	45.184	22.636	21.2415	122.559	88.972	76.0695	160.151	103.113	94.5555	43.591	57.689	49.2285	120.942	100.724	94.6965
66.387	40.784	30.7775	62.262	79.724	69.5225	154.527	98.978	92.6598	45.085	22.635	21.2405	122.513	88.954	76.0515	160.182	103.082	94.5245	43.597	57.725	49.2645	120.902	100.71	94.6825
65.848	41.575	31.5685	62.329	79.864	69.6625	154.607	98.955	92.6368	44.985	22.647	21.2525	122.459	88.977	76.0745	160.163	102.999	94.4415	43.592	57.738	49.2775	120.902	100.71	94.6825
65.239	42.571	32.5645	62.349	79.938	69.7365	154.698	98.879	92.5608	44.895	22.662	21.2675	122.417	88.958	76.0555	160.152	102.97	94.4125	43.556	57.728	49.2675	120.889	100.713	94.6855
64.52	43.674	33.6675	62.371	80.078	69.8765	154.807	98.86	92.5418	44.857	22.674	21.2795	122.379	88.986	76.0835	160.136	102.892	94.3345	43.569	57.729	49.2685	120.854	100.697	94.6695
63.768	44.886	34.8795	62.447	80.179	69.9775	154.86	98.85	92.5318	44.739	22.687	21.2925	122.363	89.008	76.1055	160.137	102.787	94.2295	43.555	57.757	49.2965	120.841	100.702	94.6745
62.934	46.135	36.1285	62.411	80.315	70.1135	154.917	98.875	92.5568	44.691	22.719	21.3245	122.328	89.007	76.1045	160.139	102.764	94.2065	43.551	57.784	49.3235	120.829	100.678	94.6505
62.146	47.338	37.3315	62.447	80.44	70.2385	154.986	98.869	92.5508	44.618	22.703	21.3085	122.268	88.995	76.0925	160.142	102.725	94.1675	43.551	57.784	49.3235	120.829	100.678	94.6505
61.378	48.43	38.4235	62.492	80.574	70.3725	155.028	98.866	92.5478	44.556	22.736	21.3415	122.257	88.989	76.0865	160.167	102.666	94.1085	43.551	57.784	49.3235	120.818	100.653	94.6255
60.74	49.397	39.3905	62.565	80.722	70.5205	155.085	98.872	92.5538	44.464	22.787	21.3925	122.184	88.983	76.0805	160.178	102.627	94.0695	43.528	57.789	49.3285	120.805	100.646	94.6185
60.191	50.236	40.2295	62.565	80.842	70.6405	155.149	98.878	92.5598	44.151	23.173	21.7785	122.168	88.983	76.0805	160.182	102.568	94.0105	43.495	57.793	49.3325	120.805	100.646	94.6185
59.704	50.936	40.9295	62.577	80.952	70.7505	155.217	98.86	92.5418	43.778	23.761	22.3665	122.156	89.023	76.1205	160.211	102.539	93.9815	43.463	57.816	49.3555	120.805	100.646	94.6185
59.272	51.471	41.4645	62.605	81.106	70.9045	155.251	98.863	92.5448	43.274	24.302	22.9075	122.122	89.007	76.1045	160.26	102.486	93.9285	43.469	57.88	49.4195	120.795	100.637	94.6095
58.998	51.962	41.9555	62.596	81.14	70.9385	155.316	98.882	92.5638	42.186	24.921	23.5265	122.086	89.007	76.1045	160.262	102.431	93.8735	43.505	57.938	49.4775	120.799	100.624	94.5965
58.713	52.302	42.2955	62.62	81.267	71.0655	155.355	98.878	92.5598	42.142	25.413	24.0185	122.063	89.008	76.1055	160.251	102.368	93.8105	43.551	57.99	49.5295	120.782	100.604	94.5765
58.507	52.594	42.5875	62.635	81.316	71.1145	155.395	98.907	92.5888	42.663	25.673	24.2785	122.052	89.003	76.1005	160.276	102.302	93.7445	43.617	58.029	49.5685	120.777	100.582	94.5545
58.399	52.751	42.7445	62.657	81.376	71.1745	155.379	98.968	92.6498	42.664	25.782	24.3875	122.046	88.977	76.0745	160.275	102.236	93.6785	43.608	58.041	49.5805	120.777	100.582	94.5545
58.229	52.937	42.9305	62.667	81.439	71.2375	155.422	98.971	92.6528	42.679	25.799	24.4045	121.983	88.993	76.0905	160.3	102.19	93.6325	43.617	58.067	49.6065	120.777	100.582	94.5545
58.141	53.068	43.0615	62.68	81.505	71.3035	155.437	99.012	92.6938	42.686	25.833	24.4385	121.95	89.023	76.1205	160.322	102.134	93.5765	43.614	58.117	49.6565	120.756	100.538	94.5105
58.054	53.204	43.1975	62.691	81.538	71.3365	155.471	99.058	92.7398	42.717	25.868	24.4735	121.923	89.034	76.1315	160.328	102.093	93.5355	43.617	58.144	49.6835	120.77	100.544	94.5165
58.001	53.317	43.3105	62.701	81.564	71.3625	155.495	99.114	92.7958	42.739	25.826	24.4315	121.923	89.034	76.1315	160.322	102.041	93.4835	43.614	58.132	49.6715	120.756	100.538	94.5105
57.878	53.407	43.4005	62.702	81.645	71.4435	155.579	99.102	92.7838	42.735	25.799	24.4045	121.898	89.03	76.1275	160.299	102.018	93.4605	43.631	58.181	49.7205	120.727	100.541	94.5135
57.835	53.505	43.4985	62.725	81.661	71.4595	155.549	99.122	92.8038	42.732	25.773	24.3785	121.882	89.007	76.1045	160.344	101.93	93.3725	43.638	58.157	49.6965	120.794	100.611	94.5835
57.79	53.55	43.5435	62.729	81.718	71.5165	155.582	99.11	92.7918	42.749	25.737	24.3425	121.867	89.026	76.1235	160.338	101.917	93.3595	43.644	58.217	49.7565	121.028	100.891	94.8635
57.709	53.64	43.6335	62.749	81.733	71.5315	155.678	99.161	92.8428	42.769	25.685	24.2905	121.856	89.022	76.1195	160.38	101.817	93.2595	43.644	58.217	49.7565	121.31	101.17	95.1425
57.653	53.714	43.7075	62.784	81.753	71.5515	155.692	99.188	92.8698	42.743	25.616	24.2215	121.824	89.03	76.1275	160.419	101.737	93.1795	43.656	58.225	49.7645	121.664	101.492	95.4645
57.613	53.748	43.7415	62.769	81.753	71.5515	155.715	99.214	92.8958	42.743	25.577	24.1825	121.8	89.032	76.1295	160.426	101.725	93.1675	43.656	58.225	49.7645	122.037	101.853	95.8255
57.604	53.83	43.8235	62.784	81.767	71.5655	155.764	99.26	92.9418	42.761	25.524	24.1295	121.753	89.011	76.1085	160.452	101.689	93.1315	43.656	58.225	49.7645	122.497	102.202	96.1745
57.537	53.89	43.8835	62.792	81.779	71.5775	155.729	99.326	93.0078	42.763	25.461	24.0665	121.753	89.011	76.1085	160.468	101.695	93.1375	43.656	58.225	49.7645	122.85	102.194	96.1665
57.508	53.933	43.9265	62.772	81.811	71.6095	155.762	99.333	93.0148	42.751	25.437	24.0425	121.753	89.011	76.1085	160.525	101.898	93.3405	43.656	58.225	49.7645	123.106	102.162	96.1345
57.445	53.995	43.9885	62.804	81.838	71.6365	155.782	99.359	93.0408	42.729	25.398	24.0035	121.733	89.03	76.1275	160.534	102.093	93.5355	43.656	58.225	49.7645	123.235	102.168	96.1405
57.439	54.057	44.0505	62.804	81.838	71.6365	155.795	99.379	93.0608	42.687	25.334	23.9395	121.715	89.028	76.1255	160.476	102.283	93.7255	43.656	58.225	49.7645	123.357	102.144	96.1165
57.41	54.13	44.1235	62.816	81.872	71.6705	155.773	99.377	93.0588	42.68	25.308	23.9135	121.705	89.019	76.1165	160.331	102.355	93.7975	43.656	58.225	49.7645	123.37	102.15	96.1225

## Sheet: JumpLength
	[Fe2+]
	0.4mM	0.6mM	0.8mM	1mM	1.5mM	2.0mM	2.5mM	3.0mM
No. 1	25.9643	22.1322	17.2816	15.7736	14.6401	14.6947	12.4767	13.3
No. 2	22.5062	21.6994	17.7557	13.5052	14.0056	13.5722	14.6069	10.3651
Average	24.2353	21.9158	17.5186	14.6394	14.3228	14.1334	13.5418	11.8326
Standard deviation	1.72908	0.216421	0.237032	1.13419	0.317258	0.561225	1.0651	1.46744
[Fe2+] (mM)	0.4	0.6	0.8	1	1.5	2	2.5	3
Average	24.2353	21.9158	17.5186	14.6394	14.3228	14.1334	13.5418	11.8326
Standard deviation	1.72908	0.216421	0.237032	1.13419	0.317258	0.561225	1.0651	1.46744
	0.4-1.0 mM	1.0-3.0 mM
Slope	-16.5924	-1.27893
Intercept	31.1919	16.2519
		0.33
[Fe2+] (mM)		Average	Standard deviation	Fitting
0.4	0.07	24.2353	1.72908	24.6074
0.6	0.27	21.9158	0.216421
0.8	0.47	17.5186	0.237032
1	0.67	14.6394	1.13419
1.5	1.17	14.3228	0.317258
2	1.67	14.1334	0.561225
2.5	2.17	13.5418	1.0651
3	2.67	11.8326	1.46744
Fitting curve
Conct. (mM)
0.35	28.9921
0.4	24.6074
0.45	22.7209
0.5	21.5018
0.55	20.5994
0.6	19.8827
0.65	19.288
0.7	18.7799
0.75	18.3363
0.8	17.9426
0.85	17.5887
0.9	17.2674
0.95	16.9731
1	16.7017
1.05	16.4498
1.1	16.2148
1.15	15.9946
1.2	15.7874
1.25	15.5918
1.3	15.4066
1.35	15.2307
1.4	15.0632
1.45	14.9033
1.5	14.7505
1.55	14.604
1.6	14.4634
1.65	14.3283
1.7	14.1982
1.75	14.0727
1.8	13.9516
1.85	13.8345
1.9	13.7212
1.95	13.6115
2	13.5051
2.05	13.4019
2.1	13.3016
2.15	13.2041
2.2	13.1092
2.25	13.0169
2.3	12.9269
2.35	12.8392
2.4	12.7536
2.45	12.67
2.5	12.5885
2.55	12.5087
2.6	12.4308
2.65	12.3545
2.7	12.2799
2.75	12.2068
2.8	12.1352
2.85	12.0651
2.9	11.9963
2.95	11.9289
3	11.8627

## Sheet: Concentration
								200			Linear		Quadram		Linear	Exp
	No. 1	No. 2	No. 3	No. 4	No. 5	Average		0.7		Position (mm)	[Fe2+] (mM)	Jump length (mm)	[Fe2+] (mM)	Jump length (mm)	Jump length (mm)	[Fe2+] (mM)	Jump length (mm)
20	0.664986	1.85546	2.82059	1.65345	1.81722	1.77537				0	2.00122	13.6925	2.2	13.1092	13.5026	2.435	12.6949
50	0.647396	1.04827	2.02703	1.06708	1.1257	1.08035				1	1.98597	13.712	2.17015	13.1655	13.5347	2.39461	12.7627
80	0.200529	0.567989	1.62166	0.971645	1.04138	0.860338				2	1.97072	13.7315	2.1406	13.2222	13.567	2.35501	12.8305
		Position (mm)	[Fe2+] (mM)							3	1.95547	13.751	2.11135	13.2792	13.5997	2.3162	12.8982
		20	1.77537	0.0876152						4	1.94021	13.7705	2.0824	13.3365	13.6327	2.27815	12.9659
		50	1.08035	0.0329709			0.4-1.0 mM	1.0-3.0 mM		5	1.92496	13.79	2.05375	13.3942	13.666	2.24084	13.0336
		80	0.860338	0.208673		Slope	-16.5924	-1.27893		6	1.90971	13.8095	2.0254	13.4523	13.6996	2.20428	13.1012
						Intercept	31.1919	16.2519		7	1.89446	13.829	1.99735	13.5107	13.7336	2.16843	13.1688
		Slope	-0.0152506							8	1.87921	13.8485	1.9696	13.5694	13.7679	2.13329	13.2363
		Intercept	2.00122							9	1.86396	13.868	1.94215	13.6285	13.8025	2.09885	13.3039
										10	1.84871	13.8875	1.915	13.688	13.8375	2.06508	13.3713
										11	1.83346	13.907	1.88815	13.7478	13.8728	2.03197	13.4387
										12	1.81821	13.9265	1.8616	13.8079	13.9085	1.99952	13.5061
										13	1.80296	13.946	1.83535	13.8684	13.9445	1.96771	13.5734
										14	1.78771	13.9655	1.8094	13.9293	13.981	1.93653	13.6407
			0.385	2.05	0.0199					15	1.77246	13.985	1.78375	13.9905	14.0178	1.90596	13.708
	Position (mm)	Conct (mM)	Geta	Q						16	1.75721	14.0045	1.7584	14.0521	14.055	1.87599	13.7752
2nd	20	1.85546	1.47046	0.00875158						17	1.74196	14.024	1.73335	14.114	14.0926	1.84661	13.8423
	50	1.04827	0.663274	0.0089603						18	1.72671	14.0435	1.7086	14.1763	14.1306	1.81781	13.9094
	80	0.567989	0.182989	0.0548605						19	1.71146	14.063	1.68415	14.2389	14.169	1.78958	13.9765
5th	20	1.81722	1.43222	0.003059						20	1.69621	14.0825	1.66	14.3019	14.2079	1.76191	14.0435
	50	1.1257	0.740695	0.00029715						21	1.68095	14.102	1.63615	14.3652	14.2472	1.73478	14.1104
	80	1.04138	0.656379	0.0572008						22	1.6657	14.1215	1.6126	14.4289	14.2869	1.70818	14.1773
4th	20	1.65345	1.26845	0.0117628						23	1.65045	14.1411	1.58935	14.4929	14.3271	1.68211	14.2442
	50	1.06708	0.682075	0.00575443						24	1.6352	14.1606	1.5664	14.5573	14.3677	1.65655	14.311
	80	0.971645	0.586645	0.0287075						25	1.61995	14.1801	1.54375	14.622	14.4089	1.6315	14.3777
				0.179354						26	1.6047	14.1996	1.5214	14.687	14.4505	1.60694	14.4444
										27	1.58945	14.2191	1.49935	14.7524	14.4926	1.58286	14.511
										28	1.5742	14.2386	1.4776	14.8181	14.5353	1.55926	14.5776
										29	1.55895	14.2581	1.45615	14.8842	14.5784	1.53613	14.6441
										30	1.5437	14.2776	1.435	14.9505	14.6221	1.51344	14.7105
										31	1.52845	14.2971	1.41415	15.0172	14.6664	1.49121	14.7769
										32	1.5132	14.3166	1.3936	15.0842	14.7112	1.46941	14.8432
										33	1.49795	14.3361	1.37335	15.1515	14.7566	1.44805	14.9095
										34	1.4827	14.3556	1.3534	15.219	14.8026	1.4271	14.9756
										35	1.46745	14.3751	1.33375	15.2869	14.8493	1.40657	15.0418
										36	1.4522	14.3946	1.3144	15.355	14.8965	1.38644	15.1078
										37	1.43694	14.4141	1.29535	15.4234	14.9444	1.36671	15.1738
										38	1.42169	14.4336	1.2766	15.4921	14.9929	1.34737	15.2397
										39	1.40644	14.4531	1.25815	15.561	15.0422	1.3284	15.3056
										40	1.39119	14.4726	1.24	15.6301	15.0921	1.30982	15.3714
										41	1.37594	14.4921	1.22215	15.6994	15.1428	1.29159	15.4371
										42	1.36069	14.5116	1.2046	15.769	15.1942	1.27373	15.5027
										43	1.34544	14.5311	1.18735	15.8387	15.2464	1.25622	15.5683
										44	1.33019	14.5506	1.1704	15.9086	15.2993	1.23905	15.6337
										45	1.31494	14.5702	1.15375	15.9786	15.3531	1.22223	15.6991
										46	1.29969	14.5897	1.1374	16.0488	15.4077	1.20573	15.7644
										47	1.28444	14.6092	1.12135	16.1191	15.4632	1.18956	15.8297
										48	1.26919	14.6287	1.1056	16.1894	15.5196	1.17371	15.8948
										49	1.25394	14.6482	1.09015	16.2598	15.5769	1.15817	15.9599
										50	1.23869	14.6677	1.075	16.3303	15.6351	1.14293	16.0249
										51	1.22344	14.6872	1.06015	16.4008	15.6944	1.128	16.0898
										52	1.20819	14.7067	1.0456	16.4712	15.7546	1.11336	16.1546
										53	1.19293	14.7262	1.03135	16.5416	15.816	1.09901	16.2193
										54	1.17768	14.7457	1.0174	16.6119	15.8784	1.08494	16.2839
										55	1.16243	14.7652	1.00375	16.6821	15.9419	1.07115	16.3484
										56	1.14718	14.7847	0.9904	16.7522	16.0066	1.05763	16.4129
										57	1.13193	14.8042	0.97735	16.822	16.0726	1.04438	16.4772
										58	1.11668	14.8237	0.9646	16.8917	16.1398	1.03138	16.5414
										59	1.10143	14.8432	0.95215	16.961	16.2083	1.01865	16.6056
										60	1.08618	14.8627	0.94	17.03	16.2782	1.00616	16.6696
										61	1.07093	14.8822	0.92815	17.0987	16.3495	0.993925	16.7336
										62	1.05568	14.9017	0.9166	17.1669	16.4223	0.981927	16.7974
										63	1.04043	14.9212	0.90535	17.2347	16.4966	0.970166	16.8611
										64	1.02518	14.9407	0.8944	17.302	16.5726	0.958636	16.9247
										65	1.00993	14.9602	0.88375	17.3686	16.6502	0.947333	16.9882
										66	0.994677	14.9797	0.8734	17.4347	16.7296	0.936254	17.0516
										67	0.979426	14.9993	0.86335	17.5	16.8108	0.925392	17.1149
										68	0.964176	15.194	0.8536	17.5646	16.894	0.914745	17.178
										69	0.948925	15.447	0.84415	17.6283	16.9792	0.904307	17.2411
										70	0.933675	15.7001	0.835	17.6912	17.0665	0.894075	17.304
										71	0.918424	15.9531	0.82615	17.7531	17.1561	0.884044	17.3668
										72	0.903173	16.2061	0.8176	17.8139	17.248	0.874212	17.4295
										73	0.887923	16.4592	0.80935	17.8736	17.3424	0.864572	17.492
										74	0.872672	16.7122	0.8014	17.9322	17.4394	0.855123	17.5544
										75	0.857422	16.9653	0.79375	17.9894	17.5391	0.84586	17.6167
										76	0.842171	17.2183	0.7864	18.0453	17.6418	0.83678	17.6789
										77	0.82692	17.4714	0.77935	18.0998	17.7476	0.827878	17.7409
										78	0.81167	17.7244	0.7726	18.1528	17.8567	0.819152	17.8028
										79	0.796419	17.9775	0.76615	18.2042	17.9693	0.810598	17.8645
										80	0.781169	18.2305	0.76	18.2539	18.0857	0.802212	17.9261
										81	0.765918	18.4835	0.75415	18.3018	18.2061	0.793992	17.9876
										82	0.750667	18.7366	0.7486	18.3479	18.3307	0.785933	18.0489
										83	0.735417	18.9896	0.74335	18.3921	18.4599	0.778034	18.1101
										84	0.720166	19.2427	0.7384	18.4343	18.5941	0.77029	18.1711
										85	0.704915	19.4957	0.73375	18.4744	18.7337	0.762698	18.232
										86	0.689665	19.7488	0.7294	18.5123	18.879	0.755256	18.2927
										87	0.674414	20.0018	0.72535	18.5479	19.0307	0.747961	18.3533
										88	0.659164	20.2548	0.7216	18.5813	19.1892	0.740809	18.4137
										89	0.643913	20.5079	0.71815	18.6123	19.3552	0.733799	18.4739
										90	0.628662	20.7609	0.715	18.6408	19.5295	0.726926	18.534
										91	0.613412	21.014	0.71215	18.6668	19.713	0.720189	18.5939
										92	0.598161	21.267	0.7096	18.6902	19.9066	0.713585	18.6537
										93	0.582911	21.5201	0.70735	18.711	20.1115	0.707111	18.7133
										94	0.56766	21.7731	0.7054	18.7292	20.3292	0.700764	18.7727
										95	0.552409	22.0262	0.70375	18.7446	20.5613	0.694542	18.8319
										96	0.537159	22.2792	0.7024	18.7573	20.8099	0.688443	18.8909
										97	0.521908	22.5322	0.70135	18.7671	21.0776	0.682465	18.9498
										98	0.506658	22.7853	0.7006	18.7742	21.3674	0.676604	19.0085
										99	0.491407	23.0383	0.70015	18.7785	21.6834	0.670858	19.067
										100	0.476156	23.2914	0.7	18.7799	22.0308	0.665226	19.1253
																1.27709

## Sheet: Re-JumpLength-Homo
0.4 mM-1		0.4 mM-2		0.6 mM		0.8 mM-1		0.8 mM-2		1.0 mM		1.5 mM-1		1.5 mM-2		2.0 mM		2.5 mM-2		2.5 mM-3		3.0 mM-1		3.0 mM-2			0.4 mM-1				0.4 mM-2				0.6 mM				0.8 mM-1				0.8 mM-2				1.0 mM
XM	YM	XM	YM	XM	YM	XM	YM	XM	YM	XM	YM	XM	YM	XM	YM	XM	YM	XM	YM	XM	YM	XM	YM	XM	YM		dt	d	t	vmax	dt	d	t	vmax	dt	d	t	vmax	dt	d	t	vmax	dt	d	t	vmax	dt	d	t
150.381	52.609	91.608	13.877	132.35	31.075	34.455	58.452	68.692	46.806	132.533	67.653	172.947	27.027	148.549	42.475	66.298	54.553	53.637	85.075	80.01	6.741	173.645	30.349	95.773	32.894		0.833333	26.0446	4.53333	66.9313	0.7	19.8516	55.7333	55.058	0.866667	23.1927	5.96667	53.3347	0.9	24.2167	2.83333	48.4114	1.13333	25.3561	11.6	40.6932	0.666667	18.2562	4.96667
150.677	52.714	90.61	12.957	132.518	31.28	34.464	58.425	68.692	46.806	132.302	67.789	172.941	27.04	148.421	42.383	66.298	54.541	53.701	85.1	80.023	6.746	173.582	29.933	95.745	32.903		0.8	22.5069	8.53333	55.2338	0.766667	33.9108	3.46667	113.369					0.866667	22.0124	14.8333	42.5537	1.03333	20.1178	23.3	31.3833	0.666667	18.1088	11.7
150.935	52.809	88.855	11.162	132.72	31.485	34.463	58.439	68.692	46.806	132.021	67.898	172.929	27.046	148.372	42.293	66.314	54.503	53.83	85.155	80.027	6.758	173.505	29.541	95.748	32.947		0.8	25.2503	14.9667	68.1543	0.733333	34.7174	7.23333	105.579	0.933333	21.1466	17.8333	38.2159	0.7	12.4958	21.4	25.0546	0.966667	18.7342	44.6333	31.2739	0.666667	14.5171	16.3333
151.166	52.893	87.438	9.429	132.902	31.704	34.463	58.439	68.692	46.806	131.767	67.972	172.929	27.046	148.252	42.219	66.314	54.503	53.962	85.245	80.027	6.758	173.423	29.167	95.723	32.981		0.766667	21.4698	19.7	55.2427	0.533333	26.5937	10.3333	92.3287	0.833333	22.1859	25.7333	51.8441	0.766667	17.2915	33.8667	34.874	0.9	14.1825	55.5333	22.6368	0.533333	14.556	26.6667
151.392	52.981	86.304	8.164	133.083	31.921	34.463	58.439	68.692	46.806	131.47	68.048	172.9	27.018	148.208	42.126	66.353	54.503	54.149	85.398	80.027	6.758	173.253	28.807	95.726	32.994		0.733333	22.2599	26	61.1706	0.566667	23.9529	13.3667	82.9562					0.766667	14.7105	45.6	30.755
151.584	53.054	85.486	6.798	133.251	32.111	34.463	58.439	68.692	46.806	131.204	68.079	172.871	27.04	148.111	42.091	66.404	54.509	54.469	85.616	80.031	6.745	173.13	28.445	95.711	32.997		0.733333	23.4912	34.2	65.8444	0.566667	29.2512	18.8333	101.07
151.641	53.12	84.69	5.816	133.38	32.324	34.463	58.439	68.692	46.806	130.983	68.158	172.866	27.043	148.035	42.051	66.468	54.553	54.875	85.926	80.027	6.758	173.034	28.273	95.712	33.052		0.733333	24.7247	47.3667	68.8128	0.6	28.2959	23.5667	94.5905
151.801	53.19	84.073	5.212	133.524	32.518	34.463	58.439	68.692	46.806	130.731	68.222	172.792	27.03	147.992	42.034	66.468	54.553	55.463	86.353	80.015	6.754	172.858	27.954	95.67	33.069		0.666667	19.8516	55.7333	55.058	0.533333	25.4227	29.0667	101.737
151.957	53.277	83.582	5.015	133.686	32.658	34.463	58.439	68.691	46.792	130.5	68.213	172.811	27.053	147.928	42.057	66.473	54.563	56.213	86.963	80.023	6.746	172.657	27.684	95.65	33.167						0.566667	27.3114	36.0333	94.6159
152.05	53.351	83.158	4.941	133.784	32.834	34.463	58.439	68.691	46.792	130.238	68.224	172.776	27.03	147.833	42.061	66.468	54.586	57.18	87.679	80.019	6.741	172.509	27.404	95.65	33.182						0.533333	22.502	41.5333	80.3241
152.189	53.469	82.924	4.963	133.905	32.991	34.456	58.451	68.699	46.781	129.972	68.185	172.743	27.046	147.777	42.021	66.477	54.644	58.358	88.506	80.027	6.758	172.23	27.047	95.66	33.209						0.5	22.5653	47.5667	78.3547
152.269	53.49	82.701	4.989	134.069	33.19	34.456	58.451	68.712	46.757	129.746	68.149	172.743	27.046	147.693	42.031	66.468	54.638	59.801	89.349	80.027	6.758	172.032	26.831	95.66	33.209						0.533333	17.2799	51.8	55.4436
152.343	53.582	82.521	5.033	134.136	33.33	34.456	58.451	68.726	46.76	129.54	68.146	172.743	27.046	147.605	42.014	66.448	54.664	61.218	90.15	80.027	6.758	171.849	26.62	95.653	33.222
152.417	53.61	82.472	5.107	134.307	33.454	34.479	58.46	68.726	46.753	129.326	68.052	172.743	27.046	147.58	42.003	66.401	54.671	62.695	90.889	80.027	6.758	171.681	26.415	95.66	33.235
152.457	53.644	82.438	5.146	134.389	33.588	34.455	58.452	68.741	46.756	129.122	68.011	172.743	27.046	147.531	41.989	66.383	54.66	64.146	91.462	80.027	6.758	171.465	26.256	95.637	33.255
152.542	53.673	82.435	5.181	134.536	33.758	34.448	58.464	68.741	46.756	128.923	67.948	172.743	27.046	147.438	41.939	66.362	54.655	65.518	91.931	80.027	6.758	171.291	26.1	95.622	33.279
152.556	53.683	82.43	5.189	134.599	33.866	34.479	58.46	68.712	46.757	128.73	67.823	172.718	27.046	147.415	41.93	66.348	54.626	66.794	92.229	80.027	6.758	171.182	26.027	95.609	33.319
152.608	53.719	82.435	5.181	134.724	34.028	34.479	58.46	68.747	46.769	128.534	67.723	172.718	27.046	147.375	41.925	66.354	54.604	67.895	92.472	80.054	6.76	170.994	25.878	95.594	33.346
152.647	53.779	82.433	5.197	134.761	34.16	34.469	58.451	68.741	46.756	128.42	67.654	172.718	27.046	147.34	41.912	66.361	54.59	68.925	92.58	80.032	6.746	170.848	25.766	95.595	33.376
152.664	53.792	82.408	5.199	134.868	34.248	34.479	58.46	68.741	46.772	128.236	67.546	172.705	27.04	147.282	41.906	66.391	54.58	69.821	92.615	80.015	6.754	170.677	25.668	95.551	33.419
152.733	53.892	82.389	5.203	134.97	34.384	34.457	58.45	68.741	46.756	128.049	67.387	172.696	27.027	147.231	41.907	66.435	54.563	70.629	92.623	80.025	6.764	170.446	25.52	95.529	33.435
152.749	53.895	82.378	5.266	135.014	34.485	34.457	58.45	68.75	46.769	127.975	67.295	172.686	26.992	147.195	41.9	66.468	54.553	71.334	92.576	80.041	6.755	170.306	25.426	95.517	33.444
152.765	53.895	82.388	5.247	135.119	34.611	34.455	58.452	68.741	46.756	127.843	67.139	172.675	26.981	147.183	41.907	66.483	54.568	71.944	92.485	80.029	6.733	170.139	25.357	95.525	33.457
152.778	53.946	82.372	5.253	135.174	34.701	34.463	58.463	68.741	46.756	127.765	67.026	172.661	26.918	147.165	41.925	66.531	54.59	72.541	92.383	80.015	6.754	170.003	25.301	95.525	33.457
152.787	53.973	82.387	5.261	135.222	34.83	34.463	58.463	68.741	46.756	127.635	66.905	172.661	26.918	147.091	41.926	66.557	54.649	73.019	92.249	80.015	6.754	169.899	25.237	95.49	33.48
152.837	53.986	82.379	5.297	135.304	34.877	34.469	58.451	68.741	46.756	127.541	66.769	172.584	26.909	147.039	41.917	66.588	54.668	73.468	92.15	80.015	6.754	169.789	25.199	95.497	33.507
152.827	53.997	82.379	5.274	135.37	34.975	34.443	58.459	68.726	46.76	127.462	66.638	172.561	26.893	146.977	41.919	66.616	54.718	73.86	92.015	80.019	6.741	169.739	25.208	95.498	33.541
152.853	54.022	82.374	5.287	135.405	35.038	34.463	58.463	68.726	46.753	127.385	66.496	172.557	26.87	146.968	41.929	66.626	54.723	74.202	91.857	80.027	6.758	169.642	25.138	95.46	33.545
152.873	54.074	82.41	5.296	135.451	35.11	34.479	58.46	68.718	46.766	127.345	66.41	172.539	26.848	146.909	41.886	66.643	54.733	74.49	91.753	80.019	6.741	169.582	25.091	95.434	33.598
152.896	54.071	82.384	5.331	135.485	35.199	34.472	58.472	68.703	46.798	127.298	66.281	172.526	26.842	146.88	41.895	66.633	54.753	74.758	91.575	80.015	6.728	169.478	25.065	95.412	33.605
152.928	54.078	82.349	5.343	135.533	35.255	34.463	58.439	68.694	46.792	127.296	66.148	172.52	26.83	146.856	41.918	66.648	54.762	75.012	91.448	80.027	6.758	169.449	25.028	95.428	33.643
152.941	54.117	82.363	5.356	135.569	35.295	34.473	58.434	68.692	46.806	127.276	66.071	172.52	26.83	146.81	41.907	66.621	54.772	75.236	91.284	80.023	6.745	169.488	25.055	95.438	33.654
152.971	54.118	82.349	5.343	135.593	35.354	34.463	58.439	68.692	46.806	127.227	65.898	172.517	26.817	146.786	41.896	66.568	54.771	75.377	91.158	80.019	6.733	169.469	25.088	95.425	33.644
152.987	54.118	82.299	5.617	135.622	35.432	34.463	58.439	68.706	46.804	127.222	65.851	172.495	26.783	146.774	41.9	66.575	54.762	75.529	90.982	80.017	6.72	169.406	25.12	95.438	33.654
152.987	54.118	82.349	5.343	135.643	35.462	34.463	58.439	68.692	46.806	127.172	65.78	172.459	26.756	146.753	41.916	66.571	54.751	75.696	90.883	80.027	6.758	169.392	25.123	95.403	33.667
152.987	54.118	82.388	5.373	135.69	35.491	33.913	58.449	68.692	46.806	127.222	65.654	172.463	26.727	146.713	41.884	66.574	54.731	75.817	90.737	80.027	6.758	169.38	25.115	95.366	33.69
152.987	54.145	82.367	5.386	135.74	35.509	34.463	58.439	68.692	46.806	127.21	65.598	172.436	26.709	146.737	41.895	66.584	54.726	75.915	90.603	80.027	6.758	169.259	25.088	95.355	33.7
153.019	54.183	82.381	5.409	135.754	35.541	34.475	58.419	68.699	46.781	127.197	65.545	172.402	26.7	146.694	41.884	66.616	54.718	76.004	90.514	80.027	6.758	169.2	25.093	95.34	33.696
153.026	54.205	82.367	5.397	135.776	35.635	34.462	58.412	68.691	46.792	127.231	65.463	172.364	26.687	146.645	41.893	66.628	54.718	76.09	90.406	80.027	6.758	169.114	25.058	95.325	33.699
152.997	54.221	82.361	5.42	135.8	35.641	34.474	58.405	68.691	46.792	127.209	65.44	172.341	26.672	146.593	41.891	66.643	54.713	76.158	90.316	80.023	6.72	169.073	25.043	95.291	33.751
153.015	54.262	82.333	5.649	135.819	35.659	34.475	58.419	68.699	46.781	127.25	65.375	172.335	26.65	146.526	41.876	66.684	54.714	76.236	90.219	80.023	6.746	168.999	25.048	95.3	33.747
153.016	54.292	82.372	5.431	135.832	35.656	34.475	58.419	68.691	46.792	127.266	65.37	172.328	26.638	146.492	41.874	66.719	54.737	76.256	90.142	80.023	6.745	168.953	25.04	95.275	33.742
153.009	54.305	82.372	5.431	135.832	35.656	34.456	58.427	68.691	46.792	127.307	65.32	172.31	26.619	146.473	41.866	66.723	54.757	76.345	90.061	80.027	6.758	168.914	25.033	95.248	33.734
153.007	54.32	82.334	5.414	135.84	35.667	34.463	58.439	68.693	46.778	127.327	65.317	172.297	26.625	146.413	41.884	66.72	54.805	76.348	89.947	80.027	6.758	168.887	25.008	95.21	33.737
153.009	54.305	82.355	5.711	135.875	35.693	34.48	58.407	68.692	46.806	127.313	65.308	172.284	26.619	146.376	41.872	66.729	54.854	76.408	89.899	80.027	6.758	168.874	25.012	95.193	33.758
153.03	54.327	82.305	5.789	135.915	35.705	34.463	58.439	68.732	46.769	127.324	65.271	172.261	26.583	146.371	41.884	66.744	54.886	76.45	89.855	80.015	6.754	168.824	25.016	95.172	33.793
153.031	54.343	82.306	5.818	135.922	35.717	34.474	58.405	68.747	46.799	127.324	65.271	172.225	26.566	146.371	41.884	66.744	54.901	76.472	89.784	80.023	6.746	168.785	24.987	95.17	33.778
153.042	54.375	82.306	5.818	135.95	35.719	34.469	58.407	68.747	46.799	127.291	65.242	172.167	26.554	146.355	41.863	66.732	54.92	76.501	89.738	80.045	6.75	168.754	25.033	95.149	33.79
153.057	54.378	82.302	5.832	135.965	35.752	34.456	58.407	68.787	46.79	127.317	65.227	172.127	26.559	146.328	41.869	66.723	54.928	76.537	89.684	80.045	6.75	168.731	24.995	95.135	33.821
153.052	54.386	82.313	5.855	135.966	35.738	34.456	58.387	68.802	46.805	127.336	65.281	172.095	26.493	146.285	41.853	66.723	54.928	76.538	89.62	80.027	6.733	168.686	24.998	95.106	33.821
153.059	54.407	82.302	5.855	135.965	35.752	34.471	58.378	68.83	46.802	127.336	65.281	172.096	26.472	146.285	41.853	66.723	54.928	76.541	89.558	80.027	6.758	168.673	24.994	95.106	33.821
153.069	54.418	82.313	5.856	136.008	35.778	34.473	58.351	68.811	46.829	127.348	65.271	172.049	26.459	146.285	41.853	66.723	54.928	76.552	89.504	80.027	6.733	168.638	24.986	95.103	33.847
153.069	54.418	82.3	5.853	136.008	35.778	34.481	58.341	68.829	46.817	127.317	65.255	172.021	26.457	146.258	41.848	66.723	54.913	76.596	89.462	80.038	6.733	168.614	24.986	95.078	33.861
153.054	54.416	82.284	5.886	136.033	35.792	34.475	58.339	68.829	46.817	127.308	65.239	171.955	26.437	146.235	41.831	66.735	54.894	76.605	89.447	80.031	6.745	168.614	24.986	95.063	33.857
153.06	54.456	82.31	5.881	136.031	35.795	34.486	58.331	68.829	46.817	127.319	65.273	171.901	26.415	146.157	41.841	66.754	54.882	76.636	89.394	80.023	6.745	168.665	25.039	95.044	33.879
153.088	54.459	82.284	5.886	136.033	35.792	34.49	58.308	68.851	46.804	127.317	65.29	171.895	26.396	146.109	41.819	66.798	54.889	76.639	89.329	80.031	6.745	168.748	25.101	95.013	33.882
153.085	54.471	82.31	5.881	136.031	35.795	34.47	58.289	68.855	46.79	127.301	65.292	171.868	26.365	146.121	41.824	66.809	54.894	76.665	89.302	80.031	6.745	168.714	25.212	95.013	33.882
153.105	54.481	82.323	5.888	136.031	35.795	34.467	58.276	68.863	46.778	127.292	65.309	171.83	26.321	146.093	41.811	66.836	54.879	76.663	89.277	80.027	6.733	168.695	25.234	94.993	33.876
153.084	54.498	82.321	5.909	136.053	35.792	34.438	58.28	68.863	46.778	127.292	65.309	171.823	26.272	146.094	41.798	66.885	54.886	76.673	89.247	80.027	6.733	168.619	25.24	94.993	33.876
153.098	54.496	82.307	5.912	136.04	35.785	34.467	58.276	68.861	46.792	127.259	65.299	171.742	26.236	146.08	41.768	66.917	54.903	76.698	89.212	80.031	6.745	168.493	25.244	94.993	33.876
153.105	54.509	82.307	5.912	136.046	35.754	34.466	58.262	68.855	46.79	127.244	65.307	171.716	26.223	146.014	41.71	66.944	54.949	76.707	89.185	80.019	6.741	168.409	25.259	94.967	33.859
153.119	54.514	82.283	5.931	136.024	35.738	34.484	58.243	68.861	46.792	127.254	65.322	171.678	26.198	146.005	41.697	66.974	54.981	76.737	89.158	80.01	6.741	168.321	25.251	94.944	33.879
153.113	54.559	82.294	5.97	136.086	35.707	34.484	58.243	68.858	46.806	127.245	65.338	171.658	26.155	146.005	41.672	66.994	55.049	76.734	89.128	80.027	6.733	168.283	25.269	94.925	33.902
153.124	54.532	82.284	6.017	136.085	35.693	34.501	58.222	68.854	46.804	127.245	65.338	171.634	26.091	145.992	41.671	66.994	55.049	76.743	89.102	80.031	6.745	168.231	25.254	94.91	33.902
153.132	54.574	82.284	6.017	136.085	35.693	34.485	58.187	68.863	46.806	127.226	65.402	171.6	26.036	145.962	41.653	66.994	55.049	76.751	89.091	80.031	6.745	168.202	25.272	94.884	33.908
153.132	54.602	82.288	6.03	136.099	35.693	34.485	58.135	68.863	46.778	127.214	65.392	171.527	26.003	145.949	41.649	66.979	55.064	76.766	89.07	80.027	6.758	168.134	25.306	94.884	33.908
153.125	54.644	82.284	6.044	136.114	35.696	34.497	58.124	68.863	46.778	127.214	65.392	171.5	25.974	145.939	41.64	66.979	55.064	76.784	89.05	80.031	6.745	168.134	25.306	94.85	33.928
153.136	54.654	82.277	6.055	136.114	35.696	34.52	58.106	68.863	46.778	127.173	65.383	171.464	25.841	145.917	41.635	66.989	55.059	76.772	89.003	80.027	6.758	168.094	25.302	94.85	33.928
153.131	54.667	82.277	6.055	136.126	35.705	34.528	58.081	68.863	46.778	127.156	65.364	171.455	25.783	145.899	41.618	66.998	55.054	76.784	88.974	80.027	6.733	168.081	25.3	94.85	33.928
153.113	54.668	82.252	6.066	136.126	35.705	34.542	58.075	68.863	46.778	127.098	65.351	171.41	25.675	145.863	41.617	67.001	55.039	76.784	88.974	80.023	6.746	168.044	25.305	94.824	33.925
153.107	54.671	82.248	6.084	136.14	35.705	34.584	58.019	68.863	46.778	127.098	65.351	171.295	25.592	145.863	41.617	66.987	55.005	76.798	88.971	80.027	6.758	168.015	25.32	94.785	33.949
153.131	54.677	82.248	6.084	136.114	35.696	34.667	57.977	68.863	46.778	127.098	65.351	171.237	25.508	145.863	41.617	67.019	55.024	76.807	88.905	80.037	6.768	167.982	25.306	94.765	33.959
153.122	54.705	82.248	6.084	136.114	35.696	34.727	57.953	68.863	46.778	127.08	65.411	171.202	25.368	145.737	41.584	67.014	55.013	76.806	88.878	80.027	6.758	167.958	25.325	94.744	34.037
153.141	54.696	82.262	6.091	136.114	35.696	34.922	57.869	68.863	46.778	127.035	65.44	171.065	25.19	145.727	41.559	67.014	55.013	76.816	88.842	80.023	6.746	167.918	25.319	94.744	34.037
153.136	54.71	82.28	6.114	136.123	35.684	35.232	57.802	68.863	46.778	127.017	65.449	171.002	25.038	145.705	41.549	67.042	55.022	76.816	88.842	80.023	6.746	167.918	25.333	94.751	34.068
153.152	54.765	82.255	6.166	136.123	35.684	35.549	57.741	68.855	46.79	126.987	65.47	170.845	24.839	145.691	41.53	67.053	55.025	76.822	88.816	80.027	6.733	167.918	25.333	94.745	34.082
153.166	54.772	82.252	6.18	136.123	35.684	35.993	57.567	68.863	46.778	126.986	65.469	170.7	24.563	145.701	41.521	67.053	55.025	76.817	88.802	80.027	6.758	167.918	25.319	94.745	34.082
153.178	54.781	82.249	6.203	136.147	35.678	36.662	57.359	68.863	46.778	126.898	65.505	170.503	24.313	145.691	41.53	67.053	55.025	76.829	88.784	80.027	6.758	168.055	25.288	94.713	34.091
153.151	54.793	82.249	6.203	136.155	35.667	37.392	57.153	68.875	46.786	126.855	65.522	170.324	23.97	145.665	41.503	67.047	55.038	76.829	88.784	80.023	6.771	168.116	25.263	94.684	34.085
153.193	54.784	82.277	6.233	136.149	35.678	38.382	56.832	68.875	46.786	126.855	65.522	170.015	23.622	145.641	41.501	67.012	55.073	76.835	88.766	80.023	6.746	168.143	25.331	94.662	34.111
153.144	54.806	82.313	6.23	136.166	35.658	39.53	56.431	68.889	46.778	126.852	65.505	169.729	23.143	145.635	41.491	67.019	55.095	76.842	88.737	80.022	6.733	168.193	25.407	94.673	34.121
153.126	54.836	82.299	6.25	136.166	35.658	40.889	55.973	68.889	46.778	126.812	65.449	169.368	22.632	145.612	41.486	67.035	55.12	76.849	88.698	80.027	6.733	168.119	25.496	94.648	34.133
153.127	54.843	82.321	6.266	136.168	35.675	42.314	55.502	68.902	46.784	126.765	65.465	168.914	22.122	145.584	41.486	67.027	55.139	76.861	88.693	80.023	6.746	168.02	25.585	94.636	34.124
153.14	54.832	82.331	6.274	136.132	35.678	43.846	54.995	68.915	46.778	126.725	65.416	168.477	21.529	145.557	41.486	67.026	55.135	76.842	88.659	80.023	6.745	167.911	25.662	94.607	34.121
153.153	54.886	82.31	6.283	136.152	35.658	45.384	54.523	68.915	46.778	126.699	65.361	168.003	20.911	145.547	41.486	67.015	55.133	76.856	88.637	80.023	6.745	167.81	25.675	94.601	34.134
153.145	54.904	82.352	6.294	136.155	35.667	46.859	54.038	68.915	46.778	126.656	65.366	167.458	20.294	145.511	41.479	67.015	55.133	76.844	88.633	80.027	6.733	167.708	25.754	94.572	34.137
153.168	54.889	82.334	6.3	136.146	35.655	48.216	53.58	68.915	46.778	126.641	65.359	166.855	19.652	145.513	41.466	66.981	55.108	76.82	88.619	80.031	6.745	167.601	25.773	94.556	34.138
153.168	54.889	82.334	6.3	136.132	35.655	49.447	53.185	68.915	46.778	126.638	65.344	166.325	18.994	145.462	41.448	66.979	55.084	76.817	88.592	80.027	6.758	167.494	25.784	94.549	34.124
153.168	54.889	82.587	6.741	136.135	35.635	50.604	52.791	68.915	46.778	126.616	65.384	165.744	18.33	145.443	41.432	66.979	55.064	76.808	88.565	80.023	6.746	167.375	25.828	94.532	34.158
153.183	54.887	82.534	6.65	136.123	35.625	51.602	52.454	68.951	46.79	126.56	65.415	165.186	17.743	145.419	41.413	66.979	55.064	76.812	88.552	80.023	6.746	167.257	25.875	94.529	34.172
153.21	54.896	82.534	6.65	136.137	35.626	52.53	52.109	68.943	46.778	126.486	65.453	164.653	17.124	145.366	41.409	67.016	55.042	76.797	88.526	80.023	6.746	167.162	25.869	94.503	34.222
153.232	54.915	82.534	6.65	136.132	35.615	53.361	51.806	68.988	46.793	126.471	65.467	164.115	16.588	145.319	41.388	67.05	55.047	76.806	88.457	80.031	6.745	167.047	25.9	94.503	34.222
153.232	54.915	82.52	6.686	136.135	35.588	54.124	51.56	69.003	46.769	126.46	65.453	163.601	16.071	145.297	41.357	67.07	55.039	76.802	88.444	80.027	6.758	166.928	25.903	94.498	34.237
153.222	54.927	82.523	6.731	136.135	35.588	54.813	51.237	68.994	46.781	126.429	65.436	163.111	15.622	145.257	41.337	67.111	55.054	76.816	88.421	80.027	6.758	166.8	25.913	94.468	34.23
153.225	54.956	82.535	6.754	136.135	35.588	55.421	51.01	69.027	46.787	126.418	65.402	162.625	15.178	145.246	41.296	67.139	55.069	76.816	88.421	80.027	6.733	166.655	25.965	94.439	34.191
153.213	54.971	82.546	6.904	136.135	35.588	55.978	50.718	69.05	46.772	126.376	65.346	162.171	14.757	145.196	41.263	67.134	55.091	76.82	88.408	80.015	6.754	166.528	25.975	94.424	34.246
153.229	54.987	82.65	6.865	136.135	35.588	56.444	50.529	69.061	46.763	126.355	65.244	161.761	14.392	145.139	41.277	67.096	55.131	76.82	88.408	80.01	6.715	166.382	26.025	94.415	34.235
153.222	55	82.753	7.493	136.145	35.576	56.923	50.339	69.049	46.755	126.306	65.208	161.337	14.013	145.089	41.268	67.088	55.159	76.822	88.395	80.022	6.745	166.222	26.063	94.383	34.227
153.222	55	83.422	8.584	136.162	35.587	57.32	50.177	69.049	46.755	126.29	65.193	160.919	13.761	145.083	41.256	67.074	55.166	76.83	88.377	80.041	6.763	166.019	26.086	94.373	34.239
153.206	55	84.417	10.724	136.145	35.576	57.731	50.009	69.071	46.775	126.24	65.107	160.511	13.418	145.022	41.222	67.074	55.166	76.842	88.358	80.027	6.758	165.841	26.134	94.35	34.25
153.229	55.013	85.65	13.667	136.145	35.576	58.033	49.797	69.077	46.766	126.258	65.058	160.093	13.152	144.934	41.237	67.074	55.166	76.836	88.352	80.023	6.771	165.602	26.161	94.294	34.274
153.209	55.007	86.879	17.161	136.15	35.564	58.346	49.669	69.085	46.778	126.236	65.083	159.753	12.913	144.875	41.195	67.074	55.166	76.841	88.301	80.014	6.745	165.308	26.271	94.29	34.276
153.209	55.007	87.788	20.829	136.14	35.563	58.62	49.546	69.085	46.778	126.187	65.075	159.396	12.767	144.816	41.172	67.075	55.197	76.848	88.29	80.027	6.758	165.035	26.344	94.294	34.29
153.209	55.007	88.476	24.181	136.139	35.535	58.88	49.38	69.085	46.778	126.185	65.009	159.032	12.581	144.664	41.093	67.063	55.181	76.852	88.255	80.023	6.746	164.632	26.488	94.303	34.303
153.216	55.02	89.024	26.976	136.128	35.523	59.077	49.286	69.085	46.778	126.168	65.022	158.683	12.401	144.492	41.037	67.075	55.197	76.852	88.229	80.027	6.758	164.15	26.717	94.294	34.29
153.216	55.02	89.407	29.15	136.128	35.523	59.273	49.15	69.085	46.778	126.156	65.009	158.331	12.305	144.225	40.942	67.063	55.181	76.842	88.219	80.041	6.763	163.567	26.951	94.281	34.281
153.252	55.049	89.672	30.859	136.128	35.523	59.413	49.086	69.085	46.778	126.155	64.991	158.02	12.197	143.848	40.83	67.045	55.181	76.842	88.219	80.036	6.75	162.864	27.31	94.281	34.281
153.255	55.09	89.907	32.204	136.156	35.524	59.548	49	69.085	46.778	126.171	64.954	157.759	12.105	143.287	40.664	67.024	55.168	76.859	88.202	80.01	6.741	162.016	27.749	94.281	34.281
153.271	55.097	90.129	33.33	136.142	35.525	59.698	48.914	69.085	46.778	126.128	64.887	157.419	12.082	142.394	40.445	66.996	55.105	76.861	88.189	80.027	6.758	161.076	28.263	94.235	34.31
153.272	55.097	90.33	34.285	136.128	35.523	59.776	48.851	69.085	46.778	126.116	64.858	157.165	12.067	141.251	40.204	66.979	55.076	76.874	88.184	80.023	6.746	160.049	28.971	94.252	34.284
153.234	55.111	90.541	35.127	136.128	35.523	59.884	48.793	69.085	46.778	126.095	64.782	156.789	11.998	139.793	39.934	66.963	55.013	76.869	88.156	80.027	6.758	159.042	29.82	94.229	34.297
153.267	55.111	90.725	35.835	136.117	35.514	59.979	48.706	69.085	46.778	126.111	64.697	156.593	12.014	138.139	39.738	66.979	54.894	76.879	88.147	80.027	6.758	158.063	30.766	94.184	34.333
153.259	55.133	90.93	36.494	136.089	35.51	60.051	48.667	69.085	46.778	126.116	64.639	156.33	12.035	136.39	39.586	66.974	54.819	76.894	88.123	80.027	6.758	157.263	31.857	94.192	34.346
153.262	55.136	91.113	37.065	136.056	35.451	60.129	48.655	69.085	46.778	126.125	64.601	156.062	12.079	134.579	39.555	66.988	54.743	76.905	88.114	80.031	6.745	156.655	32.961	94.176	34.35
153.25	55.143	91.285	37.639	136.043	35.445	60.184	48.561	69.085	46.778	126.125	64.601	155.86	12.137	132.895	39.647	67.014	54.673	76.905	88.114	80.019	6.741	156.244	34.099	94.203	34.356
153.253	55.157	91.427	38.089	136.043	35.445	60.242	48.499	69.085	46.778	126.106	64.494	155.582	12.183	131.372	39.856	67.052	54.519	76.932	88.105	80.027	6.758	156.045	35.195	94.163	34.356
153.241	55.166	91.596	38.543	136.043	35.445	60.328	48.469	69.085	46.778	126.125	64.433	155.387	12.33	129.997	40.175	67.053	54.345	76.921	88.079	80.031	6.745	156.029	36.264	94.141	34.37
153.241	55.166	91.779	38.947	136.043	35.445	60.398	48.454	69.085	46.778	126.128	64.447	155.216	12.366	128.818	40.526	67.035	54.128	76.9	88.058	80.027	6.733	156.145	37.232	94.101	34.373
153.238	55.181	91.872	39.312	136.017	35.454	60.398	48.454	69.085	46.778	126.147	64.429	155.035	12.526	127.758	40.936	67.016	53.798	76.901	88.044	80.023	6.72	156.374	38.089	94.098	34.403
153.255	55.183	92	39.618	136.017	35.454	60.456	48.414	69.085	46.778	126.227	64.431	154.839	12.585	126.792	41.404	66.981	53.406	76.887	88.01	80.015	6.754	156.679	38.812	94.082	34.425
153.25	55.172	92.114	39.915	136.004	35.448	60.525	48.406	69.098	46.772	126.218	64.393	154.641	12.763	125.987	41.873	66.912	52.925	76.898	87.985	80.031	6.745	157.086	39.449	94.068	34.456
153.274	55.155	92.204	40.161	136.004	35.448	60.594	48.333	69.098	46.772	126.265	64.345	154.457	12.831	125.275	42.309	66.822	52.26	76.893	87.974	80.027	6.758	157.585	39.987	94.065	34.486
[truncated: 1,678 more rows]
[truncated: 29 more columns]

## Sheet: Re-Jump
	Conct. (mM)	Jump length (mm)		Time (s)											0.385	2.05	0.0199
0.015	0.4	24.8627	4.3891	0.66	0.111135
[truncated: 102 more rows]
