# Supplementary material for: Reproduction of bacterial chemotaxis by a non-living self-propelled object
Source: Sci Rep. 2023 May 20;13:8173. doi: 10.1038/s41598-023-34788-3 (PMC10199926; doi:10.1038/s41598-023-34788-3)
Supplement: Supplementary file 4 — Supplementary Information 4. [file 41598_2023_34788_MOESM4_ESM.xlsx]

## Sheet: SimlationData
	9989.5	9990.7	9978.2	0.99895	0.99907	0.99782	0.0187947	0.01	0.000176125	a	0.01
x	b=0.001	b=0.01	b=0.1	b=0.001	b=0.01	b=0.1	0.1	1	5
0.1	19.8	8.8	0.4	0.00198	0.00088	4e-05	0.0018761	0.001	1.77539e-05
0.2	18.2	8.4	0	0.00182	0.00084	0	0.00187273	0.001	1.78963e-05
0.3	18.2	10.5	0.2	0.00182	0.00105	2e-05	0.00186937	0.001	1.80397e-05
0.4	17.4	8.7	0.2	0.00174	0.00087	2e-05	0.00186602	0.001	1.81841e-05
0.5	18.9	9.3	0.1	0.00189	0.00093	1e-05	0.00186268	0.001	1.83295e-05
0.6	17.4	10	0	0.00174	0.001	0	0.00185935	0.001	1.84759e-05
0.7	16.2	11.3	0.1	0.00162	0.00113	1e-05	0.00185602	0.001	1.86233e-05
0.8	18.2	10.3	0.3	0.00182	0.00103	3e-05	0.00185271	0.001	1.87718e-05
0.9	19.9	11.5	0.2	0.00199	0.00115	2e-05	0.00184941	0.001	1.89213e-05
1	16.6	10.2	0.2	0.00166	0.00102	2e-05	0.00184611	0.001	1.90718e-05
1.1	19.8	9	0.2	0.00198	0.0009	2e-05	0.00184283	0.001	1.92234e-05
1.2	17.4	10.8	0.1	0.00174	0.00108	1e-05	0.00183955	0.001	1.93761e-05
1.3	16.2	9.4	0.2	0.00162	0.00094	2e-05	0.00183628	0.001	1.95298e-05
1.4	20.5	9.1	0.1	0.00205	0.00091	1e-05	0.00183302	0.001	1.96845e-05
1.5	19.2	8.8	0	0.00192	0.00088	0	0.00182977	0.001	1.98404e-05
1.6	16.4	11.4	0.2	0.00164	0.00114	2e-05	0.00182653	0.001	1.99973e-05
1.7	18.3	9.3	0.1	0.00183	0.00093	1e-05	0.0018233	0.001	2.01553e-05
1.8	19.7	10.2	0.2	0.00197	0.00102	2e-05	0.00182008	0.001	2.03144e-05
1.9	18.4	9.8	0.4	0.00184	0.00098	4e-05	0.00181687	0.001	2.04746e-05
2	19	9.8	0.2	0.0019	0.00098	2e-05	0.00181366	0.001	2.06359e-05
2.1	19.9	11.6	0.2	0.00199	0.00116	2e-05	0.00181047	0.001	2.07983e-05
2.2	18.2	8.8	0.3	0.00182	0.00088	3e-05	0.00180728	0.001	2.09618e-05
2.3	17.9	10.2	0.4	0.00179	0.00102	4e-05	0.0018041	0.001	2.11265e-05
2.4	17.8	9	0.2	0.00178	0.0009	2e-05	0.00180093	0.001	2.12922e-05
2.5	19.7	10.5	0.1	0.00197	0.00105	1e-05	0.00179777	0.001	2.14592e-05
2.6	17.8	11.3	0.1	0.00178	0.00113	1e-05	0.00179461	0.001	2.16272e-05
2.7	16.9	10	0.4	0.00169	0.001	4e-05	0.00179147	0.001	2.17964e-05
2.8	16.8	10.6	0.3	0.00168	0.00106	3e-05	0.00178834	0.001	2.19668e-05
2.9	20.6	12.1	0	0.00206	0.00121	0	0.00178521	0.001	2.21383e-05
3	16.2	9.8	0.1	0.00162	0.00098	1e-05	0.00178209	0.001	2.2311e-05
3.1	17.1	10.5	0.1	0.00171	0.00105	1e-05	0.00177898	0.001	2.24849e-05
3.2	17.2	9.2	0.1	0.00172	0.00092	1e-05	0.00177588	0.001	2.266e-05
3.3	19.7	8.7	0.1	0.00197	0.00087	1e-05	0.00177278	0.001	2.28362e-05
3.4	17.3	9.5	0.3	0.00173	0.00095	3e-05	0.0017697	0.001	2.30137e-05
3.5	16.4	9.9	0.4	0.00164	0.00099	4e-05	0.00176662	0.001	2.31923e-05
3.6	18	9.4	0.6	0.0018	0.00094	6e-05	0.00176355	0.001	2.33722e-05
3.7	17.7	9.6	0.5	0.00177	0.00096	5e-05	0.00176049	0.001	2.35533e-05
3.8	18.3	9	0.4	0.00183	0.0009	4e-05	0.00175744	0.001	2.37356e-05
3.9	16.9	10	0.3	0.00169	0.001	3e-05	0.0017544	0.001	2.39192e-05
4	16.7	9.7	0.2	0.00167	0.00097	2e-05	0.00175136	0.001	2.4104e-05
4.1	17.1	8.6	0.3	0.00171	0.00086	3e-05	0.00174834	0.001	2.429e-05
4.2	17.2	10.7	0.2	0.00172	0.00107	2e-05	0.00174532	0.001	2.44773e-05
4.3	19.8	8	0.2	0.00198	0.0008	2e-05	0.00174231	0.001	2.46658e-05
4.4	18.3	11.2	0.4	0.00183	0.00112	4e-05	0.0017393	0.001	2.48557e-05
4.5	18.6	9.4	0	0.00186	0.00094	0	0.00173631	0.001	2.50468e-05
4.6	16.1	9.7	0.1	0.00161	0.00097	1e-05	0.00173332	0.001	2.52392e-05
4.7	17.8	11	0.3	0.00178	0.0011	3e-05	0.00173034	0.001	2.54329e-05
4.8	16.3	11.4	0.5	0.00163	0.00114	5e-05	0.00172737	0.001	2.56278e-05
4.9	17.9	12	0.3	0.00179	0.0012	3e-05	0.00172441	0.001	2.58241e-05
5	17.1	10.1	0.1	0.00171	0.00101	1e-05	0.00172146	0.001	2.60217e-05
5.1	18.1	11.4	0.1	0.00181	0.00114	1e-05	0.00171851	0.001	2.62206e-05
5.2	17.2	10.3	0.7	0.00172	0.00103	7e-05	0.00171557	0.001	2.64209e-05
5.3	15.6	11.1	0	0.00156	0.00111	0	0.00171264	0.001	2.66225e-05
5.4	15.4	10.2	0.4	0.00154	0.00102	4e-05	0.00170971	0.001	2.68254e-05
5.5	18.4	11	0.2	0.00184	0.0011	2e-05	0.0017068	0.001	2.70297e-05
5.6	19	9.2	0.1	0.0019	0.00092	1e-05	0.00170389	0.001	2.72353e-05
5.7	17.3	10.2	0.1	0.00173	0.00102	1e-05	0.00170099	0.001	2.74424e-05
5.8	16.9	11.1	0	0.00169	0.00111	0	0.0016981	0.001	2.76508e-05
5.9	17.4	11.1	0.3	0.00174	0.00111	3e-05	0.00169521	0.001	2.78605e-05
6	17.8	9.2	0.1	0.00178	0.00092	1e-05	0.00169233	0.001	2.80717e-05
6.1	18.6	9.5	0.1	0.00186	0.00095	1e-05	0.00168946	0.001	2.82843e-05
6.2	17.3	9.9	0.3	0.00173	0.00099	3e-05	0.0016866	0.001	2.84982e-05
6.3	15.7	10.4	0.3	0.00157	0.00104	3e-05	0.00168375	0.001	2.87136e-05
6.4	17.3	11.7	0.4	0.00173	0.00117	4e-05	0.0016809	0.001	2.89304e-05
6.5	17.5	8.7	0.4	0.00175	0.00087	4e-05	0.00167806	0.001	2.91487e-05
6.6	17.5	10	0.3	0.00175	0.001	3e-05	0.00167523	0.001	2.93683e-05
6.7	15.1	11.1	0.4	0.00151	0.00111	4e-05	0.0016724	0.001	2.95895e-05
6.8	15.6	9.4	0.4	0.00156	0.00094	4e-05	0.00166958	0.001	2.9812e-05
6.9	17.6	9.8	0.1	0.00176	0.00098	1e-05	0.00166677	0.001	3.00361e-05
7	14.9	9.9	0.4	0.00149	0.00099	4e-05	0.00166397	0.001	3.02616e-05
7.1	15.8	11	0.3	0.00158	0.0011	3e-05	0.00166118	0.001	3.04886e-05
7.2	15.5	9.5	0.7	0.00155	0.00095	7e-05	0.00165839	0.001	3.07171e-05
7.3	20.2	9.1	0.7	0.00202	0.00091	7e-05	0.00165561	0.001	3.09471e-05
7.4	16.1	9.4	0.2	0.00161	0.00094	2e-05	0.00165283	0.001	3.11785e-05
7.5	16.1	10.8	0.1	0.00161	0.00108	1e-05	0.00165007	0.001	3.14115e-05
7.6	18.3	10.4	0.6	0.00183	0.00104	6e-05	0.00164731	0.001	3.16461e-05
7.7	15.9	10.7	0.2	0.00159	0.00107	2e-05	0.00164455	0.001	3.18821e-05
7.8	16.4	8.5	0	0.00164	0.00085	0	0.00164181	0.001	3.21197e-05
7.9	15.4	10.3	0.4	0.00154	0.00103	4e-05	0.00163907	0.001	3.23589e-05
8	16.5	10.4	0	0.00165	0.00104	0	0.00163634	0.001	3.25996e-05
8.1	17.5	11.5	0.2	0.00175	0.00115	2e-05	0.00163362	0.001	3.28418e-05
8.2	18.7	12.8	0.5	0.00187	0.00128	5e-05	0.0016309	0.001	3.30857e-05
8.3	15.1	10.3	0.6	0.00151	0.00103	6e-05	0.00162819	0.001	3.33311e-05
8.4	16.8	8.2	0.3	0.00168	0.00082	3e-05	0.00162549	0.001	3.35781e-05
8.5	15.5	9.5	0.1	0.00155	0.00095	1e-05	0.00162279	0.001	3.38267e-05
8.6	15.8	10.8	0.2	0.00158	0.00108	2e-05	0.0016201	0.001	3.40769e-05
8.7	15.5	9.6	0.3	0.00155	0.00096	3e-05	0.00161742	0.001	3.43287e-05
8.8	20.8	8.8	0.1	0.00208	0.00088	1e-05	0.00161475	0.001	3.45822e-05
8.9	14.3	9.6	0.1	0.00143	0.00096	1e-05	0.00161208	0.001	3.48373e-05
9	15.7	10.2	0.7	0.00157	0.00102	7e-05	0.00160942	0.001	3.50941e-05
9.1	14.4	9	0.2	0.00144	0.0009	2e-05	0.00160676	0.001	3.53525e-05
9.2	13.7	9.1	0.5	0.00137	0.00091	5e-05	0.00160412	0.001	3.56125e-05
9.3	14.2	10.7	0.3	0.00142	0.00107	3e-05	0.00160148	0.001	3.58743e-05
9.4	14.2	10.3	0.1	0.00142	0.00103	1e-05	0.00159884	0.001	3.61377e-05
9.5	16.2	9.1	0.1	0.00162	0.00091	1e-05	0.00159621	0.001	3.64028e-05
9.6	16.4	10.4	0.3	0.00164	0.00104	3e-05	0.00159359	0.001	3.66696e-05
9.7	18.5	10.1	0.3	0.00185	0.00101	3e-05	0.00159098	0.001	3.69381e-05
9.8	15.4	10.8	0.1	0.00154	0.00108	1e-05	0.00158837	0.001	3.72083e-05
9.9	17.7	9.5	0.3	0.00177	0.00095	3e-05	0.00158577	0.001	3.74803e-05
10	16.2	8.6	0.1	0.00162	0.00086	1e-05	0.00158318	0.001	3.7754e-05
10.1	13.6	9.4	0.6	0.00136	0.00094	6e-05	0.00158059	0.001	3.80295e-05
10.2	14.8	10.5	0.5	0.00148	0.00105	5e-05	0.00157801	0.001	3.83067e-05
10.3	16.7	9.3	0.6	0.00167	0.00093	6e-05	0.00157544	0.001	3.85856e-05
10.4	15.1	9.5	0.2	0.00151	0.00095	2e-05	0.00157287	0.001	3.88664e-05
10.5	15	9.9	0.7	0.0015	0.00099	7e-05	0.00157031	0.001	3.91489e-05
10.6	14.6	10.2	0.6	0.00146	0.00102	6e-05	0.00156775	0.001	3.94333e-05
10.7	15.7	10.6	0.8	0.00157	0.00106	8e-05	0.0015652	0.001	3.97194e-05
10.8	16.3	9.1	0.5	0.00163	0.00091	5e-05	0.00156266	0.001	4.00073e-05
10.9	16.4	10.1	0.9	0.00164	0.00101	9e-05	0.00156013	0.001	4.02971e-05
11	14.1	10	0.2	0.00141	0.001	2e-05	0.0015576	0.001	4.05887e-05
11.1	14.5	10.8	0.1	0.00145	0.00108	1e-05	0.00155507	0.001	4.08822e-05
11.2	17.7	8.9	0.5	0.00177	0.00089	5e-05	0.00155256	0.001	4.11775e-05
11.3	17.5	9.9	0.7	0.00175	0.00099	7e-05	0.00155005	0.001	4.14747e-05
11.4	16	9.9	0.9	0.0016	0.00099	9e-05	0.00154754	0.001	4.17737e-05
11.5	14.5	9.5	0.5	0.00145	0.00095	5e-05	0.00154505	0.001	4.20747e-05
11.6	17.4	9	0.3	0.00174	0.0009	3e-05	0.00154256	0.001	4.23775e-05
11.7	14.4	9.8	0.2	0.00144	0.00098	2e-05	0.00154007	0.001	4.26822e-05
11.8	14.2	11.4	0.5	0.00142	0.00114	5e-05	0.00153759	0.001	4.29889e-05
11.9	12.3	10.9	0.3	0.00123	0.00109	3e-05	0.00153512	0.001	4.32974e-05
12	13	10.7	0.3	0.0013	0.00107	3e-05	0.00153265	0.001	4.3608e-05
12.1	17.7	8.3	0.4	0.00177	0.00083	4e-05	0.00153019	0.001	4.39204e-05
12.2	15.6	12.6	0.8	0.00156	0.00126	8e-05	0.00152774	0.001	4.42348e-05
12.3	16.3	10.1	0.3	0.00163	0.00101	3e-05	0.00152529	0.001	4.45512e-05
12.4	15.3	8.7	0.2	0.00153	0.00087	2e-05	0.00152285	0.001	4.48696e-05
12.5	14.8	11.4	0.5	0.00148	0.00114	5e-05	0.00152041	0.001	4.51899e-05
12.6	16.4	11.7	0.6	0.00164	0.00117	6e-05	0.00151798	0.001	4.55123e-05
12.7	13.7	10.6	0.2	0.00137	0.00106	2e-05	0.00151556	0.001	4.58367e-05
12.8	14.7	10.5	0.5	0.00147	0.00105	5e-05	0.00151314	0.001	4.6163e-05
12.9	16.2	12	0.8	0.00162	0.0012	8e-05	0.00151073	0.001	4.64915e-05
13	14.8	8.7	0.3	0.00148	0.00087	3e-05	0.00150833	0.001	4.68219e-05
13.1	15.3	10.3	0.7	0.00153	0.00103	7e-05	0.00150593	0.001	4.71544e-05
13.2	15.7	7.4	0.5	0.00157	0.00074	5e-05	0.00150353	0.001	4.7489e-05
13.3	15.3	10.8	0.5	0.00153	0.00108	5e-05	0.00150115	0.001	4.78257e-05
13.4	16	10.7	0.7	0.0016	0.00107	7e-05	0.00149876	0.001	4.81644e-05
13.5	16	10.1	0.2	0.0016	0.00101	2e-05	0.00149639	0.001	4.85052e-05
13.6	15.5	10.8	0.3	0.00155	0.00108	3e-05	0.00149402	0.001	4.88482e-05
13.7	17	11.1	0.6	0.0017	0.00111	6e-05	0.00149165	0.001	4.91932e-05
13.8	14.2	10.2	0.5	0.00142	0.00102	5e-05	0.00148929	0.001	4.95404e-05
13.9	15.5	10.7	0.7	0.00155	0.00107	7e-05	0.00148694	0.001	4.98898e-05
14	16.4	9.6	0.8	0.00164	0.00096	8e-05	0.00148459	0.001	5.02412e-05
14.1	12	10.7	0.1	0.0012	0.00107	1e-05	0.00148225	0.001	5.05949e-05
14.2	14.8	10.7	0.3	0.00148	0.00107	3e-05	0.00147992	0.001	5.09507e-05
14.3	14.5	9.6	0.6	0.00145	0.00096	6e-05	0.00147759	0.001	5.13088e-05
14.4	15	8.4	0.2	0.0015	0.00084	2e-05	0.00147526	0.001	5.1669e-05
14.5	13.1	10.2	0.6	0.00131	0.00102	6e-05	0.00147295	0.001	5.20314e-05
14.6	12.7	9.6	0.5	0.00127	0.00096	5e-05	0.00147063	0.001	5.23961e-05
14.7	14.4	9.3	0.6	0.00144	0.00093	6e-05	0.00146833	0.001	5.27629e-05
14.8	15.7	11	0.7	0.00157	0.0011	7e-05	0.00146602	0.001	5.31321e-05
14.9	13.2	10.1	0.2	0.00132	0.00101	2e-05	0.00146373	0.001	5.35035e-05
15	16.1	10.7	0.7	0.00161	0.00107	7e-05	0.00146144	0.001	5.38771e-05
15.1	15.6	8.9	0.4	0.00156	0.00089	4e-05	0.00145915	0.001	5.42531e-05
15.2	13.3	10.8	0.4	0.00133	0.00108	4e-05	0.00145687	0.001	5.46313e-05
15.3	12.9	10.1	0.7	0.00129	0.00101	7e-05	0.0014546	0.001	5.50118e-05
15.4	13.2	10.5	0.5	0.00132	0.00105	5e-05	0.00145233	0.001	5.53947e-05
15.5	15.7	8.1	0.2	0.00157	0.00081	2e-05	0.00145007	0.001	5.57799e-05
15.6	14.4	10.6	0.4	0.00144	0.00106	4e-05	0.00144781	0.001	5.61674e-05
15.7	15.1	9.7	0.5	0.00151	0.00097	5e-05	0.00144556	0.001	5.65573e-05
15.8	14.2	9.5	0.6	0.00142	0.00095	6e-05	0.00144331	0.001	5.69495e-05
15.9	13.6	10	0.6	0.00136	0.001	6e-05	0.00144107	0.001	5.73441e-05
16	12.6	8.3	0.7	0.00126	0.00083	7e-05	0.00143884	0.001	5.77412e-05
16.1	11.9	9.3	0.5	0.00119	0.00093	5e-05	0.00143661	0.001	5.81406e-05
16.2	13.3	10.7	0.6	0.00133	0.00107	6e-05	0.00143438	0.001	5.85424e-05
16.3	14.1	11.3	0.5	0.00141	0.00113	5e-05	0.00143216	0.001	5.89467e-05
16.4	13.9	10.1	0.7	0.00139	0.00101	7e-05	0.00142995	0.001	5.93534e-05
16.5	14.6	10.3	0.5	0.00146	0.00103	5e-05	0.00142774	0.001	5.97625e-05
16.6	16.3	10.7	1	0.00163	0.00107	0.0001	0.00142554	0.001	6.01742e-05
16.7	15.2	11.8	0.2	0.00152	0.00118	2e-05	0.00142334	0.001	6.05883e-05
16.8	13.5	8.8	1.4	0.00135	0.00088	0.00014	0.00142115	0.001	6.10048e-05
16.9	13.8	9.3	0.7	0.00138	0.00093	7e-05	0.00141896	0.001	6.14239e-05
17	14	9.1	0.6	0.0014	0.00091	6e-05	0.00141678	0.001	6.18456e-05
17.1	15.1	10.6	1.1	0.00151	0.00106	0.00011	0.0014146	0.001	6.22697e-05
17.2	13.3	9	0.7	0.00133	0.0009	7e-05	0.00141243	0.001	6.26964e-05
17.3	13.4	10.3	0.1	0.00134	0.00103	1e-05	0.00141026	0.001	6.31256e-05
17.4	13.4	10.2	0.3	0.00134	0.00102	3e-05	0.0014081	0.001	6.35574e-05
17.5	13.5	10.4	0.7	0.00135	0.00104	7e-05	0.00140595	0.001	6.39918e-05
17.6	16	10.3	0.7	0.0016	0.00103	7e-05	0.00140379	0.001	6.44288e-05
17.7	14.8	11.9	0.6	0.00148	0.00119	6e-05	0.00140165	0.001	6.48684e-05
17.8	13.1	10.2	0.5	0.00131	0.00102	5e-05	0.00139951	0.001	6.53106e-05
17.9	13.5	11.2	0.9	0.00135	0.00112	9e-05	0.00139737	0.001	6.57555e-05
18	11.8	11	0.7	0.00118	0.0011	7e-05	0.00139524	0.001	6.6203e-05
18.1	14.1	8.5	0.6	0.00141	0.00085	6e-05	0.00139311	0.001	6.66532e-05
18.2	14.4	11.3	0.9	0.00144	0.00113	9e-05	0.00139099	0.001	6.7106e-05
18.3	12	9.1	0.5	0.0012	0.00091	5e-05	0.00138888	0.001	6.75615e-05
18.4	15.1	9.9	1	0.00151	0.00099	0.0001	0.00138677	0.001	6.80198e-05
18.5	12	11.1	0.4	0.0012	0.00111	4e-05	0.00138466	0.001	6.84807e-05
18.6	12.3	10.7	0.6	0.00123	0.00107	6e-05	0.00138256	0.001	6.89444e-05
18.7	14.8	10	0.9	0.00148	0.001	9e-05	0.00138046	0.001	6.94108e-05
18.8	12.3	11.3	0.1	0.00123	0.00113	1e-05	0.00137837	0.001	6.988e-05
18.9	13.6	10.7	0.6	0.00136	0.00107	6e-05	0.00137629	0.001	7.0352e-05
19	11.7	8.5	0.5	0.00117	0.00085	5e-05	0.00137421	0.001	7.08267e-05
19.1	12.2	8.2	0.7	0.00122	0.00082	7e-05	0.00137213	0.001	7.13043e-05
19.2	14.6	10.1	0.5	0.00146	0.00101	5e-05	0.00137006	0.001	7.17847e-05
19.3	14.4	9.5	0.9	0.00144	0.00095	9e-05	0.00136799	0.001	7.22679e-05
19.4	14.4	10.7	0.7	0.00144	0.00107	7e-05	0.00136593	0.001	7.27539e-05
19.5	14.3	11.3	0.9	0.00143	0.00113	9e-05	0.00136387	0.001	7.32428e-05
19.6	16.8	10.2	0.5	0.00168	0.00102	5e-05	0.00136182	0.001	7.37346e-05
19.7	12.9	9	1	0.00129	0.0009	0.0001	0.00135977	0.001	7.42292e-05
19.8	14.4	10	0.8	0.00144	0.001	8e-05	0.00135773	0.001	7.47268e-05
19.9	12.7	9.4	0.5	0.00127	0.00094	5e-05	0.00135569	0.001	7.52272e-05
20	15.9	9.5	0.7	0.00159	0.00095	7e-05	0.00135366	0.001	7.57306e-05
20.1	14.4	10.6	0.5	0.00144	0.00106	5e-05	0.00135163	0.001	7.6237e-05
20.2	13.8	10.5	1.1	0.00138	0.00105	0.00011	0.00134961	0.001	7.67463e-05
20.3	14.8	9.4	1	0.00148	0.00094	0.0001	0.00134759	0.001	7.72586e-05
20.4	14.5	10.8	0.4	0.00145	0.00108	4e-05	0.00134558	0.001	7.77738e-05
20.5	14	8.9	1.1	0.0014	0.00089	0.00011	0.00134357	0.001	7.82921e-05
20.6	14.7	9.2	1.3	0.00147	0.00092	0.00013	0.00134156	0.001	7.88134e-05
20.7	14.8	10.4	0.8	0.00148	0.00104	8e-05	0.00133956	0.001	7.93377e-05
20.8	14.4	11.7	0.6	0.00144	0.00117	6e-05	0.00133757	0.001	7.98651e-05
20.9	13.7	9.9	0.6	0.00137	0.00099	6e-05	0.00133558	0.001	8.03956e-05
21	13.4	9.5	1.4	0.00134	0.00095	0.00014	0.00133359	0.001	8.09291e-05
21.1	14.5	10.6	1.5	0.00145	0.00106	0.00015	0.00133161	0.001	8.14657e-05
21.2	15.1	9.6	0.9	0.00151	0.00096	9e-05	0.00132963	0.001	8.20054e-05
21.3	12.9	10.9	0.8	0.00129	0.00109	8e-05	0.00132766	0.001	8.25483e-05
21.4	14.3	9.2	0.8	0.00143	0.00092	8e-05	0.00132569	0.001	8.30943e-05
21.5	12.9	9.8	0.8	0.00129	0.00098	8e-05	0.00132373	0.001	8.36434e-05
21.6	13.2	10.6	0.8	0.00132	0.00106	8e-05	0.00132177	0.001	8.41958e-05
21.7	13.8	10.2	1	0.00138	0.00102	0.0001	0.00131982	0.001	8.47513e-05
21.8	15.1	9.7	0.7	0.00151	0.00097	7e-05	0.00131787	0.001	8.531e-05
21.9	14.8	10.4	1.2	0.00148	0.00104	0.00012	0.00131592	0.001	8.58719e-05
22	14	10	1.3	0.0014	0.001	0.00013	0.00131398	0.001	8.64371e-05
22.1	12.5	10.2	0.9	0.00125	0.00102	9e-05	0.00131204	0.001	8.70055e-05
22.2	14.4	10.5	1.2	0.00144	0.00105	0.00012	0.00131011	0.001	8.75772e-05
22.3	14	10.7	1	0.0014	0.00107	0.0001	0.00130818	0.001	8.81522e-05
22.4	13.7	12.1	0.4	0.00137	0.00121	4e-05	0.00130626	0.001	8.87305e-05
22.5	12.9	9.1	0.3	0.00129	0.00091	3e-05	0.00130434	0.001	8.93121e-05
22.6	12.4	10.2	0.6	0.00124	0.00102	6e-05	0.00130243	0.001	8.9897e-05
22.7	14.6	10.8	1.3	0.00146	0.00108	0.00013	0.00130052	0.001	9.04853e-05
22.8	13.4	9.2	1.1	0.00134	0.00092	0.00011	0.00129861	0.001	9.1077e-05
22.9	14.1	10.3	1	0.00141	0.00103	0.0001	0.00129671	0.001	9.1672e-05
23	13.6	10.1	0.5	0.00136	0.00101	5e-05	0.00129481	0.001	9.22704e-05
23.1	12.7	9	0.8	0.00127	0.0009	8e-05	0.00129292	0.001	9.28723e-05
23.2	12.2	9.8	1.1	0.00122	0.00098	0.00011	0.00129103	0.001	9.34775e-05
23.3	14.3	9.8	0.9	0.00143	0.00098	9e-05	0.00128915	0.001	9.40863e-05
23.4	11.2	10.8	1.1	0.00112	0.00108	0.00011	0.00128727	0.001	9.46985e-05
23.5	12.7	10.1	0.9	0.00127	0.00101	9e-05	0.00128539	0.001	9.53141e-05
23.6	12.9	10.7	1.1	0.00129	0.00107	0.00011	0.00128352	0.001	9.59333e-05
23.7	14.2	10.9	0.8	0.00142	0.00109	8e-05	0.00128165	0.001	9.6556e-05
23.8	12.3	10.7	1.5	0.00123	0.00107	0.00015	0.00127979	0.001	9.71822e-05
23.9	15.1	9.9	0.6	0.00151	0.00099	6e-05	0.00127793	0.001	9.7812e-05
24	12.2	9.6	1.3	0.00122	0.00096	0.00013	0.00127608	0.001	9.84453e-05
24.1	12.9	10.1	1.5	0.00129	0.00101	0.00015	0.00127423	0.001	9.90823e-05
24.2	11.9	10.7	0.5	0.00119	0.00107	5e-05	0.00127238	0.001	9.97228e-05
24.3	11.4	8.1	0.7	0.00114	0.00081	7e-05	0.00127054	0.001	0.000100367
24.4	12.7	10	0.7	0.00127	0.001	7e-05	0.0012687	0.001	0.000101015
24.5	12	8.6	1.1	0.0012	0.00086	0.00011	0.00126687	0.001	0.000101666
24.6	13.9	9.4	0.9	0.00139	0.00094	9e-05	0.00126504	0.001	0.000102321
24.7	13.2	9.7	0.9	0.00132	0.00097	9e-05	0.00126321	0.001	0.00010298
24.8	11.9	10.5	1.4	0.00119	0.00105	0.00014	0.00126139	0.001	0.000103643
24.9	11.7	10.8	0.4	0.00117	0.00108	4e-05	0.00125958	0.001	0.000104309
25	13.5	9	0.6	0.00135	0.0009	6e-05	0.00125776	0.001	0.000104979
25.1	13.1	9.6	1.2	0.00131	0.00096	0.00012	0.00125595	0.001	0.000105653
25.2	10.8	10.4	0.9	0.00108	0.00104	9e-05	0.00125415	0.001	0.00010633
25.3	13.7	9.6	1.2	0.00137	0.00096	0.00012	0.00125235	0.001	0.000107011
25.4	12.3	9.6	1.3	0.00123	0.00096	0.00013	0.00125055	0.001	0.000107697
25.5	12.7	9.9	1.2	0.00127	0.00099	0.00012	0.00124876	0.001	0.000108386
25.6	10.9	8.8	1.4	0.00109	0.00088	0.00014	0.00124697	0.001	0.000109078
25.7	12.3	10	1	0.00123	0.001	0.0001	0.00124518	0.001	0.000109775
25.8	12.2	9	1.3	0.00122	0.0009	0.00013	0.0012434	0.001	0.000110476
25.9	13	9.8	1.1	0.0013	0.00098	0.00011	0.00124162	0.001	0.00011118
26	13.1	10.6	1.1	0.00131	0.00106	0.00011	0.00123985	0.001	0.000111889
26.1	11.6	9.3	1.5	0.00116	0.00093	0.00015	0.00123808	0.001	0.000112601
26.2	15.1	9	1	0.00151	0.0009	0.0001	0.00123632	0.001	0.000113317
26.3	13	9.5	1.5	0.0013	0.00095	0.00015	0.00123456	0.001	0.000114038
26.4	11.7	8.9	1.5	0.00117	0.00089	0.00015	0.0012328	0.001	0.000114762
26.5	11.1	9.8	1.3	0.00111	0.00098	0.00013	0.00123104	0.001	0.00011549
26.6	12.6	10.2	1.4	0.00126	0.00102	0.00014	0.00122929	0.001	0.000116223
26.7	11.7	10.1	1.1	0.00117	0.00101	0.00011	0.00122755	0.001	0.000116959
26.8	11.6	9.7	1.2	0.00116	0.00097	0.00012	0.00122581	0.001	0.0001177
26.9	14	11.5	1.9	0.0014	0.00115	0.00019	0.00122407	0.001	0.000118444
27	12	8.6	0.7	0.0012	0.00086	7e-05	0.00122233	0.001	0.000119193
27.1	11.8	10.8	0.8	0.00118	0.00108	8e-05	0.0012206	0.001	0.000119946
27.2	11.1	9.3	1.2	0.00111	0.00093	0.00012	0.00121888	0.001	0.000120703
27.3	11.7	10.2	0.7	0.00117	0.00102	7e-05	0.00121715	0.001	0.000121464
27.4	11.9	9.5	1	0.00119	0.00095	0.0001	0.00121543	0.001	0.00012223
27.5	12.4	11.4	1.2	0.00124	0.00114	0.00012	0.00121372	0.001	0.000122999
27.6	13.2	10.6	1	0.00132	0.00106	0.0001	0.00121201	0.001	0.000123773
27.7	13.5	8.7	1.4	0.00135	0.00087	0.00014	0.0012103	0.001	0.000124551
27.8	11.7	9.4	1.3	0.00117	0.00094	0.00013	0.0012086	0.001	0.000125334
27.9	11.9	10.9	1.2	0.00119	0.00109	0.00012	0.0012069	0.001	0.000126121
28	11.9	10.2	1.1	0.00119	0.00102	0.00011	0.0012052	0.001	0.000126912
28.1	12.2	10.2	0.9	0.00122	0.00102	9e-05	0.00120351	0.001	0.000127707
28.2	12.1	10.5	1.6	0.00121	0.00105	0.00016	0.00120182	0.001	0.000128507
28.3	10.6	10.4	1.4	0.00106	0.00104	0.00014	0.00120013	0.001	0.000129311
28.4	10.9	9.9	1.7	0.00109	0.00099	0.00017	0.00119845	0.001	0.000130119
28.5	12.9	10	1.2	0.00129	0.001	0.00012	0.00119677	0.001	0.000130932
28.6	13.2	9.6	1.4	0.00132	0.00096	0.00014	0.0011951	0.001	0.00013175
28.7	12.6	9.3	1.6	0.00126	0.00093	0.00016	0.00119342	0.001	0.000132571
28.8	15.3	11.1	1.3	0.00153	0.00111	0.00013	0.00119176	0.001	0.000133398
28.9	10.8	10.8	1.2	0.00108	0.00108	0.00012	0.00119009	0.001	0.000134229
29	10.7	11.4	0.9	0.00107	0.00114	9e-05	0.00118843	0.001	0.000135064
29.1	11.5	11.2	1.7	0.00115	0.00112	0.00017	0.00118678	0.001	0.000135904
29.2	12.1	10.5	1.1	0.00121	0.00105	0.00011	0.00118512	0.001	0.000136748
29.3	11.3	7.9	2.4	0.00113	0.00079	0.00024	0.00118348	0.001	0.000137597
29.4	12.4	10.7	1.4	0.00124	0.00107	0.00014	0.00118183	0.001	0.000138451
29.5	9.4	10.2	2.1	0.00094	0.00102	0.00021	0.00118019	0.001	0.000139309
29.6	12.3	9.7	0.9	0.00123	0.00097	9e-05	0.00117855	0.001	0.000140172
29.7	11.9	9.6	1.3	0.00119	0.00096	0.00013	0.00117691	0.001	0.00014104
29.8	12.8	10.4	1	0.00128	0.00104	0.0001	0.00117528	0.001	0.000141912
29.9	10.4	11.3	1.2	0.00104	0.00113	0.00012	0.00117365	0.001	0.000142789
30	11.4	9.7	1.6	0.00114	0.00097	0.00016	0.00117203	0.001	0.000143671
30.1	11.7	10.5	1.1	0.00117	0.00105	0.00011	0.00117041	0.001	0.000144557
30.2	11.6	9.1	0.6	0.00116	0.00091	6e-05	0.00116879	0.001	0.000145449
30.3	12.6	9.6	1.9	0.00126	0.00096	0.00019	0.00116718	0.001	0.000146345
30.4	11.7	9.3	0.9	0.00117	0.00093	9e-05	0.00116557	0.001	0.000147246
30.5	12.2	8.5	0.7	0.00122	0.00085	7e-05	0.00116396	0.001	0.000148151
30.6	10.5	11.1	1.1	0.00105	0.00111	0.00011	0.00116236	0.001	0.000149062
30.7	11.4	10.7	2.2	0.00114	0.00107	0.00022	0.00116075	0.001	0.000149978
30.8	13.3	10	1	0.00133	0.001	0.0001	0.00115916	0.001	0.000150898
30.9	11.1	10.4	1.5	0.00111	0.00104	0.00015	0.00115756	0.001	0.000151823
31	12.6	7.6	1.8	0.00126	0.00076	0.00018	0.00115597	0.001	0.000152754
31.1	12.1	9	1.4	0.00121	0.0009	0.00014	0.00115439	0.001	0.000153689
31.2	10	10.4	1.3	0.001	0.00104	0.00013	0.0011528	0.001	0.000154629
31.3	12.2	7.9	1.6	0.00122	0.00079	0.00016	0.00115122	0.001	0.000155575
31.4	13.3	8.3	1.3	0.00133	0.00083	0.00013	0.00114965	0.001	0.000156525
31.5	11.9	10.4	1.5	0.00119	0.00104	0.00015	0.00114807	0.001	0.000157481
31.6	9.3	9.8	1.1	0.00093	0.00098	0.00011	0.0011465	0.001	0.000158441
31.7	10.7	9.7	2.4	0.00107	0.00097	0.00024	0.00114494	0.001	0.000159407
31.8	10.9	9.7	1.7	0.00109	0.00097	0.00017	0.00114338	0.001	0.000160378
31.9	12	9.7	1.8	0.0012	0.00097	0.00018	0.00114182	0.001	0.000161354
32	10.3	9.6	1.9	0.00103	0.00096	0.00019	0.00114026	0.001	0.000162335
32.1	11.2	9.8	0.8	0.00112	0.00098	8e-05	0.00113871	0.001	0.000163322
32.2	10.8	8.1	1.5	0.00108	0.00081	0.00015	0.00113716	0.001	0.000164314
32.3	11	10.8	1.2	0.0011	0.00108	0.00012	0.00113561	0.001	0.00016531
32.4	11.2	9.8	1.6	0.00112	0.00098	0.00016	0.00113407	0.001	0.000166313
32.5	10.8	9.1	1.7	0.00108	0.00091	0.00017	0.00113253	0.001	0.00016732
32.6	10.6	11.8	1.3	0.00106	0.00118	0.00013	0.00113099	0.001	0.000168333
32.7	11.4	10.7	1.6	0.00114	0.00107	0.00016	0.00112945	0.001	0.000169351
32.8	11.5	9.2	0.4	0.00115	0.00092	4e-05	0.00112792	0.001	0.000170375
32.9	10.6	9.1	1.8	0.00106	0.00091	0.00018	0.0011264	0.001	0.000171404
33	12	10.7	1.1	0.0012	0.00107	0.00011	0.00112487	0.001	0.000172439
33.1	11.3	10.8	1.8	0.00113	0.00108	0.00018	0.00112335	0.001	0.000173479
33.2	11.6	8.3	1.8	0.00116	0.00083	0.00018	0.00112183	0.001	0.000174524
33.3	11.6	9.3	0.8	0.00116	0.00093	8e-05	0.00112032	0.001	0.000175575
33.4	12.7	9.8	1.4	0.00127	0.00098	0.00014	0.00111881	0.001	0.000176632
33.5	13.2	11.6	1.8	0.00132	0.00116	0.00018	0.0011173	0.001	0.000177694
33.6	10.4	8.7	1.6	0.00104	0.00087	0.00016	0.0011158	0.001	0.000178761
33.7	10.2	10.4	2.7	0.00102	0.00104	0.00027	0.00111429	0.001	0.000179834
33.8	11.4	9	2.2	0.00114	0.0009	0.00022	0.0011128	0.001	0.000180913
33.9	9.9	12.3	1.3	0.00099	0.00123	0.00013	0.0011113	0.001	0.000181998
34	13.5	9.9	1.3	0.00135	0.00099	0.00013	0.00110981	0.001	0.000183088
34.1	10.9	10.1	1.5	0.00109	0.00101	0.00015	0.00110832	0.001	0.000184184
34.2	13.8	12.3	1.8	0.00138	0.00123	0.00018	0.00110683	0.001	0.000185286
34.3	13	9.2	1.6	0.0013	0.00092	0.00016	0.00110535	0.001	0.000186393
34.4	8.2	10.5	2.4	0.00082	0.00105	0.00024	0.00110387	0.001	0.000187506
34.5	10.5	9.5	1.8	0.00105	0.00095	0.00018	0.00110239	0.001	0.000188625
34.6	11.4	9.2	2.8	0.00114	0.00092	0.00028	0.00110092	0.001	0.00018975
34.7	11.6	10.3	2	0.00116	0.00103	0.0002	0.00109945	0.001	0.000190881
34.8	11.5	10.4	1.7	0.00115	0.00104	0.00017	0.00109798	0.001	0.000192017
34.9	11.3	8.6	1.4	0.00113	0.00086	0.00014	0.00109652	0.001	0.00019316
35	11.4	11.7	1.4	0.00114	0.00117	0.00014	0.00109505	0.001	0.000194308
35.1	10.1	10.3	1.9	0.00101	0.00103	0.00019	0.0010936	0.001	0.000195463
35.2	9.4	9.2	1	0.00094	0.00092	0.0001	0.00109214	0.001	0.000196623
35.3	10.6	9.4	2.1	0.00106	0.00094	0.00021	0.00109069	0.001	0.00019779
35.4	13.1	10	1.7	0.00131	0.001	0.00017	0.00108924	0.001	0.000198962
35.5	11	10.7	2.1	0.0011	0.00107	0.00021	0.00108779	0.001	0.000200141
35.6	12.7	11	2.5	0.00127	0.0011	0.00025	0.00108635	0.001	0.000201326
35.7	10.2	10.8	1.5	0.00102	0.00108	0.00015	0.00108491	0.001	0.000202516
35.8	10.6	9	1.8	0.00106	0.0009	0.00018	0.00108347	0.001	0.000203713
35.9	9	10.5	1.6	0.0009	0.00105	0.00016	0.00108204	0.001	0.000204917
36	9.9	7.5	2.6	0.00099	0.00075	0.00026	0.0010806	0.001	0.000206126
36.1	11.3	10.3	2	0.00113	0.00103	0.0002	0.00107918	0.001	0.000207342
36.2	11.6	10.6	1.6	0.00116	0.00106	0.00016	0.00107775	0.001	0.000208564
36.3	9.4	9.4	1.8	0.00094	0.00094	0.00018	0.00107633	0.001	0.000209792
36.4	9.9	9.1	2.2	0.00099	0.00091	0.00022	0.00107491	0.001	0.000211026
36.5	9.2	9.8	0.9	0.00092	0.00098	9e-05	0.00107349	0.001	0.000212267
36.6	10.6	9.8	1.4	0.00106	0.00098	0.00014	0.00107208	0.001	0.000213514
36.7	9.8	12.5	2.7	0.00098	0.00125	0.00027	0.00107066	0.001	0.000214768
36.8	12.8	9.5	1.3	0.00128	0.00095	0.00013	0.00106926	0.001	0.000216028
36.9	9.5	10	1.9	0.00095	0.001	0.00019	0.00106785	0.001	0.000217295
37	9.9	9.6	1.7	0.00099	0.00096	0.00017	0.00106645	0.001	0.000218568
37.1	10.6	11.4	1.8	0.00106	0.00114	0.00018	0.00106505	0.001	0.000219847
37.2	12.9	8.6	2.9	0.00129	0.00086	0.00029	0.00106365	0.001	0.000221133
37.3	9.3	9	2.7	0.00093	0.0009	0.00027	0.00106226	0.001	0.000222426
37.4	10.3	9.6	2.3	0.00103	0.00096	0.00023	0.00106087	0.001	0.000223725
37.5	10.7	8.9	2.5	0.00107	0.00089	0.00025	0.00105948	0.001	0.000225031
37.6	11	10.1	2.5	0.0011	0.00101	0.00025	0.00105809	0.001	0.000226344
37.7	11	11.1	2.4	0.0011	0.00111	0.00024	0.00105671	0.001	0.000227663
37.8	10.6	8.6	2	0.00106	0.00086	0.0002	0.00105533	0.001	0.000228989
37.9	10	8.5	2.5	0.001	0.00085	0.00025	0.00105395	0.001	0.000230322
38	10.9	10	2.2	0.00109	0.001	0.00022	0.00105258	0.001	0.000231662
38.1	12.3	10.7	3	0.00123	0.00107	0.0003	0.00105121	0.001	0.000233008
38.2	10.3	11.1	2.3	0.00103	0.00111	0.00023	0.00104984	0.001	0.000234361
38.3	11.4	9.5	2.4	0.00114	0.00095	0.00024	0.00104847	0.001	0.000235721
38.4	10.9	12.8	1.5	0.00109	0.00128	0.00015	0.00104711	0.001	0.000237088
38.5	9.6	9.6	3	0.00096	0.00096	0.0003	0.00104575	0.001	0.000238462
38.6	10	7.2	2.8	0.001	0.00072	0.00028	0.00104439	0.001	0.000239843
38.7	9.7	9.5	2.5	0.00097	0.00095	0.00025	0.00104303	0.001	0.000241231
38.8	9.8	9.2	2.7	0.00098	0.00092	0.00027	0.00104168	0.001	0.000242626
38.9	10.2	10.2	2.6	0.00102	0.00102	0.00026	0.00104033	0.001	0.000244028
39	10.2	9.7	1.8	0.00102	0.00097	0.00018	0.00103899	0.001	0.000245437
39.1	10.6	10.1	2.1	0.00106	0.00101	0.00021	0.00103764	0.001	0.000246853
39.2	10.1	10.2	2.2	0.00101	0.00102	0.00022	0.0010363	0.001	0.000248276
39.3	11.5	8.5	2.2	0.00115	0.00085	0.00022	0.00103496	0.001	0.000249707
39.4	12	9.2	2	0.0012	0.00092	0.0002	0.00103363	0.001	0.000251145
39.5	9.9	9.1	2.6	0.00099	0.00091	0.00026	0.00103229	0.001	0.000252589
39.6	9.3	10.7	3.3	0.00093	0.00107	0.00033	0.00103096	0.001	0.000254042
39.7	10.3	10.5	2.1	0.00103	0.00105	0.00021	0.00102963	0.001	0.000255501
39.8	10.9	9.5	2	0.00109	0.00095	0.0002	0.00102831	0.001	0.000256968
39.9	12.2	10.6	2.7	0.00122	0.00106	0.00027	0.00102699	0.001	0.000258442
40	12.4	9.4	2	0.00124	0.00094	0.0002	0.00102567	0.001	0.000259924
40.1	11.8	10.1	1.9	0.00118	0.00101	0.00019	0.00102435	0.001	0.000261413
40.2	10	10.6	3.8	0.001	0.00106	0.00038	0.00102303	0.001	0.000262909
40.3	9.8	9	3.2	0.00098	0.0009	0.00032	0.00102172	0.001	0.000264413
40.4	11.1	9.9	2.3	0.00111	0.00099	0.00023	0.00102041	0.001	0.000265925
40.5	10	10.3	2.7	0.001	0.00103	0.00027	0.00101911	0.001	0.000267444
40.6	10.4	11.3	3.5	0.00104	0.00113	0.00035	0.0010178	0.001	0.00026897
40.7	6.9	10.1	3	0.00069	0.00101	0.0003	0.0010165	0.001	0.000270504
40.8	8.9	8.7	3.8	0.00089	0.00087	0.00038	0.0010152	0.001	0.000272046
40.9	11.2	11.7	2.5	0.00112	0.00117	0.00025	0.0010139	0.001	0.000273596
41	9.6	10.2	2.8	0.00096	0.00102	0.00028	0.00101261	0.001	0.000275153
41.1	12.5	9.4	2.4	0.00125	0.00094	0.00024	0.00101132	0.001	0.000276718
41.2	9.5	10	1.8	0.00095	0.001	0.00018	0.00101003	0.001	0.000278291
41.3	10	10.3	3.1	0.001	0.00103	0.00031	0.00100874	0.001	0.000279872
41.4	8.2	7.8	2.6	0.00082	0.00078	0.00026	0.00100746	0.001	0.00028146
41.5	9.8	11.7	3.4	0.00098	0.00117	0.00034	0.00100618	0.001	0.000283056
41.6	10.3	10.6	2.4	0.00103	0.00106	0.00024	0.0010049	0.001	0.000284661
41.7	9	7.6	3.5	0.0009	0.00076	0.00035	0.00100362	0.001	0.000286273
41.8	9.9	10.5	3.2	0.00099	0.00105	0.00032	0.00100235	0.001	0.000287893
41.9	11.8	10.7	2.7	0.00118	0.00107	0.00027	0.00100108	0.001	0.000289521
42	11.1	9.6	2.9	0.00111	0.00096	0.00029	0.00099981	0.001	0.000291158
42.1	9.1	9.7	2.4	0.00091	0.00097	0.00024	0.000998544	0.001	0.000292802
42.2	10	9	3.1	0.001	0.0009	0.00031	0.00099728	0.001	0.000294455
42.3	11.7	11.3	4.4	0.00117	0.00113	0.00044	0.000996019	0.001	0.000296115
42.4	9.5	9.1	2.6	0.00095	0.00091	0.00026	0.00099476	0.001	0.000297784
42.5	9.3	11.1	3.9	0.00093	0.00111	0.00039	0.000993504	0.001	0.000299461
42.6	10.9	9.3	2.4	0.00109	0.00093	0.00024	0.000992251	0.001	0.000301146
42.7	10.9	8.4	4.1	0.00109	0.00084	0.00041	0.000990999	0.001	0.00030284
42.8	7.9	9.6	2.7	0.00079	0.00096	0.00027	0.000989751	0.001	0.000304542
42.9	9.1	10	3	0.00091	0.001	0.0003	0.000988504	0.001	0.000306252
43	10.2	10.8	2.8	0.00102	0.00108	0.00028	0.00098726	0.001	0.000307971
43.1	8.7	11.5	3.1	0.00087	0.00115	0.00031	0.000986019	0.001	0.000309698
43.2	10.6	9.3	2.3	0.00106	0.00093	0.00023	0.00098478	0.001	0.000311434
43.3	9	9.2	3.1	0.0009	0.00092	0.00031	0.000983543	0.001	0.000313178
43.4	9.1	9.8	3.6	0.00091	0.00098	0.00036	0.000982309	0.001	0.000314931
43.5	9.3	8.2	3.3	0.00093	0.00082	0.00033	0.000981077	0.001	0.000316692
43.6	11.7	10.1	3.3	0.00117	0.00101	0.00033	0.000979848	0.001	0.000318462
43.7	8.1	10.7	2.5	0.00081	0.00107	0.00025	0.000978621	0.001	0.00032024
43.8	9.6	10.3	3	0.00096	0.00103	0.0003	0.000977396	0.001	0.000322027
43.9	9.7	10.6	5.1	0.00097	0.00106	0.00051	0.000976174	0.001	0.000323823
44	8.8	8.2	3	0.00088	0.00082	0.0003	0.000974954	0.001	0.000325628
44.1	9.3	12.1	2.8	0.00093	0.00121	0.00028	0.000973736	0.001	0.000327441
44.2	10.3	12.1	3.2	0.00103	0.00121	0.00032	0.000972521	0.001	0.000329264
44.3	9.3	9.5	3	0.00093	0.00095	0.0003	0.000971308	0.001	0.000331095
44.4	9.1	8.9	3.4	0.00091	0.00089	0.00034	0.000970098	0.001	0.000332935
44.5	9.9	9.8	3	0.00099	0.00098	0.0003	0.00096889	0.001	0.000334784
44.6	9.7	9.3	4	0.00097	0.00093	0.0004	0.000967684	0.001	0.000336642
44.7	9	9.7	2.5	0.0009	0.00097	0.00025	0.000966481	0.001	0.000338509
44.8	8.9	8.8	3.5	0.00089	0.00088	0.00035	0.00096528	0.001	0.000340385
44.9	9.6	10.8	3.6	0.00096	0.00108	0.00036	0.000964081	0.001	0.00034227
45	9.8	10.4	2.8	0.00098	0.00104	0.00028	0.000962884	0.001	0.000344164
45.1	9.7	8.7	4.7	0.00097	0.00087	0.00047	0.00096169	0.001	0.000346068
45.2	8	9.7	3.4	0.0008	0.00097	0.00034	0.000960498	0.001	0.00034798
45.3	10.8	10.7	3.5	0.00108	0.00107	0.00035	0.000959309	0.001	0.000349902
45.4	9.4	10.6	2.9	0.00094	0.00106	0.00029	0.000958121	0.001	0.000351833
45.5	9.6	9.7	3.8	0.00096	0.00097	0.00038	0.000956937	0.001	0.000353774
45.6	8.4	9.9	3.5	0.00084	0.00099	0.00035	0.000955754	0.001	0.000355724
45.7	9.9	11.5	3.2	0.00099	0.00115	0.00032	0.000954573	0.001	0.000357683
45.8	10.1	10.6	3.3	0.00101	0.00106	0.00033	0.000953395	0.001	0.000359651
45.9	10.6	9.9	3.3	0.00106	0.00099	0.00033	0.000952219	0.001	0.00036163
46	8.4	9.4	3.6	0.00084	0.00094	0.00036	0.000951046	0.001	0.000363617
46.1	11	10	3.2	0.0011	0.001	0.00032	0.000949874	0.001	0.000365614
46.2	10.1	10.4	4	0.00101	0.00104	0.0004	0.000948705	0.001	0.000367621
46.3	10.7	11.9	3.5	0.00107	0.00119	0.00035	0.000947538	0.001	0.000369638
46.4	8.4	10.2	4.4	0.00084	0.00102	0.00044	0.000946374	0.001	0.000371664
46.5	9.7	8.4	2.6	0.00097	0.00084	0.00026	0.000945211	0.001	0.0003737
46.6	10.4	11	4.9	0.00104	0.0011	0.00049	0.000944051	0.001	0.000375745
46.7	9.4	8.9	3.4	0.00094	0.00089	0.00034	0.000942893	0.001	0.0003778
46.8	10.2	10.6	2.9	0.00102	0.00106	0.00029	0.000941737	0.001	0.000379866
46.9	9.2	11.4	4.3	0.00092	0.00114	0.00043	0.000940583	0.001	0.000381941
47	11.3	10.6	3.5	0.00113	0.00106	0.00035	0.000939432	0.001	0.000384026
47.1	8.9	8.9	3.7	0.00089	0.00089	0.00037	0.000938283	0.001	0.000386121
47.2	8.6	10.5	3.1	0.00086	0.00105	0.00031	0.000937136	0.001	0.000388226
47.3	9.8	9	4.3	0.00098	0.0009	0.00043	0.000935991	0.001	0.00039034
47.4	8.1	10.5	3.7	0.00081	0.00105	0.00037	0.000934848	0.001	0.000392465
47.5	7.8	10.3	4.3	0.00078	0.00103	0.00043	0.000933708	0.001	0.000394601
47.6	9.3	9.8	4.2	0.00093	0.00098	0.00042	0.000932569	0.001	0.000396746
47.7	10.4	9.6	4.3	0.00104	0.00096	0.00043	0.000931433	0.001	0.000398901
47.8	8.8	9.1	3.3	0.00088	0.00091	0.00033	0.000930299	0.001	0.000401067
47.9	9.8	10.9	4.3	0.00098	0.00109	0.00043	0.000929167	0.001	0.000403243
48	10	10.4	3.9	0.001	0.00104	0.00039	0.000928037	0.001	0.000405429
48.1	11.8	11.8	4.2	0.00118	0.00118	0.00042	0.00092691	0.001	0.000407626
48.2	9.7	9.1	4.6	0.00097	0.00091	0.00046	0.000925784	0.001	0.000409833
48.3	8.9	11.3	4.8	0.00089	0.00113	0.00048	0.000924661	0.001	0.000412051
48.4	8.5	8.6	4.5	0.00085	0.00086	0.00045	0.00092354	0.001	0.000414279
48.5	8.4	10.3	4.4	0.00084	0.00103	0.00044	0.00092242	0.001	0.000416517
48.6	9.2	8.8	5.4	0.00092	0.00088	0.00054	0.000921303	0.001	0.000418767
48.7	8.6	8.6	4.4	0.00086	0.00086	0.00044	0.000920188	0.001	0.000421026
48.8	10.8	8.9	4	0.00108	0.00089	0.0004	0.000919076	0.001	0.000423297
48.9	10.1	10.6	3.8	0.00101	0.00106	0.00038	0.000917965	0.001	0.000425578
49	9.9	10.1	3.3	0.00099	0.00101	0.00033	0.000916856	0.001	0.00042787
49.1	9.9	9.9	2.7	0.00099	0.00099	0.00027	0.00091575	0.001	0.000430173
49.2	9.8	11.2	4.2	0.00098	0.00112	0.00042	0.000914645	0.001	0.000432486
49.3	8.8	10.7	5.9	0.00088	0.00107	0.00059	0.000913543	0.001	0.000434811
49.4	8.9	9.2	3.7	0.00089	0.00092	0.00037	0.000912442	0.001	0.000437146
49.5	8.1	8.4	3.7	0.00081	0.00084	0.00037	0.000911344	0.001	0.000439492
49.6	11.3	9.7	4.1	0.00113	0.00097	0.00041	0.000910248	0.001	0.000441849
49.7	8.7	9.9	4.6	0.00087	0.00099	0.00046	0.000909154	0.001	0.000444218
49.8	8.9	7.6	4	0.00089	0.00076	0.0004	0.000908061	0.001	0.000446597
49.9	9	11	4.8	0.0009	0.0011	0.00048	0.000906971	0.001	0.000448988
50	8.8	10.9	4.2	0.00088	0.00109	0.00042	0.000905883	0.001	0.00045139
50.1	9.8	9.5	3.7	0.00098	0.00095	0.00037	0.000904797	0.001	0.000453803
50.2	8.5	10	4.7	0.00085	0.001	0.00047	0.000903713	0.001	0.000456227
50.3	8.8	9.6	5.5	0.00088	0.00096	0.00055	0.000902631	0.001	0.000458663
50.4	8.9	10	5.5	0.00089	0.001	0.00055	0.000901551	0.001	0.00046111
50.5	8.8	7	3.6	0.00088	0.0007	0.00036	0.000900473	0.001	0.000463568
50.6	9.6	8.9	4.1	0.00096	0.00089	0.00041	0.000899397	0.001	0.000466038
50.7	10	11.3	5.4	0.001	0.00113	0.00054	0.000898323	0.001	0.000468519
50.8	8.7	10	4.5	0.00087	0.001	0.00045	0.000897251	0.001	0.000471012
50.9	11.1	9.6	3.6	0.00111	0.00096	0.00036	0.000896181	0.001	0.000473517
51	8.7	8.8	4.8	0.00087	0.00088	0.00048	0.000895113	0.001	0.000476033
51.1	7.8	9.2	4.4	0.00078	0.00092	0.00044	0.000894047	0.001	0.000478561
51.2	10.1	10.9	3.9	0.00101	0.00109	0.00039	0.000892983	0.001	0.000481101
51.3	8.6	10.6	5.5	0.00086	0.00106	0.00055	0.000891921	0.001	0.000483652
51.4	7.7	9.3	4.9	0.00077	0.00093	0.00049	0.000890861	0.001	0.000486215
51.5	8.2	10.8	4.6	0.00082	0.00108	0.00046	0.000889803	0.001	0.00048879
51.6	8.9	10.3	5.1	0.00089	0.00103	0.00051	0.000888747	0.001	0.000491377
51.7	7.9	11	4.5	0.00079	0.0011	0.00045	0.000887692	0.001	0.000493976
51.8	9.3	11.7	4.9	0.00093	0.00117	0.00049	0.00088664	0.001	0.000496587
51.9	6.6	10	5.2	0.00066	0.001	0.00052	0.00088559	0.001	0.000499211
52	7.9	10.8	4.9	0.00079	0.00108	0.00049	0.000884541	0.001	0.000501846
52.1	9.3	8.5	5.9	0.00093	0.00085	0.00059	0.000883495	0.001	0.000504493
52.2	9.8	9.6	5	0.00098	0.00096	0.0005	0.00088245	0.001	0.000507153
52.3	9.6	10.5	5.7	0.00096	0.00105	0.00057	0.000881407	0.001	0.000509825
52.4	7.8	12.6	6.6	0.00078	0.00126	0.00066	0.000880367	0.001	0.000512509
52.5	7.3	9	4.9	0.00073	0.0009	0.00049	0.000879328	0.001	0.000515205
52.6	9.6	10.9	6.2	0.00096	0.00109	0.00062	0.000878291	0.001	0.000517914
52.7	8.8	9.6	5.9	0.00088	0.00096	0.00059	0.000877256	0.001	0.000520636
52.8	8.9	11.1	5.9	0.00089	0.00111	0.00059	0.000876223	0.001	0.00052337
52.9	7.1	9.9	4.4	0.00071	0.00099	0.00044	0.000875191	0.001	0.000526116
53	8.7	11.2	5	0.00087	0.00112	0.0005	0.000874162	0.001	0.000528875
53.1	8.5	11.3	4	0.00085	0.00113	0.0004	0.000873135	0.001	0.000531647
53.2	8.9	9.8	5.9	0.00089	0.00098	0.00059	0.000872109	0.001	0.000534431
53.3	10	11.6	5.7	0.001	0.00116	0.00057	0.000871085	0.001	0.000537228
53.4	9.3	10.4	6	0.00093	0.00104	0.0006	0.000870063	0.001	0.000540038
53.5	8.5	10.9	5.7	0.00085	0.00109	0.00057	0.000869043	0.001	0.000542861
53.6	7.6	11	4.3	0.00076	0.0011	0.00043	0.000868025	0.001	0.000545697
53.7	9	8.3	6	0.0009	0.00083	0.0006	0.000867009	0.001	0.000548545
53.8	7.6	11.5	4.3	0.00076	0.00115	0.00043	0.000865994	0.001	0.000551407
53.9	9.8	11.4	4.8	0.00098	0.00114	0.00048	0.000864982	0.001	0.000554282
54	10.5	8.2	4.9	0.00105	0.00082	0.00049	0.000863971	0.001	0.00055717
54.1	8.5	9.8	6.4	0.00085	0.00098	0.00064	0.000862962	0.001	0.000560071
54.2	7.6	10.3	6.6	0.00076	0.00103	0.00066	0.000861955	0.001	0.000562985
54.3	8.5	9.5	6.1	0.00085	0.00095	0.00061	0.00086095	0.001	0.000565912
54.4	9	10	6.1	0.0009	0.001	0.00061	0.000859946	0.001	0.000568853
54.5	9	10.1	4.8	0.0009	0.00101	0.00048	0.000858945	0.001	0.000571807
54.6	9.8	8.6	5.4	0.00098	0.00086	0.00054	0.000857945	0.001	0.000574775
54.7	8.9	9.9	5.7	0.00089	0.00099	0.00057	0.000856947	0.001	0.000577756
54.8	9	7.7	5.4	0.0009	0.00077	0.00054	0.000855951	0.001	0.00058075
54.9	8	9.5	6.3	0.0008	0.00095	0.00063	0.000854956	0.001	0.000583758
55	7.4	12	8.1	0.00074	0.0012	0.00081	0.000853964	0.001	0.00058678
55.1	9.1	9.7	6	0.00091	0.00097	0.0006	0.000852973	0.001	0.000589815
55.2	8.2	10.5	6.7	0.00082	0.00105	0.00067	0.000851984	0.001	0.000592864
55.3	7.4	10.6	5.4	0.00074	0.00106	0.00054	0.000850997	0.001	0.000595927
55.4	9.7	7.9	5.9	0.00097	0.00079	0.00059	0.000850011	0.001	0.000599004
55.5	8.9	9.8	6	0.00089	0.00098	0.0006	0.000849028	0.001	0.000602095
55.6	8.5	10.5	5.4	0.00085	0.00105	0.00054	0.000848046	0.001	0.000605199
55.7	7.3	9.1	6.4	0.00073	0.00091	0.00064	0.000847066	0.001	0.000608318
55.8	8.7	11.3	5.4	0.00087	0.00113	0.00054	0.000846087	0.001	0.00061145
55.9	7.9	9.3	6	0.00079	0.00093	0.0006	0.000845111	0.001	0.000614597
56	8.6	9.2	6.1	0.00086	0.00092	0.00061	0.000844136	0.001	0.000617758
56.1	9.1	7.9	6.7	0.00091	0.00079	0.00067	0.000843163	0.001	0.000620933
56.2	8.3	10.8	5.7	0.00083	0.00108	0.00057	0.000842191	0.001	0.000624123
56.3	8.8	10.5	6.5	0.00088	0.00105	0.00065	0.000841221	0.001	0.000627326
56.4	8.7	10.2	5	0.00087	0.00102	0.0005	0.000840254	0.001	0.000630544
56.5	9.6	9.7	4.7	0.00096	0.00097	0.00047	0.000839287	0.001	0.000633777
56.6	9.6	10.6	6.3	0.00096	0.00106	0.00063	0.000838323	0.001	0.000637024
56.7	7.1	10.1	7.5	0.00071	0.00101	0.00075	0.00083736	0.001	0.000640285
56.8	7.6	11.1	6.9	0.00076	0.00111	0.00069	0.000836399	0.001	0.000643562
56.9	7.3	11.1	4.5	0.00073	0.00111	0.00045	0.00083544	0.001	0.000646852
57	9.8	10.2	6.4	0.00098	0.00102	0.00064	0.000834482	0.001	0.000650158
57.1	7.3	9.2	6.6	0.00073	0.00092	0.00066	0.000833526	0.001	0.000653478
57.2	9.3	10.8	6.4	0.00093	0.00108	0.00064	0.000832572	0.001	0.000656813
57.3	8.1	10.3	6.1	0.00081	0.00103	0.00061	0.00083162	0.001	0.000660163
57.4	9.6	10.8	9	0.00096	0.00108	0.0009	0.000830669	0.001	0.000663528
57.5	7.2	10.6	7.8	0.00072	0.00106	0.00078	0.00082972	0.001	0.000666908
57.6	10	7.5	6.1	0.001	0.00075	0.00061	0.000828772	0.001	0.000670303
57.7	7.6	10.1	7.1	0.00076	0.00101	0.00071	0.000827827	0.001	0.000673713
57.8	8.6	9.2	6.4	0.00086	0.00092	0.00064	0.000826883	0.001	0.000677139
57.9	7.6	10.1	8.3	0.00076	0.00101	0.00083	0.00082594	0.001	0.000680579
58	8.6	10.5	5.4	0.00086	0.00105	0.00054	0.000825	0.001	0.000684035
58.1	9.3	8.8	5.8	0.00093	0.00088	0.00058	0.000824061	0.001	0.000687506
58.2	9.9	7.5	7.9	0.00099	0.00075	0.00079	0.000823123	0.001	0.000690993
58.3	9.1	11.3	6.9	0.00091	0.00113	0.00069	0.000822187	0.001	0.000694495
58.4	7.2	9.3	7.5	0.00072	0.00093	0.00075	0.000821253	0.001	0.000698012
58.5	7.6	8.6	6.8	0.00076	0.00086	0.00068	0.000820321	0.001	0.000701545
58.6	8.9	9.1	7.5	0.00089	0.00091	0.00075	0.00081939	0.001	0.000705094
58.7	7.9	10.2	5.6	0.00079	0.00102	0.00056	0.000818461	0.001	0.000708659
58.8	8.6	9.7	6.2	0.00086	0.00097	0.00062	0.000817534	0.001	0.000712239
58.9	8.4	8.9	6.9	0.00084	0.00089	0.00069	0.000816608	0.001	0.000715835
59	6.2	10.2	6	0.00062	0.00102	0.0006	0.000815684	0.001	0.000719447
59.1	9	8.8	6.9	0.0009	0.00088	0.00069	0.000814761	0.001	0.000723075
59.2	10	9.7	7.3	0.001	0.00097	0.00073	0.00081384	0.001	0.000726718
59.3	7.3	10.2	9.1	0.00073	0.00102	0.00091	0.000812921	0.001	0.000730378
59.4	7.9	9.1	6.5	0.00079	0.00091	0.00065	0.000812003	0.001	0.000734054
59.5	7.3	10.3	8.8	0.00073	0.00103	0.00088	0.000811087	0.001	0.000737746
59.6	7.2	10.6	8.5	0.00072	0.00106	0.00085	0.000810172	0.001	0.000741455
59.7	7.1	9.9	6.6	0.00071	0.00099	0.00066	0.000809259	0.001	0.00074518
59.8	7.4	10.6	8.7	0.00074	0.00106	0.00087	0.000808348	0.001	0.000748921
59.9	7.5	10.4	6.6	0.00075	0.00104	0.00066	0.000807438	0.001	0.000752678
60	7.3	9.3	8.3	0.00073	0.00093	0.00083	0.00080653	0.001	0.000756452
60.1	8.8	11.3	7.4	0.00088	0.00113	0.00074	0.000805623	0.001	0.000760243
60.2	7.7	10.4	7.7	0.00077	0.00104	0.00077	0.000804719	0.001	0.00076405
60.3	8.2	9.5	8.6	0.00082	0.00095	0.00086	0.000803815	0.001	0.000767874
60.4	8.6	8.9	7.3	0.00086	0.00089	0.00073	0.000802913	0.001	0.000771714
60.5	8.8	9.1	6.8	0.00088	0.00091	0.00068	0.000802013	0.001	0.000775572
60.6	8.2	10.9	6.8	0.00082	0.00109	0.00068	0.000801114	0.001	0.000779446
60.7	9.1	11.6	7	0.00091	0.00116	0.0007	0.000800217	0.001	0.000783337
60.8	7.8	8.3	7.9	0.00078	0.00083	0.00079	0.000799322	0.001	0.000787245
60.9	8.1	10.3	8.7	0.00081	0.00103	0.00087	0.000798428	0.001	0.00079117
61	7.6	10.1	7.4	0.00076	0.00101	0.00074	0.000797535	0.001	0.000795113
61.1	8	10.5	8.6	0.0008	0.00105	0.00086	0.000796644	0.001	0.000799072
61.2	6.7	11.4	9.5	0.00067	0.00114	0.00095	0.000795755	0.001	0.000803049
61.3	7.7	10.9	9.4	0.00077	0.00109	0.00094	0.000794867	0.001	0.000807043
61.4	6	11.4	9.6	0.0006	0.00114	0.00096	0.000793981	0.001	0.000811054
61.5	9.3	9.2	7.5	0.00093	0.00092	0.00075	0.000793096	0.001	0.000815083
61.6	9.7	9.8	7.4	0.00097	0.00098	0.00074	0.000792213	0.001	0.000819129
61.7	6.6	10.6	8.8	0.00066	0.00106	0.00088	0.000791332	0.001	0.000823193
61.8	7.7	10.6	8.8	0.00077	0.00106	0.00088	0.000790451	0.001	0.000827275
61.9	9.7	11	8.5	0.00097	0.0011	0.00085	0.000789573	0.001	0.000831374
62	6.4	10.4	8.4	0.00064	0.00104	0.00084	0.000788696	0.001	0.000835491
62.1	7.7	9.9	8.1	0.00077	0.00099	0.00081	0.00078782	0.001	0.000839626
62.2	9.3	9.9	7.9	0.00093	0.00099	0.00079	0.000786946	0.001	0.000843778
62.3	7.5	10.3	9.6	0.00075	0.00103	0.00096	0.000786074	0.001	0.000847949
62.4	6.9	11.3	9.2	0.00069	0.00113	0.00092	0.000785202	0.001	0.000852138
62.5	6.6	10.1	9.4	0.00066	0.00101	0.00094	0.000784333	0.001	0.000856345
62.6	8.2	10.4	10.9	0.00082	0.00104	0.00109	0.000783465	0.001	0.000860569
62.7	8.3	8.2	10.2	0.00083	0.00082	0.00102	0.000782598	0.001	0.000864813
62.8	6	11.1	9.4	0.0006	0.00111	0.00094	0.000781733	0.001	0.000869074
62.9	7.7	10.4	8.6	0.00077	0.00104	0.00086	0.00078087	0.001	0.000873354
63	7.8	11	7.7	0.00078	0.0011	0.00077	0.000780008	0.001	0.000877652
63.1	6.1	9.8	8.3	0.00061	0.00098	0.00083	0.000779147	0.001	0.000881969
63.2	7	9.1	7.7	0.0007	0.00091	0.00077	0.000778288	0.001	0.000886304
63.3	6.6	11.3	10.4	0.00066	0.00113	0.00104	0.00077743	0.001	0.000890658
63.4	7.2	10.6	10.9	0.00072	0.00106	0.00109	0.000776574	0.001	0.000895031
63.5	6.5	10.8	9.6	0.00065	0.00108	0.00096	0.000775719	0.001	0.000899422
63.6	6.9	9.6	10.2	0.00069	0.00096	0.00102	0.000774866	0.001	0.000903833
63.7	6.6	10.7	7.8	0.00066	0.00107	0.00078	0.000774014	0.001	0.000908262
63.8	7.4	10.7	10.6	0.00074	0.00107	0.00106	0.000773164	0.001	0.00091271
63.9	7.2	10.6	8.5	0.00072	0.00106	0.00085	0.000772315	0.001	0.000917177
64	7.2	12.2	9.3	0.00072	0.00122	0.00093	0.000771467	0.001	0.000921664
64.1	8.2	8.7	10.2	0.00082	0.00087	0.00102	0.000770621	0.001	0.000926169
64.2	7.6	10.7	7.8	0.00076	0.00107	0.00078	0.000769777	0.001	0.000930694
64.3	6.8	10.4	9.5	0.00068	0.00104	0.00095	0.000768934	0.001	0.000935238
64.4	6.6	9.6	8.8	0.00066	0.00096	0.00088	0.000768092	0.001	0.000939801
64.5	9.4	9.9	9.3	0.00094	0.00099	0.00093	0.000767252	0.001	0.000944384
64.6	7.2	10.4	10.2	0.00072	0.00104	0.00102	0.000766413	0.001	0.000948987
64.7	8.1	10.1	8.7	0.00081	0.00101	0.00087	0.000765576	0.001	0.000953609
64.8	6.7	9.4	9	0.00067	0.00094	0.0009	0.00076474	0.001	0.000958251
64.9	8.1	10.1	10	0.00081	0.00101	0.001	0.000763905	0.001	0.000962913
65	8.6	7.7	7.4	0.00086	0.00077	0.00074	0.000763072	0.001	0.000967594
65.1	6.5	9.9	9.7	0.00065	0.00099	0.00097	0.00076224	0.001	0.000972295
65.2	6.4	9.3	9.6	0.00064	0.00093	0.00096	0.00076141	0.001	0.000977017
65.3	6.9	11.3	10	0.00069	0.00113	0.001	0.000760581	0.001	0.000981758
65.4	7.9	11.2	9.3	0.00079	0.00112	0.00093	0.000759753	0.001	0.000986519
65.5	7.4	10.1	9.6	0.00074	0.00101	0.00096	0.000758927	0.001	0.000991301
65.6	7.3	9.7	10.4	0.00073	0.00097	0.00104	0.000758102	0.001	0.000996103
65.7	8.3	8.4	9.2	0.00083	0.00084	0.00092	0.000757279	0.001	0.00100093
65.8	7.6	9.3	9.5	0.00076	0.00093	0.00095	0.000756457	0.001	0.00100577
65.9	7	11.5	10.3	0.0007	0.00115	0.00103	0.000755637	0.001	0.00101063
66	8.7	11.3	10.2	0.00087	0.00113	0.00102	0.000754817	0.001	0.00101551
66.1	6.9	8.5	10.9	0.00069	0.00085	0.00109	0.000754	0.001	0.00102042
66.2	7.6	12.5	9.8	0.00076	0.00125	0.00098	0.000753183	0.001	0.00102534
66.3	7.1	10.8	11	0.00071	0.00108	0.0011	0.000752368	0.001	0.00103029
66.4	7	11.4	10.9	0.0007	0.00114	0.00109	0.000751555	0.001	0.00103526
66.5	6.7	9.5	8	0.00067	0.00095	0.0008	0.000750742	0.001	0.00104024
66.6	6.2	11	11.4	0.00062	0.0011	0.00114	0.000749931	0.001	0.00104525
66.7	8	10.9	10.4	0.0008	0.00109	0.00104	0.000749122	0.001	0.00105028
66.8	7.6	10	9.8	0.00076	0.001	0.00098	0.000748314	0.001	0.00105533
66.9	7.9	9	9.5	0.00079	0.0009	0.00095	0.000747507	0.001	0.00106041
67	7.5	9.4	9.3	0.00075	0.00094	0.00093	0.000746701	0.001	0.0010655
67.1	7	11.3	11.3	0.0007	0.00113	0.00113	0.000745897	0.001	0.00107061
67.2	8.8	9.6	9.5	0.00088	0.00096	0.00095	0.000745094	0.001	0.00107575
67.3	7.2	10.4	10.6	0.00072	0.00104	0.00106	0.000744293	0.001	0.00108091
67.4	6.4	10.1	11.1	0.00064	0.00101	0.00111	0.000743493	0.001	0.00108609
67.5	7.3	8.7	10.4	0.00073	0.00087	0.00104	0.000742694	0.001	0.00109129
67.6	9	10.3	11.1	0.0009	0.00103	0.00111	0.000741896	0.001	0.00109651
67.7	6.9	11.2	9.6	0.00069	0.00112	0.00096	0.0007411	0.001	0.00110176
67.8	7.2	9.8	10.8	0.00072	0.00098	0.00108	0.000740306	0.001	0.00110702
67.9	6.7	11.4	12.1	0.00067	0.00114	0.00121	0.000739512	0.001	0.00111231
68	7.9	10.5	8.9	0.00079	0.00105	0.00089	0.00073872	0.001	0.00111762
68.1	6.1	8.9	10	0.00061	0.00089	0.001	0.000737929	0.001	0.00112296
68.2	7.8	11.4	10.4	0.00078	0.00114	0.00104	0.00073714	0.001	0.00112831
68.3	6.7	10.2	10.7	0.00067	0.00102	0.00107	0.000736351	0.001	0.00113369
68.4	7.7	11.2	11	0.00077	0.00112	0.0011	0.000735564	0.001	0.00113909
68.5	8.4	11.2	10.1	0.00084	0.00112	0.00101	0.000734779	0.001	0.00114451
68.6	5.8	10.5	11.6	0.00058	0.00105	0.00116	0.000733995	0.001	0.00114996
68.7	7.1	10.6	12.2	0.00071	0.00106	0.00122	0.000733212	0.001	0.00115543
68.8	6.7	9.3	11.9	0.00067	0.00093	0.00119	0.00073243	0.001	0.00116092
68.9	5.6	10.7	10.4	0.00056	0.00107	0.00104	0.00073165	0.001	0.00116643
69	7.5	11.3	11.7	0.00075	0.00113	0.00117	0.000730871	0.001	0.00117197
69.1	6	11.2	10.4	0.0006	0.00112	0.00104	0.000730093	0.001	0.00117753
69.2	7.4	11.1	12.2	0.00074	0.00111	0.00122	0.000729316	0.001	0.00118311
69.3	7	12.1	11.3	0.0007	0.00121	0.00113	0.000728541	0.001	0.00118871
69.4	5.8	8.2	12.8	0.00058	0.00082	0.00128	0.000727767	0.001	0.00119434
69.5	6.4	8.3	11.1	0.00064	0.00083	0.00111	0.000726994	0.001	0.00119999
69.6	5.9	7.9	11.1	0.00059	0.00079	0.00111	0.000726223	0.001	0.00120567
69.7	7.4	10.7	11.9	0.00074	0.00107	0.00119	0.000725453	0.001	0.00121137
69.8	7.7	11.6	12.8	0.00077	0.00116	0.00128	0.000724684	0.001	0.00121709
69.9	8.1	11.3	10.1	0.00081	0.00113	0.00101	0.000723916	0.001	0.00122284
70	7	9	11.6	0.0007	0.0009	0.00116	0.00072315	0.001	0.00122861
70.1	6.8	8.8	12.6	0.00068	0.00088	0.00126	0.000722385	0.001	0.0012344
70.2	6.4	9.5	14.9	0.00064	0.00095	0.00149	0.000721621	0.001	0.00124022
70.3	5.9	9.9	12.5	0.00059	0.00099	0.00125	0.000720859	0.001	0.00124606
70.4	7	12.1	10.6	0.0007	0.00121	0.00106	0.000720097	0.001	0.00125193
70.5	6.8	11.6	13	0.00068	0.00116	0.0013	0.000719337	0.001	0.00125781
70.6	7.4	9.8	12.9	0.00074	0.00098	0.00129	0.000718579	0.001	0.00126373
70.7	7.7	8.8	11.7	0.00077	0.00088	0.00117	0.000717821	0.001	0.00126967
70.8	9.2	11.1	12.8	0.00092	0.00111	0.00128	0.000717065	0.001	0.00127563
70.9	5.8	8.8	11.7	0.00058	0.00088	0.00117	0.00071631	0.001	0.00128162
71	7	9.3	13.1	0.0007	0.00093	0.00131	0.000715556	0.001	0.00128763
71.1	7.4	8.7	14.3	0.00074	0.00087	0.00143	0.000714803	0.001	0.00129366
71.2	6.6	10.3	12	0.00066	0.00103	0.0012	0.000714052	0.001	0.00129973
71.3	7.8	9.2	15	0.00078	0.00092	0.0015	0.000713302	0.001	0.00130581
71.4	8	9.9	12.8	0.0008	0.00099	0.00128	0.000712553	0.001	0.00131192
71.5	6.6	11.3	14.7	0.00066	0.00113	0.00147	0.000711805	0.001	0.00131806
71.6	7.6	9.1	11.3	0.00076	0.00091	0.00113	0.000711059	0.001	0.00132422
71.7	5.5	10.7	12.5	0.00055	0.00107	0.00125	0.000710313	0.001	0.00133041
71.8	6.8	10.5	13.1	0.00068	0.00105	0.00131	0.000709569	0.001	0.00133662
71.9	7.8	9.4	11.7	0.00078	0.00094	0.00117	0.000708826	0.001	0.00134285
72	8	9.7	13	0.0008	0.00097	0.0013	0.000708085	0.001	0.00134912
72.1	4.8	10.2	14.7	0.00048	0.00102	0.00147	0.000707344	0.001	0.0013554
72.2	8.7	9	14.5	0.00087	0.0009	0.00145	0.000706605	0.001	0.00136172
72.3	5.8	11.8	14.5	0.00058	0.00118	0.00145	0.000705867	0.001	0.00136806
72.4	8.7	10.4	13.1	0.00087	0.00104	0.00131	0.00070513	0.001	0.00137442
72.5	7	9.9	12.7	0.0007	0.00099	0.00127	0.000704395	0.001	0.00138081
72.6	8.2	8.7	13.7	0.00082	0.00087	0.00137	0.00070366	0.001	0.00138723
72.7	7.1	9.4	13.6	0.00071	0.00094	0.00136	0.000702927	0.001	0.00139367
72.8	5.9	10.5	13.9	0.00059	0.00105	0.00139	0.000702195	0.001	0.00140014
72.9	6.3	9.5	12	0.00063	0.00095	0.0012	0.000701464	0.001	0.00140664
73	6.6	11.3	14.4	0.00066	0.00113	0.00144	0.000700735	0.001	0.00141316
73.1	7.5	10.1	13.3	0.00075	0.00101	0.00133	0.000700006	0.001	0.00141971
73.2	7.6	11.5	11.3	0.00076	0.00115	0.00113	0.000699279	0.001	0.00142628
73.3	6.7	9.2	13.9	0.00067	0.00092	0.00139	0.000698553	0.001	0.00143288
73.4	6.8	10.3	16	0.00068	0.00103	0.0016	0.000697828	0.001	0.00143951
73.5	6.6	9.4	15.9	0.00066	0.00094	0.00159	0.000697104	0.001	0.00144616
73.6	6.7	8.9	15.2	0.00067	0.00089	0.00152	0.000696381	0.001	0.00145285
73.7	7.9	8.5	14.2	0.00079	0.00085	0.00142	0.00069566	0.001	0.00145955
73.8	6.4	9.2	14.7	0.00064	0.00092	0.00147	0.000694939	0.001	0.00146629
73.9	5.8	9.9	13.4	0.00058	0.00099	0.00134	0.00069422	0.001	0.00147305
74	7.6	8.8	16.9	0.00076	0.00088	0.00169	0.000693502	0.001	0.00147984
74.1	6.7	9.1	13.1	0.00067	0.00091	0.00131	0.000692785	0.001	0.00148666
74.2	7.3	11	15.6	0.00073	0.0011	0.00156	0.00069207	0.001	0.00149351
74.3	6.3	10.1	16	0.00063	0.00101	0.0016	0.000691355	0.001	0.00150038
74.4	7	8.4	16.4	0.0007	0.00084	0.00164	0.000690642	0.001	0.00150728
74.5	8.1	10.2	15.6	0.00081	0.00102	0.00156	0.00068993	0.001	0.00151421
74.6	5.8	10.7	14.8	0.00058	0.00107	0.00148	0.000689218	0.001	0.00152116
74.7	5.8	7.9	16.7	0.00058	0.00079	0.00167	0.000688508	0.001	0.00152815
74.8	6.9	10.1	14.2	0.00069	0.00101	0.00142	0.0006878	0.001	0.00153516
74.9	8.2	12	18.8	0.00082	0.0012	0.00188	0.000687092	0.001	0.0015422
75	6.9	10.2	15.5	0.00069	0.00102	0.00155	0.000686385	0.001	0.00154927
75.1	6.8	11	15.8	0.00068	0.0011	0.00158	0.00068568	0.001	0.00155636
75.2	6.7	10.7	16.7	0.00067	0.00107	0.00167	0.000684976	0.001	0.00156349
75.3	7.3	11.4	15.6	0.00073	0.00114	0.00156	0.000684272	0.001	0.00157064
75.4	6.9	8.7	16.6	0.00069	0.00087	0.00166	0.00068357	0.001	0.00157782
75.5	7.2	10	18.1	0.00072	0.001	0.00181	0.000682869	0.001	0.00158503
75.6	7.5	9.8	17.2	0.00075	0.00098	0.00172	0.00068217	0.001	0.00159227
75.7	7.7	10.7	16.1	0.00077	0.00107	0.00161	0.000681471	0.001	0.00159954
75.8	7.9	10.6	18.9	0.00079	0.00106	0.00189	0.000680773	0.001	0.00160684
75.9	7.1	8.1	14.7	0.00071	0.00081	0.00147	0.000680077	0.001	0.00161417
76	6.4	9.6	16.3	0.00064	0.00096	0.00163	0.000679381	0.001	0.00162152
76.1	6.9	10.8	16.8	0.00069	0.00108	0.00168	0.000678687	0.001	0.00162891
76.2	6.9	9.7	17.8	0.00069	0.00097	0.00178	0.000677994	0.001	0.00163632
76.3	6.3	8.7	16	0.00063	0.00087	0.0016	0.000677302	0.001	0.00164377
76.4	6.9	10.9	17.1	0.00069	0.00109	0.00171	0.000676611	0.001	0.00165124
76.5	7	9.3	19.4	0.0007	0.00093	0.00194	0.000675921	0.001	0.00165874
76.6	6.7	9.7	16.2	0.00067	0.00097	0.00162	0.000675232	0.001	0.00166628
76.7	5.2	10.2	15.1	0.00052	0.00102	0.00151	0.000674545	0.001	0.00167384
76.8	7.3	8.4	16.3	0.00073	0.00084	0.00163	0.000673858	0.001	0.00168143
76.9	6.4	9.4	13.5	0.00064	0.00094	0.00135	0.000673173	0.001	0.00168906
77	5.3	9.7	17.6	0.00053	0.00097	0.00176	0.000672488	0.001	0.00169671
77.1	6.2	10.3	16.8	0.00062	0.00103	0.00168	0.000671805	0.001	0.00170439
77.2	6.2	11.6	18.5	0.00062	0.00116	0.00185	0.000671123	0.001	0.00171211
77.3	7.4	9.4	17.4	0.00074	0.00094	0.00174	0.000670441	0.001	0.00171985
77.4	5.9	9.6	17.2	0.00059	0.00096	0.00172	0.000669761	0.001	0.00172763
77.5	6.5	10.7	17.8	0.00065	0.00107	0.00178	0.000669082	0.001	0.00173544
77.6	6.3	9.7	16.4	0.00063	0.00097	0.00164	0.000668404	0.001	0.00174327
77.7	7.2	10.4	18.6	0.00072	0.00104	0.00186	0.000667727	0.001	0.00175114
77.8	6.7	9.6	17.8	0.00067	0.00096	0.00178	0.000667051	0.001	0.00175904
77.9	7.8	7.8	18.7	0.00078	0.00078	0.00187	0.000666377	0.001	0.00176697
78	6.1	9.4	17.5	0.00061	0.00094	0.00175	0.000665703	0.001	0.00177493
78.1	5.3	9.5	21	0.00053	0.00095	0.0021	0.00066503	0.001	0.00178292
78.2	7.5	10.6	16.3	0.00075	0.00106	0.00163	0.000664359	0.001	0.00179095
78.3	8.2	10.5	17.5	0.00082	0.00105	0.00175	0.000663688	0.001	0.001799
78.4	9	9.8	17.3	0.0009	0.00098	0.00173	0.000663019	0.001	0.00180709
78.5	4.7	10.6	18.6	0.00047	0.00106	0.00186	0.00066235	0.001	0.00181521
78.6	6.4	9.2	18.5	0.00064	0.00092	0.00185	0.000661683	0.001	0.00182336
78.7	7	10.2	18	0.0007	0.00102	0.0018	0.000661017	0.001	0.00183155
78.8	7	10.4	19.1	0.0007	0.00104	0.00191	0.000660351	0.001	0.00183976
78.9	6.9	10.7	21.6	0.00069	0.00107	0.00216	0.000659687	0.001	0.00184801
79	6.3	11.6	20.6	0.00063	0.00116	0.00206	0.000659024	0.001	0.00185629
79.1	7	9.4	19.4	0.0007	0.00094	0.00194	0.000658362	0.001	0.0018646
79.2	5.8	9.2	20.5	0.00058	0.00092	0.00205	0.0006577	0.001	0.00187295
79.3	6.5	9.4	19.5	0.00065	0.00094	0.00195	0.00065704	0.001	0.00188133
79.4	5.9	9.3	17.9	0.00059	0.00093	0.00179	0.000656381	0.001	0.00188974
79.5	6.6	9.8	20.7	0.00066	0.00098	0.00207	0.000655723	0.001	0.00189818
79.6	6	9.6	21.4	0.0006	0.00096	0.00214	0.000655066	0.001	0.00190666
79.7	6.4	10.6	19.8	0.00064	0.00106	0.00198	0.00065441	0.001	0.00191517
79.8	6.1	10.1	16.5	0.00061	0.00101	0.00165	0.000653755	0.001	0.00192371
79.9	5.8	8.8	17.7	0.00058	0.00088	0.00177	0.000653101	0.001	0.00193228
80	6.1	9.9	19.7	0.00061	0.00099	0.00197	0.000652448	0.001	0.00194089
80.1	6.4	8	22.4	0.00064	0.0008	0.00224	0.000651796	0.001	0.00194954
80.2	6.7	9.9	15.1	0.00067	0.00099	0.00151	0.000651145	0.001	0.00195821
80.3	6.7	13.1	21.1	0.00067	0.00131	0.00211	0.000650495	0.001	0.00196692
80.4	6.1	10.7	18.1	0.00061	0.00107	0.00181	0.000649846	0.001	0.00197567
80.5	6.4	9.3	20.3	0.00064	0.00093	0.00203	0.000649199	0.001	0.00198445
80.6	6.1	11.5	19.3	0.00061	0.00115	0.00193	0.000648552	0.001	0.00199326
80.7	7.7	10.6	22.7	0.00077	0.00106	0.00227	0.000647906	0.001	0.0020021
80.8	8	10.6	18.9	0.0008	0.00106	0.00189	0.000647261	0.001	0.00201099
80.9	7.1	9.1	19.8	0.00071	0.00091	0.00198	0.000646617	0.001	0.0020199
81	7.4	10.4	20.8	0.00074	0.00104	0.00208	0.000645974	0.001	0.00202885
81.1	6.3	10.3	23.2	0.00063	0.00103	0.00232	0.000645332	0.001	0.00203784
81.2	6.8	8.4	20.7	0.00068	0.00084	0.00207	0.000644691	0.001	0.00204686
81.3	5.8	8.6	19.5	0.00058	0.00086	0.00195	0.000644051	0.001	0.00205591
81.4	6.7	8.2	19.6	0.00067	0.00082	0.00196	0.000643412	0.001	0.002065
81.5	6.6	9.8	21.5	0.00066	0.00098	0.00215	0.000642774	0.001	0.00207412
81.6	5.8	11.7	20.6	0.00058	0.00117	0.00206	0.000642137	0.001	0.00208328
81.7	6.9	9.6	21.1	0.00069	0.00096	0.00211	0.000641501	0.001	0.00209248
81.8	6.8	10	23.4	0.00068	0.001	0.00234	0.000640866	0.001	0.00210171
81.9	6.9	8.6	23.3	0.00069	0.00086	0.00233	0.000640232	0.001	0.00211098
82	6.5	9.1	18.5	0.00065	0.00091	0.00185	0.000639599	0.001	0.00212028
82.1	6.4	9.8	21.8	0.00064	0.00098	0.00218	0.000638967	0.001	0.00212962
82.2	5.3	9.4	22	0.00053	0.00094	0.0022	0.000638336	0.001	0.00213899
82.3	6.8	9.5	21.2	0.00068	0.00095	0.00212	0.000637706	0.001	0.0021484
82.4	6.7	10.1	22.6	0.00067	0.00101	0.00226	0.000637077	0.001	0.00215785
82.5	5.9	10.3	22	0.00059	0.00103	0.0022	0.000636449	0.001	0.00216733
82.6	6.5	10.2	22.5	0.00065	0.00102	0.00225	0.000635821	0.001	0.00217685
82.7	6.9	10	18.1	0.00069	0.001	0.00181	0.000635195	0.001	0.0021864
82.8	5.6	11.3	21	0.00056	0.00113	0.0021	0.00063457	0.001	0.00219599
82.9	6.2	11.4	23.3	0.00062	0.00114	0.00233	0.000633945	0.001	0.00220562
83	6	9.4	21.2	0.0006	0.00094	0.00212	0.000633322	0.001	0.00221529
83.1	5.5	11.3	20.7	0.00055	0.00113	0.00207	0.000632699	0.001	0.00222499
83.2	7.5	9.4	20.9	0.00075	0.00094	0.00209	0.000632078	0.001	0.00223473
83.3	5.8	9.2	23.1	0.00058	0.00092	0.00231	0.000631457	0.001	0.00224451
83.4	6.4	10.1	24.1	0.00064	0.00101	0.00241	0.000630838	0.001	0.00225432
83.5	7.3	11	23.5	0.00073	0.0011	0.00235	0.000630219	0.001	0.00226418
83.6	5.7	9.7	21.5	0.00057	0.00097	0.00215	0.000629601	0.001	0.00227407
83.7	6.7	10.5	22.6	0.00067	0.00105	0.00226	0.000628985	0.001	0.00228399
83.8	7.3	10.1	21.8	0.00073	0.00101	0.00218	0.000628369	0.001	0.00229396
83.9	5.3	10	23.1	0.00053	0.001	0.00231	0.000627754	0.001	0.00230396
84	5.2	10	22.5	0.00052	0.001	0.00225	0.00062714	0.001	0.002314
84.1	6.7	10.2	21.4	0.00067	0.00102	0.00214	0.000626527	0.001	0.00232408
84.2	5.9	9.6	25.2	0.00059	0.00096	0.00252	0.000625915	0.001	0.0023342
84.3	7.4	11.1	21.2	0.00074	0.00111	0.00212	0.000625304	0.001	0.00234436
84.4	6.7	9.9	20.7	0.00067	0.00099	0.00207	0.000624693	0.001	0.00235456
84.5	6	8.7	22.5	0.0006	0.00087	0.00225	0.000624084	0.001	0.00236479
84.6	6.9	11.1	22.2	0.00069	0.00111	0.00222	0.000623476	0.001	0.00237506
84.7	5.6	10.2	22.8	0.00056	0.00102	0.00228	0.000622868	0.001	0.00238538
84.8	6.6	9.1	25.1	0.00066	0.00091	0.00251	0.000622262	0.001	0.00239573
84.9	6.9	9.1	27.7	0.00069	0.00091	0.00277	0.000621656	0.001	0.00240612
85	6.8	9.7	25.7	0.00068	0.00097	0.00257	0.000621051	0.001	0.00241655
85.1	6.3	8.6	22.3	0.00063	0.00086	0.00223	0.000620447	0.001	0.00242702
85.2	5.3	11	23.9	0.00053	0.0011	0.00239	0.000619844	0.001	0.00243753
85.3	5.8	9.6	23.3	0.00058	0.00096	0.00233	0.000619242	0.001	0.00244808
85.4	4.6	10.9	25.1	0.00046	0.00109	0.00251	0.000618641	0.001	0.00245867
85.5	6.6	10.3	23.8	0.00066	0.00103	0.00238	0.000618041	0.001	0.00246929
85.6	7.1	11.7	22.8	0.00071	0.00117	0.00228	0.000617442	0.001	0.00247996
85.7	6.2	11.2	24.7	0.00062	0.00112	0.00247	0.000616844	0.001	0.00249067
85.8	5.7	10.6	25.5	0.00057	0.00106	0.00255	0.000616246	0.001	0.00250142
85.9	6.3	9.4	25.2	0.00063	0.00094	0.00252	0.00061565	0.001	0.00251221
86	5.7	9.3	23.7	0.00057	0.00093	0.00237	0.000615054	0.001	0.00252305
86.1	6.1	9.2	27.6	0.00061	0.00092	0.00276	0.000614459	0.001	0.00253392
86.2	5.3	9.4	27.6	0.00053	0.00094	0.00276	0.000613865	0.001	0.00254483
86.3	7.3	11.7	24.6	0.00073	0.00117	0.00246	0.000613272	0.001	0.00255579
86.4	6.2	9.4	26.1	0.00062	0.00094	0.00261	0.00061268	0.001	0.00256678
86.5	5.9	10.6	26.4	0.00059	0.00106	0.00264	0.000612089	0.001	0.00257782
86.6	5.7	9.7	24.9	0.00057	0.00097	0.00249	0.000611499	0.001	0.0025889
86.7	5	11	22.3	0.0005	0.0011	0.00223	0.000610909	0.001	0.00260002
86.8	5.8	8.7	26.1	0.00058	0.00087	0.00261	0.000610321	0.001	0.00261118
86.9	5.9	9.2	28.7	0.00059	0.00092	0.00287	0.000609733	0.001	0.00262238
87	7	11.8	25.8	0.0007	0.00118	0.00258	0.000609146	0.001	0.00263363
87.1	6.5	7.6	26.1	0.00065	0.00076	0.00261	0.00060856	0.001	0.00264492
87.2	6.7	9.6	25.8	0.00067	0.00096	0.00258	0.000607975	0.001	0.00265625
87.3	5.9	8.5	25.1	0.00059	0.00085	0.00251	0.000607391	0.001	0.00266762
87.4	6.5	9.6	28.1	0.00065	0.00096	0.00281	0.000606808	0.001	0.00267903
87.5	5.8	7.8	27.8	0.00058	0.00078	0.00278	0.000606226	0.001	0.00269049
87.6	6.7	8.6	28.5	0.00067	0.00086	0.00285	0.000605644	0.001	0.00270199
87.7	6.2	9	23.4	0.00062	0.0009	0.00234	0.000605063	0.001	0.00271354
87.8	6.5	8.5	27.1	0.00065	0.00085	0.00271	0.000604484	0.001	0.00272512
87.9	5.6	9	25.7	0.00056	0.0009	0.00257	0.000603905	0.001	0.00273675
88	7.2	9.4	31.8	0.00072	0.00094	0.00318	0.000603326	0.001	0.00274843
88.1	5.2	9.9	28.3	0.00052	0.00099	0.00283	0.000602749	0.001	0.00276015
88.2	7.8	9.7	27.5	0.00078	0.00097	0.00275	0.000602173	0.001	0.00277191
88.3	5.6	10.6	27.9	0.00056	0.00106	0.00279	0.000601597	0.001	0.00278371
88.4	6.4	11	28.5	0.00064	0.0011	0.00285	0.000601023	0.001	0.00279556
88.5	6.5	10.6	28.6	0.00065	0.00106	0.00286	0.000600449	0.001	0.00280745
88.6	5.3	10.3	25.7	0.00053	0.00103	0.00257	0.000599876	0.001	0.00281939
88.7	6.8	11.1	30.2	0.00068	0.00111	0.00302	0.000599304	0.001	0.00283137
88.8	5.3	10.9	32.5	0.00053	0.00109	0.00325	0.000598733	0.001	0.0028434
88.9	4.7	8.3	29.7	0.00047	0.00083	0.00297	0.000598162	0.001	0.00285547
89	6.2	10.4	28.3	0.00062	0.00104	0.00283	0.000597593	0.001	0.00286758
89.1	5.5	11.7	29.3	0.00055	0.00117	0.00293	0.000597024	0.001	0.00287974
89.2	4.8	10.5	30.3	0.00048	0.00105	0.00303	0.000596456	0.001	0.00289195
89.3	5	10	29	0.0005	0.001	0.0029	0.000595889	0.001	0.0029042
89.4	5.3	10.3	28	0.00053	0.00103	0.0028	0.000595323	0.001	0.0029165
89.5	5.2	10.6	32.2	0.00052	0.00106	0.00322	0.000594757	0.001	0.00292884
89.6	6.3	10.3	25.7	0.00063	0.00103	0.00257	0.000594193	0.001	0.00294123
89.7	5.1	11.4	27.7	0.00051	0.00114	0.00277	0.000593629	0.001	0.00295366
89.8	5.8	8.5	28.4	0.00058	0.00085	0.00284	0.000593066	0.001	0.00296614
89.9	5.4	10.4	31.4	0.00054	0.00104	0.00314	0.000592504	0.001	0.00297866
90	6.5	9.2	33.1	0.00065	0.00092	0.00331	0.000591943	0.001	0.00299123
90.1	6.1	11.6	29.4	0.00061	0.00116	0.00294	0.000591383	0.001	0.00300385
90.2	5.1	9.7	29.1	0.00051	0.00097	0.00291	0.000590823	0.001	0.00301652
90.3	6.4	10.8	29.7	0.00064	0.00108	0.00297	0.000590265	0.001	0.00302923
90.4	5.7	12.4	30.5	0.00057	0.00124	0.00305	0.000589707	0.001	0.00304199
90.5	7.1	10.2	32.2	0.00071	0.00102	0.00322	0.00058915	0.001	0.00305479
90.6	6.8	8.7	31.1	0.00068	0.00087	0.00311	0.000588593	0.001	0.00306764
90.7	6.1	9.4	30.5	0.00061	0.00094	0.00305	0.000588038	0.001	0.00308054
90.8	6.1	11.9	32.3	0.00061	0.00119	0.00323	0.000587483	0.001	0.00309349
90.9	5.8	10	31.9	0.00058	0.001	0.00319	0.000586929	0.001	0.00310648
91	5.3	9	31.8	0.00053	0.0009	0.00318	0.000586376	0.001	0.00311953
91.1	5.3	9.4	31.7	0.00053	0.00094	0.00317	0.000585824	0.001	0.00313262
91.2	4.9	9.5	30.6	0.00049	0.00095	0.00306	0.000585273	0.001	0.00314575
91.3	5.9	8.2	33.4	0.00059	0.00082	0.00334	0.000584722	0.001	0.00315894
91.4	4.9	9.6	30.7	0.00049	0.00096	0.00307	0.000584172	0.001	0.00317217
91.5	4.3	9	34.2	0.00043	0.0009	0.00342	0.000583623	0.001	0.00318546
91.6	7.5	10.6	34.7	0.00075	0.00106	0.00347	0.000583075	0.001	0.00319879
91.7	5.7	10.6	28.8	0.00057	0.00106	0.00288	0.000582528	0.001	0.00321217
91.8	5.9	10.2	31.4	0.00059	0.00102	0.00314	0.000581981	0.001	0.0032256
91.9	5.3	9.6	33.2	0.00053	0.00096	0.00332	0.000581436	0.001	0.00323908
92	5.7	9.4	33.3	0.00057	0.00094	0.00333	0.000580891	0.001	0.00325261
92.1	5.6	10	32.4	0.00056	0.001	0.00324	0.000580346	0.001	0.00326618
92.2	5.3	9.7	34.7	0.00053	0.00097	0.00347	0.000579803	0.001	0.00327981
92.3	3.2	9.9	31.8	0.00032	0.00099	0.00318	0.00057926	0.001	0.00329349
92.4	6.2	9.4	32.5	0.00062	0.00094	0.00325	0.000578719	0.001	0.00330721
92.5	6	7.9	29.5	0.0006	0.00079	0.00295	0.000578178	0.001	0.00332099
92.6	4.4	9	32.6	0.00044	0.0009	0.00326	0.000577637	0.001	0.00333482
92.7	6.1	9.4	30	0.00061	0.00094	0.003	0.000577098	0.001	0.00334869
92.8	7	9.7	32	0.0007	0.00097	0.0032	0.000576559	0.001	0.00336262
92.9	5.5	9.6	36.9	0.00055	0.00096	0.00369	0.000576021	0.001	0.0033766
93	4.2	9.7	33.7	0.00042	0.00097	0.00337	0.000575484	0.001	0.00339063
93.1	6.2	10.3	36.3	0.00062	0.00103	0.00363	0.000574948	0.001	0.00340471
93.2	5.8	9.4	34.1	0.00058	0.00094	0.00341	0.000574412	0.001	0.00341884
93.3	6	9.2	35.8	0.0006	0.00092	0.00358	0.000573877	0.001	0.00343302
93.4	5	11.6	34	0.0005	0.00116	0.0034	0.000573343	0.001	0.00344725
93.5	6.3	9.2	35.2	0.00063	0.00092	0.00352	0.00057281	0.001	0.00346154
93.6	6.5	11.6	35	0.00065	0.00116	0.0035	0.000572278	0.001	0.00347588
93.7	5.4	8.9	35.4	0.00054	0.00089	0.00354	0.000571746	0.001	0.00349027
93.8	4.5	10.2	35.6	0.00045	0.00102	0.00356	0.000571215	0.001	0.00350471
93.9	5	11.7	37.3	0.0005	0.00117	0.00373	0.000570685	0.001	0.0035192
94	6.2	12.7	33.2	0.00062	0.00127	0.00332	0.000570156	0.001	0.00353375
94.1	5.8	11.2	35.6	0.00058	0.00112	0.00356	0.000569627	0.001	0.00354835
94.2	5.9	10.1	39.3	0.00059	0.00101	0.00393	0.000569099	0.001	0.003563
94.3	5.6	10.7	38.6	0.00056	0.00107	0.00386	0.000568572	0.001	0.0035777
94.4	4.9	8.7	34.8	0.00049	0.00087	0.00348	0.000568046	0.001	0.00359246
94.5	6	10.1	32.4	0.0006	0.00101	0.00324	0.00056752	0.001	0.00360727
94.6	5.4	9.8	36.8	0.00054	0.00098	0.00368	0.000566995	0.001	0.00362213
94.7	4.7	10.7	37.7	0.00047	0.00107	0.00377	0.000566471	0.001	0.00363705
94.8	5.5	10.9	40.5	0.00055	0.00109	0.00405	0.000565948	0.001	0.00365202
94.9	6.2	10.4	37.9	0.00062	0.00104	0.00379	0.000565425	0.001	0.00366705
95	5.7	9.7	35.4	0.00057	0.00097	0.00354	0.000564903	0.001	0.00368212
95.1	6.1	12.2	39.1	0.00061	0.00122	0.00391	0.000564382	0.001	0.00369726
95.2	6.3	8.6	39.2	0.00063	0.00086	0.00392	0.000563862	0.001	0.00371245
95.3	6.9	10	37.5	0.00069	0.001	0.00375	0.000563342	0.001	0.00372769
95.4	5.2	8.5	38	0.00052	0.00085	0.0038	0.000562824	0.001	0.00374298
95.5	5.2	9.6	37.5	0.00052	0.00096	0.00375	0.000562306	0.001	0.00375834
95.6	6	10.4	38.7	0.0006	0.00104	0.00387	0.000561788	0.001	0.00377374
95.7	5.1	11.5	35.3	0.00051	0.00115	0.00353	0.000561272	0.001	0.00378921
95.8	5.9	9.4	40.6	0.00059	0.00094	0.00406	0.000560756	0.001	0.00380472
95.9	5.8	10.2	36.9	0.00058	0.00102	0.00369	0.000560241	0.001	0.0038203
96	4.8	9	38.7	0.00048	0.0009	0.00387	0.000559726	0.001	0.00383593
96.1	5.7	8.7	38.6	0.00057	0.00087	0.00386	0.000559212	0.001	0.00385161
96.2	5.2	10.1	35.4	0.00052	0.00101	0.00354	0.0005587	0.001	0.00386735
96.3	5.5	8.6	37.8	0.00055	0.00086	0.00378	0.000558187	0.001	0.00388315
96.4	7.1	9.5	39.5	0.00071	0.00095	0.00395	0.000557676	0.001	0.003899
96.5	5.8	9	40.8	0.00058	0.0009	0.00408	0.000557165	0.001	0.00391491
96.6	6.6	9.6	42.4	0.00066	0.00096	0.00424	0.000556655	0.001	0.00393088
96.7	4.4	11.5	39.4	0.00044	0.00115	0.00394	0.000556146	0.001	0.0039469
96.8	7	10.6	37.6	0.0007	0.00106	0.00376	0.000555637	0.001	0.00396298
96.9	6	9.6	43	0.0006	0.00096	0.0043	0.000555129	0.001	0.00397912
97	6.2	10.5	36.1	0.00062	0.00105	0.00361	0.000554622	0.001	0.00399532
97.1	6.4	8.4	41.1	0.00064	0.00084	0.00411	0.000554116	0.001	0.00401157
97.2	5.1	10.7	38.9	0.00051	0.00107	0.00389	0.00055361	0.001	0.00402788
97.3	5.9	11.5	41.7	0.00059	0.00115	0.00417	0.000553105	0.001	0.00404425
97.4	5.9	9.4	38.3	0.00059	0.00094	0.00383	0.000552601	0.001	0.00406068
97.5	4.6	11.1	41.2	0.00046	0.00111	0.00412	0.000552097	0.001	0.00407717
97.6	6.9	9.3	42.3	0.00069	0.00093	0.00423	0.000551595	0.001	0.00409371
97.7	5.3	8.9	40.1	0.00053	0.00089	0.00401	0.000551093	0.001	0.00411031
97.8	5.6	11.8	40.1	0.00056	0.00118	0.00401	0.000550591	0.001	0.00412698
97.9	5.5	9.9	44.6	0.00055	0.00099	0.00446	0.00055009	0.001	0.0041437
98	4.5	10.7	41.1	0.00045	0.00107	0.00411	0.00054959	0.001	0.00416048
98.1	5.5	10.6	42	0.00055	0.00106	0.0042	0.000549091	0.001	0.00417732
98.2	7	9.3	39.1	0.0007	0.00093	0.00391	0.000548593	0.001	0.00419422
98.3	5.8	12.2	42.6	0.00058	0.00122	0.00426	0.000548095	0.001	0.00421118
98.4	5.5	9.8	44.8	0.00055	0.00098	0.00448	0.000547598	0.001	0.00422819
98.5	5.5	10.5	43.2	0.00055	0.00105	0.00432	0.000547101	0.001	0.00424527
98.6	5	10.1	43.2	0.0005	0.00101	0.00432	0.000546605	0.001	0.00426241
98.7	6.6	9.6	41.4	0.00066	0.00096	0.00414	0.00054611	0.001	0.00427961
98.8	4	11	41.9	0.0004	0.0011	0.00419	0.000545616	0.001	0.00429687
98.9	6.4	7.6	44.8	0.00064	0.00076	0.00448	0.000545122	0.001	0.0043142
99	5.7	9.3	43.9	0.00057	0.00093	0.00439	0.000544629	0.001	0.00433158
99.1	6.1	7.8	43.2	0.00061	0.00078	0.00432	0.000544137	0.001	0.00434902
99.2	5.1	10.2	43.1	0.00051	0.00102	0.00431	0.000543645	0.001	0.00436653
99.3	5	9.7	42.5	0.0005	0.00097	0.00425	0.000543154	0.001	0.0043841
99.4	5.7	9.6	40.5	0.00057	0.00096	0.00405	0.000542664	0.001	0.00440172
99.5	4.4	10	44.6	0.00044	0.001	0.00446	0.000542175	0.001	0.00441942
99.6	5.7	10.5	42.9	0.00057	0.00105	0.00429	0.000541686	0.001	0.00443717
99.7	6.5	10.6	42.3	0.00065	0.00106	0.00423	0.000541198	0.001	0.00445498
99.8	5.8	9.4	45.1	0.00058	0.00094	0.00451	0.00054071	0.001	0.00447286
99.9	5.4	11	42.2	0.00054	0.0011	0.00422	0.000540224	0.001	0.0044908
							0.998791	0.999	0.997738
